# Supplementary material for: Contribution of FOS in neutrophils to venous thromboembolism via miR‐144 based on bioinformatic prediction and validation
Source: J Cell Mol Med. 2024 May 31;28(11):e18370. doi: 10.1111/jcmm.18370 (PMC11140234; doi:10.1111/jcmm.18370)
Supplement: Supplementary file 3 — Appendix S3. [file JCMM-28-e18370-s006.csv]

	logFC	AveExpr	t	P.Value	adj.P.Val	B
DLST	-0.935969959172559	7.99234472939034	-18.4719363789356	1.29907690914842e-38	1.59253838292505e-34	76.7615471384044
TRRAP	-0.897130848499947	7.39715673935749	-12.6683763739031	1.18433887739867e-24	5.74230054440954e-21	45.4072227758198
PIP5K1A	-0.531971154526622	6.90867739674653	-12.6388487655055	1.40524525925676e-24	5.74230054440954e-21	45.2396805675133
LSP1	-1.10721007281827	11.5244410354658	-12.1765881725036	2.05405997830074e-23	6.29518031849718e-20	42.6115808900663
PIK3CD	-0.77482112472811	9.20254700359358	-12.1248138665011	2.77514638466242e-23	6.80410390591531e-20	42.3167031031938
CYTH1	-0.625501565741684	8.93959507498017	-12.0568290635035	4.12024640298974e-23	8.41835010904188e-20	41.9293675134505
CHD1	0.93987688790463	9.3114145100573	11.8364081815609	1.48507219755627e-22	2.60078572426318e-19	40.6726537730863
TMF1	0.462502934470708	7.71753394491346	11.7857690163014	1.99403336511473e-22	3.05560687786769e-19	40.3837762690779
BFAR	0.585436013964852	8.70078702821289	11.6141707999803	5.41438662199867e-22	7.37499617767574e-19	39.4045369399484
RALA	0.790683020229869	6.04956074979549	11.5123914829199	9.79308342395058e-22	1.2005340969421e-18	38.8235432747691
ARHGEF1	-0.627052691972379	9.24849323082004	-11.4387813847152	1.50339588856672e-21	1.55333498849213e-18	38.4032978390495
CPSF7	-0.56667211236843	10.0134344824848	-11.4218412837153	1.65925988686315e-21	1.55333498849213e-18	38.3065815606617
NDRG3	-0.525164633802187	7.69618987044621	-11.4176030164812	1.70072033657663e-21	1.55333498849213e-18	38.2823838109163
RAB5C	-0.555332294984511	10.2053823543114	-11.4103648429873	1.77393668642547e-21	1.55333498849213e-18	38.2410584070903
PSMA7	0.647912825602956	9.60402575032323	11.3768629043054	2.15607580060246e-21	1.76208888263904e-18	38.0497816348226
SRSF5	-0.624597363446799	9.02225439075195	-11.357094604331	2.41912131685059e-21	1.85350051395446e-18	37.9369150921681
ACLY	-0.538244317031454	8.51688421679926	-11.3212952725052	2.97983788998759e-21	2.14881368784458e-18	37.7325194142211
ZNF91	0.951975915469232	8.62898209427542	11.1531841438931	7.9304950229687e-21	5.40110769369851e-18	36.7727440212436
MYH9	-0.950849507178342	10.9096498243693	-11.1330605763921	8.91621141096548e-21	5.75283345721189e-18	36.6578675628388
FMNL1	-0.845212969837924	10.2164512150426	-11.0926972226053	1.12778923732681e-20	6.91278413019468e-18	36.4274637007428
MRPS11	0.466864517215211	7.18524942569942	11.0768269369527	1.23694108869525e-20	7.22079086015006e-18	36.3368773634705
PPM1A	0.891973341002831	9.01462908031277	11.0625947519387	1.34377802085943e-20	7.48789761714354e-18	36.2556438807789
MAP7D1	-0.636329171711459	10.3795557596293	-11.0501838103775	1.44444472615496e-20	7.69889039040594e-18	36.1848077693569
CAMLG	0.663357909755726	9.16707185390281	10.9722377047345	2.27359968947658e-20	1.16133577472056e-17	35.739979246303
PTK2B	-0.614074495209502	8.6628165693559	-10.9269498500283	2.95909376886635e-20	1.4510212205013e-17	35.481575565118
PPP2R1A	-0.564457286906849	9.43346235882626	-10.9084850123706	3.29469273096278e-20	1.55344762264895e-17	35.376230402695
RPSA	0.663850213430209	13.241331204679	10.8611263995906	4.33973467692039e-20	1.97040027423582e-17	35.1060748366151
SPTBN1	-0.314593125687244	6.23844915566652	-10.7486806497037	8.3454264830227e-20	3.65380654483483e-17	34.4648538717401
CORO1A	-0.732954090085622	12.9288581448918	-10.7279977284481	9.411668487468e-20	3.8956415632395e-17	34.3469480410342
CNN2	-0.851583673189312	10.0741043906172	-10.7257879881961	9.53334259704584e-20	3.8956415632395e-17	34.3343518788414
PUS3	0.488524100700268	7.34357690994869	10.7016404096554	1.09698911022782e-19	4.33806112976865e-17	34.1967135540578
MYO9B	-0.704151657149751	8.38012337692553	-10.6846304133014	1.2109790823028e-19	4.5330346786049e-17	34.0997697572099
CD3G	1.28589076377858	9.13749836594176	10.6833184539558	1.22024752748154e-19	4.5330346786049e-17	34.0922929979996
CDK2	-0.278991016269456	5.95653907047823	-10.6431310484824	1.54122367341604e-19	5.55701794482564e-17	33.8632960505547
PSD4	-0.801680117838547	8.60186169950852	-10.6053001153781	1.92005447475759e-19	6.7008609078257e-17	33.6477786803627
ST6GAL1	-0.437604759982455	7.03370248813391	-10.6010726472907	1.96778687235276e-19	6.7008609078257e-17	33.6236986622945
ELMO1	-0.683369199469812	8.96026106580014	-10.5829692999307	2.18596631330253e-19	7.24263811750695e-17	33.520588086053
PEX5	-0.325899671869955	6.52838507379977	-10.5772782411458	2.25942498150354e-19	7.28902390743471e-17	33.4881763210733
BBX	0.757294173072365	8.89530655457486	10.5543568592559	2.58110980593347e-19	8.1132884899842e-17	33.3576471113472
ZNF277	0.432746484962711	7.2282208584645	10.5437547560184	2.74499936272288e-19	8.41273679690494e-17	33.297278946059
WDR1	-0.522480646093246	9.52857780850213	-10.5320965158732	2.93723703569287e-19	8.78233873672168e-17	33.2309024403598
SBNO2	-0.916089657147492	8.3658834578523	-10.4941148774626	3.66179461544702e-19	1.05811611930743e-16	33.0146923935519
PRKCD	-0.880457345520771	10.2237319865221	-10.4917930059365	3.71147672161019e-19	1.05811611930743e-16	33.0014771693895
PXN	-0.905249450492118	9.15834265423779	-10.4871802388879	3.81218415548249e-19	1.06212649004681e-16	32.9752237231947
RPL9	1.88099331179514	10.8776150664955	10.4807712524679	3.95665285170437e-19	1.0778801624232e-16	32.9387486911598
UQCR11	1.20981377314156	10.0219870889594	10.4542509842919	4.61492539293953e-19	1.22987761721839e-16	32.7878351634487
NFRKB	-0.402272434104241	7.36811581939161	-10.41414224094	5.82398694315748e-19	1.51906927523761e-16	32.5596579352923
CNOT3	-0.64151317494994	6.40563254000257	-10.4048793782876	6.1454520616693e-19	1.56952285050008e-16	32.5069726904007
IRF2	-0.520988735550352	9.61070282722134	-10.3990779123079	6.35575262788476e-19	1.59010554010692e-16	32.4739772737896
DNAJC7	0.471935390178636	9.04824939570725	10.3579805242175	8.06612990647344e-19	1.97765373046916e-16	32.2402866792622
AKIRIN1	0.741125322345864	8.93771873691858	10.3091449493908	1.07053738534922e-18	2.57327800137179e-16	31.9627077627316
GLRX2	0.555798303690557	7.18765429965732	10.3037370206304	1.10461804229996e-18	2.60413703472215e-16	31.9319771960739
GALNT11	0.519955954256487	8.31187376071325	10.2648782896658	1.38352962249299e-18	3.20013012115879e-16	31.7112098374756
CBFA2T2	-0.296279935346474	6.48678187497455	-10.2363726303559	1.63188982854896e-18	3.70469211262624e-16	31.5493155577775
NCOR1	-0.397545911568849	7.97668321014212	-10.2183395767065	1.81150735673867e-18	4.02857254687387e-16	31.4469235936026
RAPGEF6	-0.968000779488543	8.56590704523493	-10.2156177569833	1.84028112101262e-18	4.02857254687387e-16	31.4314707337759
OLA1	0.836575737966827	8.78630932340104	10.2073289044766	1.93074745011598e-18	4.15246192824066e-16	31.3844143348012
LAMP1	-0.599997926041903	9.26599495060774	-10.1549308205466	2.61476081764426e-18	5.52661256267257e-16	31.0870440180824
TET3	-0.681720865519434	6.92822506371031	-10.1353669926676	2.92811429077611e-18	5.98367385348947e-16	30.9760593404631
RAD1	0.416820303697104	7.50336163079901	10.1344542880595	2.94361512505621e-18	5.98367385348947e-16	30.9708822110186
TP53	-0.839427389722836	6.80183862122368	-10.13247931382	2.97743784209852e-18	5.98367385348947e-16	30.9596797599571
MRPL57	0.51032114601569	9.18590218910674	10.1117115815891	3.35745585663385e-18	6.52400053027038e-16	30.8418964178648
MR1	0.316938180239136	7.31211548088034	10.111215152857	3.36710894445238e-18	6.52400053027038e-16	30.8390812896307
RPL27	1.22234249028559	12.1063859066494	10.109231671525	3.4059550855478e-18	6.52400053027038e-16	30.8278336057425
NEK9	-0.347674336532654	7.99177930981656	-10.0779503211456	4.08122687763467e-18	7.69719389121899e-16	30.6504819567381
NFYC	-0.50030481813477	8.97107319142289	-10.0645085581739	4.41099018517521e-18	8.19308010303984e-16	30.5742934126664
RGS14	-0.457931679429516	8.38199431390024	-10.0514263070093	4.75744459347733e-18	8.68195898400297e-16	30.5001545848874
PHF8	-0.29120418636391	6.09363239380949	-10.0493154919684	4.81583498582431e-18	8.68195898400297e-16	30.4881934374712
MTA1	-0.491053972337196	7.33175516884785	-10.0238935032128	5.57784852110422e-18	9.90997753916183e-16	30.3441618464353
ARHGEF7	-0.340358071877671	7.93227954918558	-10.019501947124	5.72117308946422e-18	1.00194087005346e-15	30.3192855744207
MOCS3	-0.338867101611807	5.68343209024944	-10.0022410938553	6.32101184066503e-18	1.08080785143072e-15	30.2215237734071
STAT6	-0.678846188716166	10.2899835556215	-10.00150781457	6.34783957117319e-18	1.08080785143072e-15	30.2173711149556
TXNL1	0.500703236561581	10.4771618557925	9.9950823690532	6.58783385675521e-18	1.10630486643784e-15	30.1809846427036
NOLC1	-0.387016749845779	7.49885838678087	-9.9792787758175	7.2173309760659e-18	1.19563865453503e-15	30.0915038656591
RPL23	0.978635231455053	8.21054519128983	9.97134512403125	7.55562683733895e-18	1.23499239198584e-15	30.0465901089354
RNF19B	-0.711872861775303	9.32873553601783	-9.95805834111725	8.1579864487387e-18	1.31590468256694e-15	29.9713819507429
SETD1B	-0.497256161102477	10.1602727590745	-9.94791744646588	8.64976404876213e-18	1.36796746742735e-15	29.9139896967628
GSTO1	0.755870426875727	10.7221221230682	9.94683588613354	8.70392874290998e-18	1.36796746742735e-15	29.9078690839377
SIN3B	-0.483658547603322	8.07099130599779	-9.93229306017914	9.46596717129452e-18	1.44804664974293e-15	29.8255791166063
APOBR	-1.0053603219255	8.98630565422395	-9.93092867384879	9.54078893683688e-18	1.44804664974293e-15	29.8178596319684
TM9SF4	-0.459961890489893	8.30742595053547	-9.93043856906927	9.56780966059039e-18	1.44804664974293e-15	29.8150867309649
DGKA	-0.824698622450079	9.38147021625639	-9.92338217162556	9.96541731574875e-18	1.48821939075052e-15	29.7751653147027
RPS10	0.806091962083855	10.6437569287675	9.92146880258099	1.00760428609424e-17	1.48821939075052e-15	29.7643411395954
NUP93	-0.522179607252301	8.62103538559394	-9.90637422248741	1.09928336696812e-17	1.60150698423484e-15	29.6789592294688
DCAF15	-0.426975675438578	7.09324483526103	-9.90462465636607	1.11043391516406e-17	1.60150698423484e-15	29.6690640384861
ELMO2	-0.497461099928454	8.62913678653391	-9.87683812129625	1.30343768296577e-17	1.85800494831132e-15	29.5119417992842
WBP11	-0.438301154777507	9.03059677107867	-9.86847607319516	1.36782224129172e-17	1.92737159264312e-15	29.4646698042627
ZNF148	0.660520499772472	9.79930872513251	9.85068079832674	1.51559311446269e-17	2.1113245443407e-15	29.3640893177154
BHLHE40	-0.625589742696785	7.87880275379284	-9.84017621216777	1.6101897965414e-17	2.21790075458438e-15	29.3047287403299
RPLP0	0.657834850248344	12.8955837727048	9.83418599105626	1.66674694726906e-17	2.27029453628572e-15	29.2708825992044
TLN1	-1.01226109558765	9.70542201790996	-9.81850131764993	1.82439918609418e-17	2.45772633212401e-15	29.1822748454636
INPP5D	-0.580868837820523	9.7848093958999	-9.79361254462832	2.10564207350155e-17	2.80576806294082e-15	29.0417131595903
SMURF2	0.627081972681172	7.50775049791505	9.76858755652314	2.43201863213341e-17	3.20581896895951e-15	28.9004362560722
NDUFA4	1.75731493657238	8.34094408315899	9.75947942987791	2.56294103282284e-17	3.33546857295047e-15	28.84903059493
PDP1	0.94725801747755	7.36619250259523	9.75670736893304	2.604165426894e-17	3.33546857295047e-15	28.8333867279527
HYPK	0.331284610354897	10.4033064346521	9.75618555211815	2.61199920877107e-17	3.33546857295047e-15	28.8304419799781
ARHGEF2	-0.627631278234521	9.49532345725624	-9.74674228450862	2.75789769870508e-17	3.47162668679779e-15	28.7771553655022
SDCBP2	-0.445316230063302	9.3400851511408	-9.74565169690338	2.7752623811582e-17	3.47162668679779e-15	28.7710018953101
UBE4B	-0.642145739665756	7.8106728925269	-9.74120533176363	2.84719462366108e-17	3.5256322112587e-15	28.7459150806402
SRPRA	-0.504974650894612	8.58969125901603	-9.73364488427813	2.97379998371945e-17	3.64558140004167e-15	28.7032624089124
NADK	-0.606184320576835	9.55730497036863	-9.70086421308618	3.59095076693382e-17	4.35856093582591e-15	28.5183887551404
PTPN6	-0.534982578269375	11.7516097052884	-9.69363902527585	3.74330174458851e-17	4.49893491048143e-15	28.4776540809123
MRPS15	0.628744914233303	6.79231815684555	9.67932327310131	4.06446354770655e-17	4.83750083799365e-15	28.3969581305992
DENND1B	0.830184030558206	8.7792082245793	9.67419690766226	4.18603130624723e-17	4.93428440223893e-15	28.3680661920094
CREBBP	-0.704510568022539	8.13763089318671	-9.66204060585648	4.48899830958523e-17	5.24101240735289e-15	28.2995638398856
UTRN	-0.551233739505194	6.66817028189921	-9.65749640807001	4.60778310680306e-17	5.32894463266969e-15	28.2739603054039
UBFD1	0.617760874259983	6.29603806628396	9.65452369648036	4.68718004776481e-17	5.37010656126625e-15	28.2572121206588
SP100	0.381203661666709	7.05184797049164	9.65198915007054	4.75595065572135e-17	5.39844436004519e-15	28.2429332174954
EP400	-0.448529530439497	7.82467149862773	-9.63064552187887	5.37645652418486e-17	6.01101982709326e-15	28.1227139802481
ESD	0.434888812785072	8.45403450038556	9.63008850928204	5.39368774761611e-17	6.01101982709326e-15	28.1195771665087
USP21	-0.379773770887967	8.58690713901514	-9.60071768201673	6.38473943376777e-17	7.05139826293325e-15	27.9542186963604
CNOT7	0.508640879405112	10.7293395996135	9.58123450220802	7.14033213862146e-17	7.81547604351433e-15	27.8445752437182
MRPS31	0.763751186283047	7.61706917493795	9.55840244457962	8.13995956344104e-17	8.83077560072777e-15	27.7161344968594
SPG7	-0.433707145452075	8.66566549748305	-9.55625317233417	8.24095731500003e-17	8.86192067759521e-15	27.704046600995
FLNB	-0.445737950210599	7.172881299747	-9.54071570741422	9.00921367228058e-17	9.60382177465109e-15	27.6166752500294
DNAJC1	0.328998249054165	7.4964607641625	9.51140760587928	1.06579685287092e-16	1.12634513959867e-14	27.4519363560503
MTMR1	-0.440392041486803	7.28864911291131	-9.49836087613296	1.14855821180553e-16	1.20343377081402e-14	27.3786307105004
UBL5	0.794618616323758	9.09870112549181	9.49478676044807	1.17232784947913e-16	1.21792941582752e-14	27.3585519972857
RASA3	-0.781600277180588	6.2680261192277	-9.45347284257527	1.48538144648045e-16	1.53019253381545e-14	27.1265582586603
RBM41	0.505468267014035	6.25733419094549	9.43569879192569	1.64450562342392e-16	1.67999953646282e-14	27.0268075240867
ARHGAP17	-0.502125088695616	9.2099582383022	-9.42003744742245	1.79873363911282e-16	1.8223698910648e-14	26.9389427516115
UPF1	-0.55016382719975	8.47676226153623	-9.41665642611751	1.8338760545912e-16	1.84274479944537e-14	26.9199778321452
IST1	-0.341700564345979	10.862480911976	-9.40986786219091	1.90651615350582e-16	1.9001610996608e-14	26.8819031209774
EWSR1	-0.313883872915057	7.96651437851088	-9.39591243210434	2.06497442554127e-16	2.04149366796052e-14	26.8036483357295
DOCK2	-0.479952710845119	10.0933364777528	-9.38684138893985	2.17494299083383e-16	2.13301008997055e-14	26.7527945596052
COX6A1	0.645549041928579	10.7853947988314	9.37229171689953	2.36364391257921e-16	2.2996754543102e-14	26.6712464322192
CD48	0.860054242652254	11.2908791284926	9.36615361817309	2.44806490289323e-16	2.36305729484788e-14	26.6368509077697
ARHGEF11	-0.605733755232244	7.56551839610137	-9.36026711021593	2.53184642933955e-16	2.42476304679485e-14	26.6038693170175
ATP6V1G1	1.00759067251972	9.71176200160756	9.35891098439033	2.55154933548034e-16	2.42476304679485e-14	26.5962716350981
KYNU	0.460363680963654	6.51191553837319	9.35508274481282	2.60799744433914e-16	2.45934159001181e-14	26.5748251197729
PAK2	-0.382667425711494	8.09822578615124	-9.33905718508465	2.85812329094822e-16	2.65532850877343e-14	26.4850656124573
PTPRJ	-0.282716686643457	5.06595556440211	-9.33899424504924	2.85915134316088e-16	2.65532850877343e-14	26.4847131436541
DERL2	0.405161404472898	8.60942571783262	9.33752649233181	2.88323014124607e-16	2.65755776703275e-14	26.4764937539857
CHCHD3	0.358681536171193	8.00379309168765	9.33454933072023	2.93269348936529e-16	2.68297682732307e-14	26.4598224845169
LY96	1.32526762069664	7.97985410988597	9.33254253067917	2.96651116408024e-16	2.69381187855256e-14	26.448585560647
RPS15A	1.51251681290358	11.712221532208	9.32660751073212	3.0688162710309e-16	2.75401597702664e-14	26.4153556703673
C2ORF49	0.461079442000876	6.36938680987314	9.3260991825971	3.07774034466636e-16	2.75401597702664e-14	26.412509760683
GTF3A	0.495000454578216	10.9108691336988	9.32475717947381	3.10142463713864e-16	2.75509888599149e-14	26.4049966128812
CCDC15	0.549147609681081	6.1290413820934	9.31369272613805	3.30374531554481e-16	2.89409996345263e-14	26.3430609460866
CCNL2	-0.501254438889571	8.7669210250416	-9.31362016862621	3.30511456793677e-16	2.89409996345263e-14	26.3426548381869
TMBIM4	0.538582825821008	10.3793088356827	9.30372621954658	3.49722116313803e-16	3.04059817297228e-14	26.2872838637287
ELAVL1	-0.40851058824644	9.09241592452864	-9.29706636409396	3.63275774289186e-16	3.12651319882799e-14	26.2500189867901
SAFB	-0.424762212123841	7.27923672995443	-9.29637875446812	3.64704614921611e-16	3.12651319882799e-14	26.246171808935
PATZ1	-0.282289380329692	6.58741181690606	-9.28176426778109	3.96433043716139e-16	3.36024124909963e-14	26.1644173305108
NUP88	0.385850529833127	7.12673692732286	9.28005059992495	4.00329155053072e-16	3.36024124909963e-14	26.1548326602327
RNF44	-0.680347529748422	10.6982160044253	-9.27978793983475	4.00929688630002e-16	3.36024124909963e-14	26.1533636148655
ADAM8	-0.764407408945013	8.70728616700685	-9.2789145977745	4.02932917544372e-16	3.36024124909963e-14	26.1484791151991
TRANK1	-0.700992726597491	9.86619307912048	-9.27394475986558	4.14523800212423e-16	3.4335454505433e-14	26.1206851784106
AKT1	-0.441182869387738	9.58260731227436	-9.27150735134107	4.20329253688556e-16	3.45826598722685e-14	26.1070550238983
ITGB2	-0.549650533803769	12.7262370646702	-9.26339197028286	4.40248733391958e-16	3.59800614843467e-14	26.0616785449952
ATP2A3	-0.669844390299177	8.76120648398444	-9.2592722711501	4.50717778412296e-16	3.6591716857989e-14	26.0386467092155
NDUFA7	0.559005402047385	8.19137455503449	9.24132168743166	4.99306123818642e-16	4.02696958677154e-14	25.9383157729289
FAM193A	-0.488399423255702	8.64900699733086	-9.2399997373326	5.03084092573049e-16	4.0309201901e-14	25.9309286102502
INPP5B	-0.403348061651212	7.04093729467098	-9.22939872230675	5.344286025916e-16	4.25425989556521e-14	25.8716972458759
PSME3	-0.392966100067012	8.5421827013421	-9.22747563831993	5.40319680196019e-16	4.27340578033741e-14	25.8609538616852
RBX1	1.15006678689643	8.67640613025814	9.22334155390499	5.53203745705441e-16	4.34725943500193e-14	25.8378602220964
TTBK2	0.861352302351714	5.61172530554448	9.20916662485551	5.99749001479629e-16	4.68300828607565e-14	25.7586933560808
ABR	-0.533033005552028	8.30901001108589	-9.19599599836794	6.46484993218439e-16	5.01598704548407e-14	25.6851585458407
IQSEC1	-0.402591495731988	10.2486427515815	-9.19281091657339	6.58321559966426e-16	5.06496778449941e-14	25.6673788113345
LGALS1	0.616104713014559	11.4200517424278	9.1920818605711	6.61061135100665e-16	5.06496778449941e-14	25.6633092657849
ZFP36	-0.531834421451036	11.4359921398188	-9.17233491659395	7.39742765910286e-16	5.6149649132685e-14	25.5531092662323
NOTCH1	-0.578087357924066	9.68513933187173	-9.17179854133523	7.42005315237374e-16	5.6149649132685e-14	25.5501166733364
WDR77	-0.224576660212549	7.93896192559341	-9.16914271018773	7.53310164514792e-16	5.66553945201646e-14	25.5352995767624
GTPBP8	0.5902512498166	8.01114793068934	9.16680346644598	7.6340943031781e-16	5.70648549162563e-14	25.522249511949
RPL35	1.24183024988143	10.9368276823287	9.15933095321556	7.96582927472587e-16	5.91836976235542e-14	25.480567012683
PI4KA	-0.539363442965033	8.95916656837367	-9.15568937624559	8.13265853492041e-16	6.00591933611984e-14	25.4602565596796
PANK4	-0.346387807278186	8.56748916228291	-9.14939234756559	8.42939281853644e-16	6.18778003367893e-14	25.4251397793645
CD52	1.24268240756751	10.4005570694113	9.14640387381043	8.57396756642258e-16	6.25644454742705e-14	25.4084757277256
SLC26A2	0.755102763174432	8.13469992875337	9.14453461858703	8.66565015861219e-16	6.28592930736253e-14	25.3980531614779
ARID3A	-0.710423119874624	8.3606777564367	-9.13867931330615	8.95920654769453e-16	6.46064194518748e-14	25.3654082410569
GBF1	-0.590618442575191	7.45380692816224	-9.13614500043964	9.08931615889137e-16	6.51613606969879e-14	25.351280173034
SIRPA	-0.576314124331352	8.93683916724307	-9.13499846546994	9.14879498298491e-16	6.52064405211698e-14	25.344888850668
G6PD	-0.892880085443807	9.86570662394284	-9.12815373123593	9.51203160335095e-16	6.74034655638608e-14	25.3067367559922
PACSIN2	-0.475443342739473	10.8994342828953	-9.12598082704115	9.63032007916271e-16	6.76871253986622e-14	25.2946264445118
RSRC1	0.768403239910223	6.50029700204189	9.12539447077411	9.66249037014919e-16	6.76871253986622e-14	25.2913585962767
NTAN1	0.686636572352295	8.67388824233684	9.12373350663275	9.75420093110077e-16	6.79413347808888e-14	25.2821020536974
ZNF22	0.989797406313362	7.18447081101464	9.12055223997394	9.93228261721038e-16	6.8790877177617e-14	25.2643739104439
EID1	0.761638284491213	7.52452016066511	9.11113317047248	1.04787559885957e-15	7.2168016665278e-14	25.2118925623706
YLPM1	-0.475602102586561	7.49716234210463	-9.10472711004885	1.08674280594555e-15	7.44267042351204e-14	25.1762060129231
DHX38	-0.393409854516288	8.11503006153155	-9.09385380525385	1.15602807357377e-15	7.86520292630743e-14	25.1156463445189
EVI2A	2.18252198268235	7.70737429059151	9.09305765915573	1.16127068248768e-15	7.86520292630743e-14	25.1112127842743
NANS	0.502865407977739	8.35726331155473	9.08786537471717	1.19604735700376e-15	8.05623326896105e-14	25.0823002370593
GANAB	-0.536657921934701	9.36934007336734	-9.07064139125919	1.31900707299205e-15	8.83590585126203e-14	24.9864173089044
SVIL	-0.502207329011258	7.62121886787208	-9.06806358628518	1.33846233229321e-15	8.91750528890354e-14	24.9720706408716
ICAM1	-0.566349237431071	6.9597791856955	-9.0669052707039	1.3472971913913e-15	8.92784663203568e-14	24.9656243829576
PRPF8	-0.581513250649513	10.199516811218	-9.06495009722035	1.36234188574701e-15	8.97900493407127e-14	24.954743873894
GNB2	-0.451294369706506	10.6693212824533	-9.06252239869502	1.38125559418103e-15	9.05497985511513e-14	24.9412345097687
TMBIM6	-0.417572503222976	12.076570396792	-9.05823110922322	1.41532998077383e-15	9.22900544378002e-14	24.9173568657292
SLC25A36	0.843435312348934	8.31118234977194	9.04453641041924	1.52976889438459e-15	9.92245337368293e-14	24.8411738639745
NCOA6	-0.606772676230596	9.13180150334068	-9.04052365687041	1.56501422141616e-15	1.00976364949162e-13	24.8188560773939
GSN	-0.689354890970847	8.49582053931696	-9.03376937338557	1.62617453821943e-15	1.0437316054467e-13	24.7812958094402
CCDC69	0.371882581658905	9.44392209559078	9.03139704360246	1.64821608771087e-15	1.05236880308581e-13	24.7681049187868
ASXL1	-0.292454676943198	8.0775652761124	-9.02191630405658	1.7393124498705e-15	1.10477882502396e-13	24.7153970244806
MBD1	-0.235577494974363	8.84249660926357	-9.00757003549728	1.88677857557164e-15	1.18938206716163e-13	24.6356637028652
PPP1CA	-0.356750461211053	11.6558122101882	-9.00709096604217	1.89191208986474e-15	1.18938206716163e-13	24.6330016509479
SLC6A6	-0.589778044422311	6.41148011593438	-9.00585924305032	1.90517466570136e-15	1.19160899116495e-13	24.6261574697815
FAU	0.607958721029734	12.3899092870128	8.99947647464496	1.97539822623692e-15	1.22925923124053e-13	24.5906945261021
RPS21	0.72189329188989	9.74363814022395	8.99611158107317	2.01345033744222e-15	1.24601092602668e-13	24.572001389364
AGO3	0.704732511453239	7.96932486858724	8.995307921652	2.02264600929366e-15	1.24601092602668e-13	24.5675370275051
CFAP298	0.456902285928383	8.31594025512878	8.99222181150473	2.05834829765814e-15	1.26166458904956e-13	24.5503944227651
ZNHIT1	0.482808222165916	9.45878262927596	8.9838285896942	2.15865229847794e-15	1.31102960196428e-13	24.5037790531382
PPP1R12B	-0.480656241472485	6.73425643710101	-8.9836961093523	2.16027391791162e-15	1.31102960196428e-13	24.5030433484553
UBE2G2	0.448574958077462	8.47489609724122	8.97354277557866	2.2882323783406e-15	1.38184437074273e-13	24.4466663168253
CYTH4	-0.552652788149501	9.65116223184388	-8.96617905329005	2.38572913563502e-15	1.42670783744317e-13	24.4057881965736
PTPN4	0.853319073223465	8.90653508191808	8.9661738803662	2.38579905926952e-15	1.42670783744317e-13	24.405759482991
VAMP2	-0.623902269567439	8.23570190265829	-8.96520611755313	2.39891649853775e-15	1.42758822114438e-13	24.4003877471863
COX20	0.594525814549188	8.47315343067558	8.9503945953367	2.60887317662129e-15	1.54503267015461e-13	24.3181910060001
DEF6	-0.411624543208458	9.43108838674602	-8.94202266544107	2.73553769610735e-15	1.61225752964327e-13	24.2717452051152
PFAS	-0.495663703309708	6.95991715117362	-8.93351501763095	2.87052753517808e-15	1.68372234706929e-13	24.2245571356374
TP53BP1	-0.339731617285047	7.46877228281555	-8.9326260602676	2.88500961842364e-15	1.6841587101074e-13	24.2196271141895
MRPS30	0.477861992468134	7.49993693790543	8.89233873528891	3.62362390592853e-15	2.09172258722052e-13	23.9963244854898
ABCC1	-0.386008955504836	7.85334668158389	-8.89223430162325	3.62576456685603e-15	2.09172258722052e-13	23.9957459550641
JTB	0.30478464759517	11.358172005973	8.89181529910494	3.63436586245184e-15	2.09172258722052e-13	23.9934248265577
WDR61	0.40734217063053	7.6351616963831	8.88750581289654	3.7240183920737e-15	2.13330567609493e-13	23.969553324332
BTG2	-0.447284169743043	8.90463029000636	-8.88056638422266	3.87303163100622e-15	2.20834859369792e-13	23.9311197737407
DUT	0.493665163789966	8.64668772837207	8.87024652274609	4.10567803241448e-15	2.3301623610819e-13	23.8739776024217
APLP2	-0.426141786333236	9.62080741605628	-8.86460745283518	4.2386260718893e-15	2.39453073803184e-13	23.8427604091217
TUBD1	0.504743955595443	6.64452647859984	8.84869280135772	4.63739311081707e-15	2.60778908924342e-13	23.754685455199
RAPGEF1	-0.491152136619837	6.03442294772231	-8.84650843584361	4.69496391197596e-15	2.62810788113759e-13	23.7425998042133
DDX21	-0.759093087368173	9.66216260084626	-8.84115687999401	4.83903244111019e-15	2.69644084979863e-13	23.7129938834823
RELA	-0.451647703400333	9.06360619831794	-8.83786757790976	4.9297577926889e-15	2.73456564617978e-13	23.6947990049707
SLC7A6	-0.492997472155548	7.54117100097235	-8.83333095626979	5.057670357382e-15	2.78666908763786e-13	23.6697073247437
ACIN1	-0.399769759021975	8.86550272296989	-8.83292938094756	5.06915088133814e-15	2.78666908763786e-13	23.6674864005739
RAB5B	-0.382000164205415	9.82062613484361	-8.83200749327088	5.09560467277752e-15	2.78870614658838e-13	23.6623879695428
TAF4	-0.420889682952497	6.64053495900121	-8.8296362693207	5.16428038521054e-15	2.81372947743538e-13	23.6492747069626
TACC1	-0.377513677001342	8.00261467356701	-8.80842623044842	5.82101567502673e-15	3.1575146531041e-13	23.5320191984496
LSM14B	-0.508763505980794	7.05516101232399	-8.80076565407212	6.07811015993631e-15	3.28244724452243e-13	23.4896867899064
JAK1	-0.424577229562482	11.9976970222383	-8.79779115508793	6.18095471674581e-15	3.32334753827135e-13	23.4732522112062
RHOB	-0.550526819629814	9.68195483016415	-8.79282017541211	6.35670776221673e-15	3.38836348548278e-13	23.4457899238945
LGALS3	0.761447750449909	12.6347629826344	8.79280770783429	6.35715475700334e-15	3.38836348548278e-13	23.4457210514685
CNPY2	0.464928483345812	8.47153116144173	8.79090253399082	6.42582902117489e-15	3.41014017188671e-13	23.4351969313419
CTSO	0.533293885317452	8.29704172676441	8.78878843170643	6.50289875090294e-15	3.43616533566031e-13	23.4235193799529
IGF2R	-0.846380337563732	10.1783293878254	-8.77748934604928	6.93067267969301e-15	3.64648568156037e-13	23.361119448213
ARHGDIA	-0.587042244712294	8.27454267966862	-8.7634620280339	7.50088248424242e-15	3.92962899035589e-13	23.2836814330417
STN1	0.376681322591184	8.16464699535782	8.73977645881351	8.5715762039969e-15	4.47144479509779e-13	23.1529978017904
RPL30	0.829808277426304	12.850999135947	8.72168457149631	9.49068278183064e-15	4.92992712807042e-13	23.0532392214323
HERC1	-0.450296625254639	9.27488172245202	-8.7207740329659	9.53944756617233e-15	4.93434969256146e-13	23.0482199518224
PSAP	-0.445103052477032	12.6978999997569	-8.71879732168662	9.64617197498474e-15	4.96858916980412e-13	23.0373239667825
UGCG	0.612207088909743	7.36284552714968	8.71285556758527	9.97417713396119e-15	5.11604340942386e-13	23.0045758815056
PNP	0.794160711226239	9.77157864771183	8.71050860956862	1.0106773361084e-14	5.16245560973039e-13	22.9916422046074
HNRNPA0	-0.508451874527863	9.21288161721259	-8.69589806320535	1.09725796801776e-14	5.58144623648536e-13	22.9111467986598
MSN	-0.466869520609764	12.382792319197	-8.69422120507095	1.1076553366801e-14	5.61105238527328e-13	22.9019106060445
SLC16A7	0.818204013905395	6.68185958745499	8.69010048690968	1.13362412357769e-14	5.71897042425472e-13	22.8792155635716
GPR171	0.829726879147106	9.36767779805229	8.68853424902131	1.14365264521647e-14	5.74591712201177e-13	22.8705901896899
CALCOCO1	-0.495636911479956	9.50180976832491	-8.68536111338363	1.16424135415157e-14	5.82217116700827e-13	22.8531167976882
GTF2A2	0.45876341477784	9.26962112243581	8.684737822062	1.16832866227591e-14	5.82217116700827e-13	22.8496847421242
FOXO1	-0.447769421146791	9.13083678930746	-8.68338028920247	1.17728031722603e-14	5.8276792320121e-13	22.842209928975
KLHDC10	0.57899089473743	7.9787365241799	8.68312949017693	1.17894155276858e-14	5.8276792320121e-13	22.84082901991
UFD1	0.388012903372852	9.78314861914168	8.67596798840636	1.22737442269519e-14	6.04272411559048e-13	22.8014020228152
ANKFY1	-0.548115060503529	7.0287763645968	-8.66436955990948	1.31004678277881e-14	6.42394540403418e-13	22.7375664589407
SCAF11	0.687627656514151	9.85237203261673	8.65785073489471	1.35891991328669e-14	6.63705148086913e-13	22.7016981744642
PHF2	-0.310749778209058	6.75184509978108	-8.65258141721538	1.39974737311647e-14	6.80932660596621e-13	22.6727103389442
WDR82	-0.443614407231879	10.4039256193732	-8.64757479036771	1.43966913967066e-14	6.97585137676783e-13	22.6451720597667
SPI1	-0.71933838307894	9.99334124426335	-8.6344627137788	1.54967028611976e-14	7.47929450296936e-13	22.5730713684801
PLCG1	-0.441526730351946	8.50041904252383	-8.62797205832589	1.60717627513084e-14	7.72642115954076e-13	22.537391587023
DYRK1A	-0.283729317739167	6.38695804494739	-8.62519252774321	1.63244688300858e-14	7.81725247609458e-13	22.5221144729527
MYO1F	-0.469095623814436	12.4476774686054	-8.61163574404843	1.76148000719704e-14	8.402328174408e-13	22.4476217713359
NAB2	-0.254784910415087	6.37049520045924	-8.60924000327292	1.7853150480042e-14	8.48301440832694e-13	22.4344608477757
SAFB2	-0.468728237439633	8.6131128136336	-8.60685106790197	1.80940176090359e-14	8.56426879803751e-13	22.4213383142087
ZNF692	-0.499577964584117	7.75119859631333	-8.59301502856295	1.95539860732553e-14	9.2197044335399e-13	22.3453560954886
POLM	-0.432705861217906	7.21803841067187	-8.5916816463894	1.97007270215204e-14	9.23334181208038e-13	22.3380354604933
COX6B1	0.491884228525464	11.6084954106426	8.59081264050285	1.97969515219013e-14	9.23334181208038e-13	22.3332645487211
RBM23	-0.354335541522609	10.6913919135938	-8.59070533194134	1.98088661112419e-14	9.23334181208038e-13	22.3326754254313
CRKL	-0.317799393309923	7.65256965369225	-8.58737723176428	2.01819503544633e-14	9.3453728704254e-13	22.3144051920547
HIGD1A	0.678614934744265	7.90667853812359	8.58720295108718	2.02016788535992e-14	9.3453728704254e-13	22.3134484996118
VAMP8	0.658227109503082	10.3751539386524	8.58287404287061	2.06979116497255e-14	9.53893604939792e-13	22.2896872207107
FCGR1A	0.707651216879097	6.85466708249046	8.57078345634115	2.21490222840302e-14	1.01694705685366e-12	22.2233399592732
RTP4	0.638241655819317	7.43940452592152	8.56341618420902	2.30823926310386e-14	1.05584720620859e-12	22.1829247758306
PIK3R1	0.69678164127143	8.10086794028014	8.56054921933039	2.34560942967537e-14	1.06544634694594e-12	22.1671998912026
SLC44A1	0.343562617451898	5.33840595643172	8.56047333552804	2.34660668631539e-14	1.06544634694594e-12	22.1667836996852
ARMCX3	0.401220823699303	8.35240117740649	8.55884150446318	2.36815434874872e-14	1.07126214617382e-12	22.1578340266843
NGRN	0.505242865298982	9.05004121556196	8.55503674538028	2.41916188584547e-14	1.09031270435955e-12	22.1369689321616
LPAR6	1.4477150382115	6.96530312257933	8.54563722871571	2.54990599355929e-14	1.14502921520305e-12	22.0854336924825
DCAF10	0.462408637422999	7.80102184333874	8.5389099169142	2.64777197204256e-14	1.1846363724551e-12	22.0485593205913
RPS3A	1.79724218406019	11.303477611026	8.53686977652321	2.67818257825725e-14	1.19388509915839e-12	22.0373783364197
CD37	-0.682054599680354	11.6450509175514	-8.53517685354901	2.70368100529419e-14	1.2008849798515e-12	22.0281008513314
RUFY3	0.314124023226068	6.23646284660083	8.53054621551428	2.77466648994026e-14	1.22796521661291e-12	22.0027268914006
COPG1	-0.616804367964521	8.03806075293774	-8.52736763242728	2.82446226000615e-14	1.24550657717321e-12	21.9853118497987
ARHGEF18	-0.456916711136136	11.2504445039854	-8.5223658605423	2.90462538758202e-14	1.27626532710996e-12	21.957911535033
ZPR1	0.295594650659071	7.96548925489623	8.5203286734467	2.93791996379407e-14	1.28245856146713e-12	21.9467528892152
BATF	0.361204721083565	8.98736201906582	8.52022386201789	2.93964316642682e-14	1.28245856146713e-12	21.9461788075839
ELOC	0.490001055558842	7.09892034021	8.51190373084807	3.07968971003743e-14	1.33879135302656e-12	21.9006135479192
LYRM2	0.836686144677833	5.5794084788139	8.50451080416984	3.20968434350823e-14	1.39037174441934e-12	21.8601368216902
EHD1	-0.481443416339449	9.38182554764408	-8.49900946723161	3.30994505668287e-14	1.42875410034772e-12	21.8300232151974
PRKCSH	-0.546737282044594	9.52132471787606	-8.49180817625615	3.44590694209031e-14	1.48044502807684e-12	21.7906127533632
MAPRE3	-0.225411692819359	5.40656571954549	-8.49139632938083	3.45384842181235e-14	1.48044502807684e-12	21.7883591324618
NDUFA6	0.705367143469299	7.79756880465514	8.48813515704889	3.51737820607674e-14	1.50242297659564e-12	21.7705151522871
CEP350	0.386712967314875	8.42945779069884	8.4865352528566	3.54896884827485e-14	1.51031167146482e-12	21.7617617667494
SEC24C	-0.358192484949816	9.38621488214008	-8.48595544913106	3.56048676933954e-14	1.51031167146482e-12	21.7585896660241
CTCF	-0.371300784591627	9.61612217627528	-8.48435864742655	3.5924000403662e-14	1.51859421016722e-12	21.7498539027858
ZNF430	0.680673191035079	7.36126452249278	8.47136886226799	3.86280219428382e-14	1.62728838830671e-12	21.6788072418617
TMEM260	0.729401861150832	8.85766131330995	8.46656214954831	3.96791052611588e-14	1.66309263754041e-12	21.6525252987043
CAMTA2	-0.4622559231721	8.64779620819604	-8.4662458591249	3.97492571008517e-14	1.66309263754041e-12	21.6507960513464
HAX1	0.551142995713418	9.55930066151496	8.45932635124532	4.13152072601124e-14	1.722731720414e-12	21.612969897154
PLEC	-0.810452811135713	7.70064480768859	-8.45200513033848	4.30388777014615e-14	1.78852068387192e-12	21.5729575743351
ARHGAP32	-0.463553763026353	6.003880262177	-8.4483336928746	4.39299880205127e-14	1.81938419980901e-12	21.5528960578612
RPL39	1.39952653260024	12.0292463315667	8.43411760086522	4.75568404660002e-14	1.9629606305478e-12	21.4752404471357
YARS2	0.348914986678404	6.69657195242714	8.41556456814889	5.27412998223166e-14	2.16964964604624e-12	21.3739522818578
RPS18	0.694575736439996	12.9792323658786	8.41043844056013	5.42702808833954e-14	2.22508151621921e-12	21.3459784294605
PSMD3	-0.356262353383778	8.52948955519095	-8.40937893451437	5.459175434821e-14	2.23080105518236e-12	21.340197218014
SREK1IP1	0.903397204569579	6.58887099354338	8.40575765460946	5.57048744180247e-14	2.26872443684573e-12	21.3204392833884
CRBN	0.661921121918397	9.33776171739563	8.4035715202101	5.63877453090452e-14	2.28893168789267e-12	21.3085128212117
CASS4	-0.487179361678899	6.48286460865322	-8.39798479565806	5.81708765169579e-14	2.35352071030161e-12	21.2780386337087
ASTE1	0.33444657891715	8.13651109497296	8.38991665352387	6.08453605793753e-14	2.44619546874242e-12	21.2340396227929
SEC61B	0.405574455202883	10.1231307778773	8.38987181290472	6.08605610544449e-14	2.44619546874242e-12	21.2337951231955
PSMD8	0.311728690166804	10.0204615333015	8.38880400611374	6.1223652977544e-14	2.45274758775069e-12	21.2279728765751
DGKD	-0.391538518934372	9.66666585428285	-8.38335401294152	6.31106504412139e-14	2.51606266307678e-12	21.1982600972815
CSF3R	-0.674320780624756	12.2988068172988	-8.38305862466034	6.32145607494616e-14	2.51606266307678e-12	21.1966498375723
MZT2B	0.424127761483641	9.24195071593386	8.37979269728658	6.43748286754501e-14	2.55395153635062e-12	21.1788473181358
MINDY2	0.484410864435015	5.75202746677246	8.37732708074591	6.52647739018276e-14	2.58090601052421e-12	21.165408662483
HPCAL1	-0.378044323564087	9.72094743505133	-8.3741000553703	6.64480430292046e-14	2.61924938744379e-12	21.1478218045378
PDCD5	0.317162123686689	6.74197397067794	8.37147254303088	6.74272146302027e-14	2.64932764151172e-12	21.1335037207774
NDUFB7	0.419908614562485	6.2085591346936	8.36865274588534	6.84940006025636e-14	2.68264521848827e-12	21.1181393286639
RAB35	-0.492469728844019	7.61070422149968	-8.35461067973395	7.4061361543814e-14	2.88671156984424e-12	21.0416508198422
PDCD10	1.30880254139088	7.93488407404568	8.35433455897222	7.41752299943662e-14	2.88671156984424e-12	21.040147153253
PRDX4	0.911800416980675	8.23852647578164	8.35142850192287	7.53842510166249e-14	2.92447953548356e-12	21.024322598148
COX7A2	1.26644188331064	9.56603679047571	8.33709943765197	8.16380726351885e-14	3.15710136414756e-12	20.9463200477562
SDHAF1	0.424354176142431	8.00576488668037	8.31910605935282	9.02260004112763e-14	3.4782406888108e-12	20.848428223952
SREBF1	-0.384945093262923	7.55378368453857	-8.31797100875567	9.07968934871678e-14	3.48383102813876e-12	20.8422552299641
ATP6V1A	-1.04590843472382	9.12460033953205	-8.31744090762238	9.10647451540774e-14	3.48383102813876e-12	20.8393723537269
NDUFC1	0.337675213193981	9.43108774516458	8.31712730857566	9.12235712564272e-14	3.48383102813876e-12	20.8376669185184
RNASEH2B	0.272717647572706	6.90224115441535	8.30766149790632	9.61493921194016e-14	3.66054471426007e-12	20.7861986391545
MAP4K2	-0.427615276716701	7.39236523297791	-8.30638678534415	9.68326100863607e-14	3.67514231284426e-12	20.7792690488408
PAFAH1B1	-0.344444288137606	8.16980776932366	-8.30286514446512	9.87453080232554e-14	3.7361689230157e-12	20.7601264179033
ZGPAT	-0.425446811854497	8.50827288209487	-8.30116818915538	9.96803269056147e-14	3.75994193087979e-12	20.7509031509837
KIAA0753	-0.2980030652057	7.94806409945383	-8.29529340171756	1.0298578878685e-13	3.87270792864416e-12	20.7189770993529
SPOP	0.348647745062596	9.80245171751111	8.29304300741315	1.04280631135839e-13	3.9011233882038e-12	20.7067493713502
AMZ2	0.27261591625903	9.66780737573475	8.2928751089225	1.04377883296423e-13	3.9011233882038e-12	20.7058371204499
RPL41	1.06675906220538	13.0336969558621	8.29206991162666	1.04845533121086e-13	3.90406338718203e-12	20.7014622831217
ZMIZ1	-0.724993139472998	9.4611755681267	-8.29164445173964	1.05093475631787e-13	3.90406338718203e-12	20.699150706895
WASHC3	0.584235913151899	7.88504102272805	8.28984500399983	1.06148587077985e-13	3.93134600903025e-12	20.6893744918732
LSM1	0.682441767657277	8.22171305753424	8.28915942626804	1.0655334073042e-13	3.934450012091e-12	20.6856499917509
ACOT13	0.49873261906786	7.14729517270041	8.28528228054087	1.08871369818855e-13	4.0079703381662e-12	20.6645886391994
PLXDC2	0.747822273400202	6.534044668773	8.28144496326865	1.1121491172207e-13	4.08198683473311e-12	20.6437466611647
SAP130	-0.406859545573779	8.48963107595667	-8.27423712036289	1.1575323408036e-13	4.23587730325713e-12	20.6046061712466
APP	-0.451494800409043	7.87466010947194	-8.2724188901279	1.16926826777025e-13	4.26608919482009e-12	20.5947343816545
GCHFR	0.511078453464535	7.4868973663051	8.26506186934987	1.21797398409113e-13	4.4306062525143e-12	20.5547975458133
POP4	0.364201356193014	9.1308170552015	8.26153607684925	1.24202507821313e-13	4.5047294182884e-12	20.5356620873712
NLRP1	-0.444997536991462	9.43314244522367	-8.25496085658111	1.28814515877743e-13	4.6582216818444e-12	20.4999833822596
TIMM8B	0.835763241242774	8.42403637671882	8.2471469531389	1.34517058290717e-13	4.85013122819381e-12	20.4575949107962
C2CD3	-0.343072069410767	7.82001692642355	-8.24309524195386	1.37572004674209e-13	4.94573373988601e-12	20.4356203741089
CLCN6	-0.298496348739025	7.08912117122609	-8.24093388885108	1.39229730581258e-13	4.98734958575381e-12	20.4238996269696
TBP	-0.240654578656283	7.71701151454056	-8.24052797482578	1.39543266817322e-13	4.98734958575381e-12	20.4216985143887
QTRT1	-0.410775535128233	7.37752589551066	-8.2393139491972	1.40485197162501e-13	5.00641869771832e-12	20.415115534041
ATG12	0.355198843465026	7.17673966265628	8.23684851589188	1.42417543788626e-13	5.06057005595585e-12	20.4017478155708
MRPL13	0.961087675910908	5.67248490950354	8.23542099617065	1.43548445556492e-13	5.08601269964462e-12	20.3940083019087
PTBP1	-0.333316065366381	10.1519808149521	-8.23280563682361	1.45643564886498e-13	5.14537308917458e-12	20.379829838699
METTL9	0.70180737398986	10.8906146092382	8.23030564774852	1.476746515293e-13	5.20213664683244e-12	20.3662781586509
PDCD6IP	-0.331500843353522	10.5276879256587	-8.22976703629146	1.48115910725621e-13	5.20273051457132e-12	20.3633586807564
ALDH18A1	-0.376362391530662	7.50465352547824	-8.22435771036937	1.52620800366722e-13	5.34565254770183e-12	20.3340414516812
BRAP	0.261614267766633	7.2589810122888	8.22003441287801	1.56318893723025e-13	5.44544843464091e-12	20.3106146383306
LEF1	-0.492649957844593	8.33593961012975	-8.21913312559632	1.57100984411073e-13	5.44544843464091e-12	20.3057312931707
SLC35D2	0.250778626625202	7.66264952353472	8.2190330385965	1.57188074190218e-13	5.44544843464091e-12	20.3051890133725
PSMC2	0.545595024416516	8.70342116847311	8.2189655586297	1.57246818326363e-13	5.44544843464091e-12	20.3048234024135
RPS27	1.00684228301497	12.7057927314639	8.21216955668516	1.63276100313007e-13	5.63831468658352e-12	20.268007112067
SLC16A3	-0.651915890285487	9.75580032080001	-8.21042469713993	1.64860804749431e-13	5.67384953989843e-12	20.2585561729845
SMIM10L1	0.540755917025491	7.95703559654366	8.21001971657425	1.65230792539664e-13	5.67384953989843e-12	20.2563627089692
RNF115	0.428321548713043	8.85005137260993	8.20101504971396	1.7367383339666e-13	5.94711598773646e-12	20.2076003883992
HSP90AB1	-0.502898399230563	10.8918473091526	-8.19391664974095	1.80630407391286e-13	6.16255259693266e-12	20.1691730260741
SH2B2	-0.614261395795452	9.2466916079319	-8.19357649450821	1.8097062850932e-13	6.16255259693266e-12	20.1673318556146
IGFBP7	0.511136133658476	6.86652036399796	8.1880396081706	1.86598943846204e-13	6.33661067205155e-12	20.137365607877
ATRAID	0.525007202528068	10.4557264739763	8.18601714656902	1.88697868442056e-13	6.39018555036234e-12	20.1264214452107
ARHGAP1	-0.404416434110114	7.95138125300072	-8.18397596072179	1.90840001368939e-13	6.44492445394441e-12	20.1153768430386
TTC1	0.431537685656394	9.05533447156331	8.1827083642325	1.9218242644746e-13	6.47242957642697e-12	20.1085184833567
RPL15	0.578914399384315	10.8423793019173	8.18124412838501	1.9374477722046e-13	6.50717047656336e-12	20.1005966284571
EFHD2	-0.439236778917945	11.6376158064749	-8.17631038643414	1.99102570757059e-13	6.65449761573294e-12	20.0739073117949
TMEM9B	0.472797576753834	9.65969669823455	8.1762065009976	1.99216952848845e-13	6.65449761573294e-12	20.0733453943953
ATP5MG	0.718678642645376	9.60214242889089	8.160590085043	2.17174956043647e-13	7.23464072320398e-12	19.9889023452827
PWP2	-0.300985284264016	8.06729329975906	-8.15979650271833	2.18129276389059e-13	7.24673929336986e-12	19.984612585821
RPS29	0.91218128552112	11.9321657136219	8.15894666691563	2.19155862785736e-13	7.26116681591984e-12	19.9800188950007
STRN	0.347100721369698	6.73858214383314	8.15161570739712	2.28213124332771e-13	7.54087517842437e-12	19.9403986922367
CD244	0.520757278670946	8.4258191327894	8.15084169601235	2.29190833515555e-13	7.55282373136342e-12	19.9362162214909
EHBP1L1	-0.586652540877727	8.79525803929585	-8.14686984769186	2.34273784503794e-13	7.69963089606438e-12	19.9147558629637
ATP5PD	0.486230016532058	11.0092059408692	8.13984211279138	2.43543279947237e-13	7.98287986329726e-12	19.8767925661812
SUMO4	0.449848271699626	9.0542654724412	8.13270073567164	2.53335767491023e-13	8.28171512979319e-12	19.8382263700737
SF3B5	0.390238889001099	10.6072126095149	8.12882505392888	2.58812897217155e-13	8.4382641143221e-12	19.8173008392096
PIGO	-0.257497643802793	6.29093093122571	-8.12535801620647	2.63812091580002e-13	8.56576308933427e-12	19.7985844308586
INPP4B	0.633334839823865	6.74544455694886	8.12479358462262	2.64634984844834e-13	8.56576308933427e-12	19.7955376597193
EIF4ENIF1	-0.293903162935392	8.3775976888124	-8.12466715343747	2.64819659911713e-13	8.56576308933427e-12	19.7948552005693
CBX4	-0.503499640802444	7.03322861127378	-8.12188580351946	2.68914844896635e-13	8.67533443049433e-12	19.7798427183631
TXNL4A	0.2345028841169	8.48402644108319	8.11738914885509	2.75669024439525e-13	8.86988601208434e-12	19.7555753701877
HIKESHI	0.726426205278016	6.30952819074865	8.11661864544533	2.76843144281137e-13	8.88434582655094e-12	19.7514175958947
SP1	-0.437180539062554	5.43617004414601	-8.11442513720055	2.80212949856014e-13	8.96900927489525e-12	19.7395817458937
ZFP36L2	-0.644628360340596	10.1908521512587	-8.11388524234889	2.81048597667316e-13	8.9723301010511e-12	19.7366687140869
TRABD	-0.453678294742019	7.99544064191925	-8.11017993370447	2.86850819881384e-13	9.13377714526205e-12	19.7166782488881
COX7C	1.17421819865258	8.3018379817484	8.10253209675905	2.99205521860304e-13	9.50248832250122e-12	19.6754270493973
PSMB7	0.550344523735964	9.72484747358808	8.09498297397132	3.11918707877353e-13	9.8806497154224e-12	19.6347209521901
ING3	0.413612097888581	8.59676275947227	8.08718530974024	3.25613700028543e-13	1.02878823418812e-11	19.592687921023
NSL1	0.397719878999863	6.60379142089898	8.08655396591442	3.2674830529489e-13	1.02971914514397e-11	19.5892852747976
BLVRA	0.38693513143258	7.47905198609496	8.08163487504772	3.35724033589434e-13	1.05529254558279e-11	19.5627767226168
DPF2	-0.33798916008462	9.82032197921728	-8.07493636493879	3.4834149188295e-13	1.09215303043301e-11	19.5266876962708
RPS27L	1.27796156276266	6.73453779474866	8.07315818478939	3.51769266537625e-13	1.10008659145019e-11	19.5171092182123
RORA	0.872458831527966	6.93809230169375	8.0704888606731	3.56977856759869e-13	1.11353474453416e-11	19.5027317632685
APOO	0.415489036642641	7.33745329914746	8.06525622563871	3.67411367450275e-13	1.14317156182054e-11	19.4745524831044
ODF2	-0.328091961580398	6.01427104736028	-8.06146437498105	3.75160714914758e-13	1.16432789978228e-11	19.4541360837868
NAT10	-0.448122299264808	8.57853423464642	-8.06088760156797	3.76353592408489e-13	1.16508047710497e-11	19.451030854755
MPC2	0.639944415757704	8.81298304394011	8.05743874050034	3.83565485635847e-13	1.183123436572e-11	19.4324644573115
UBA1	-0.623979113570668	10.9193641976936	-8.05717992975452	3.84112185133905e-13	1.183123436572e-11	19.4310712984457
SPOCK2	-0.491869380702582	9.29379978902312	-8.05396653779836	3.90964779000378e-13	1.20121233728462e-11	19.4137751048244
ATP5F1E	0.81738978045923	11.1941856328968	8.05144834342615	3.96419564625697e-13	1.21492686068661e-11	19.4002224606685
PTCD2	0.597960789285946	7.51781551161537	8.04849738221832	4.02908006075135e-13	1.23173297917084e-11	19.3843425317132
SELPLG	-0.426107602644686	10.8208313314839	-8.04760185405208	4.048978266712e-13	1.23473692964235e-11	19.3795238383186
PAN2	-0.377702940674396	7.99487533729159	-8.03399043924395	4.36370873484732e-13	1.32741204418098e-11	19.306305321422
ACTN1	-0.561002328425456	10.4267811670451	-8.03328203561203	4.38073786118673e-13	1.32929369901703e-11	19.3024958260864
RARA	-0.458465713387914	8.33998606217447	-8.031414938619	4.42593724819074e-13	1.33969295618692e-11	19.2924559135271
SPIN1	0.712616420092663	6.73345169835707	8.02701125684247	4.53438523744064e-13	1.36913863610308e-11	19.2687792000637
CHERP	-0.340457452628462	7.4557627079103	-8.0263200211958	4.55164595143223e-13	1.37097365401985e-11	19.2650631222508
FLOT2	-0.649898522449428	10.2503323853121	-8.02018066442569	4.70784132599541e-13	1.41454477488671e-11	19.2320627625603
BICRA	-0.428576526485456	7.71394471803102	-8.01361646048383	4.88073456685342e-13	1.46290770305761e-11	19.1967882760582
FCGR1B	1.02065369283923	9.38229940329711	8.01284189166093	4.90154707327758e-13	1.46556257491e-11	19.1926265755732
SLC8B1	-0.479133810343776	8.17833318719486	-8.00493172101046	5.11920104313818e-13	1.52344998944404e-11	19.1501336908482
KDM3B	-0.401746209883877	9.11309289682104	-8.00490313122736	5.12000485888688e-13	1.52344998944404e-11	19.1499801345671
AAMP	-0.331932012480065	9.10560683270498	-7.9959196255312	5.37888664983338e-13	1.59411842579188e-11	19.1017388602315
TMEM70	0.34409726205697	7.47442901883996	7.9957629723116	5.38351438353729e-13	1.59411842579188e-11	19.1008977999301
NDUFB1	0.728423813212112	8.35337351480559	7.99415149720666	5.43134942387814e-13	1.60440753222463e-11	19.0922462300718
C21ORF91	0.425417340537175	6.84322737513482	7.99229326536839	5.48703313738724e-13	1.6169600776738e-11	19.0822706344539
HNRNPU	-0.242061565142614	7.33544588790209	-7.98736838223932	5.63736811951865e-13	1.65727807619135e-11	19.0558361108256
DAPK3	-0.467969341554704	6.41309137025198	-7.98648005315766	5.66491686653931e-13	1.66139272408865e-11	19.0510685629945
STIP1	-0.763931591380387	7.87511351465733	-7.98359942544058	5.75517302920757e-13	1.68383451467913e-11	19.0356098614952
TPT1	0.386183882620722	12.1444405738374	7.98234965813051	5.79477348012458e-13	1.69138400221065e-11	19.0289036643101
TSPAN14	-0.38727179940968	9.73222401816222	-7.97457885581428	6.04714176986267e-13	1.76085299184671e-11	18.9872140081737
SF3A1	-0.447032094035457	9.87684250976435	-7.96909510409398	6.23177078178181e-13	1.81031464487828e-11	18.9578026218211
NUP62	-0.452470042054461	8.38476687786453	-7.96662150359681	6.31687358139145e-13	1.83069865802075e-11	18.9445380813808
JUNB	-0.424046678022791	10.1801264592047	-7.96552088889825	6.35510943938241e-13	1.8374360051271e-11	18.9386365571448
BAG5	0.322662761193257	8.23135440133544	7.95667120584577	6.67101790364536e-13	1.92423549366561e-11	18.8911946170006
NONO	-0.469178164554419	10.268038069806	-7.94786103011924	7.00099041010161e-13	2.01247337165588e-11	18.8439826927359
RAC2	-0.397348913300153	12.7260993847695	-7.94763262117935	7.00975715553519e-13	2.01247337165588e-11	18.8427589384656
RABL2A	-0.457321673893895	6.69581474316714	-7.94364486152961	7.16458199345881e-13	2.0521170714442e-11	18.8213955616547
TERF1	0.434079802759639	7.5840091975258	7.93037660618715	7.70456398962757e-13	2.20163752794509e-11	18.7503413531797
NDUFB6	0.55253581362464	9.61505215321773	7.92959804619401	7.73747486872139e-13	2.20590010268966e-11	18.7461732982754
CLPTM1	-0.51365115487809	8.69776560905825	-7.92708310326598	7.84474135578682e-13	2.231291978668e-11	18.7327104225258
POLR1D	0.788155556416687	11.161032967734	7.92389574640652	7.982810050419e-13	2.26185082534359e-11	18.7156501661593
ANAPC2	-0.46133752550604	8.13021880254747	-7.92375228762912	7.98908073557203e-13	2.26185082534359e-11	18.714882362944
RBMX2	0.389054340876191	6.83972945731746	7.9128900320995	8.47835172394312e-13	2.3948413314244e-11	18.6567608836225
SKP1	0.431586064179015	10.1613744269321	7.91066422495006	8.5822211739338e-13	2.41860803152309e-11	18.6448545601267
RPS7	1.66254087504179	9.67703713943216	7.90777960613933	8.71871543186994e-13	2.44693240884868e-11	18.6294258696117
DNAJC15	1.07942176839747	6.82352578641894	7.90769715482893	8.72264836174953e-13	2.44693240884868e-11	18.6289848992185
SHC1	-0.294658377113748	8.92887837456268	-7.90662618317511	8.77389396593174e-13	2.45568872439172e-11	18.6232572204065
CD6	-0.64122010625092	8.3866171981732	-7.90615854507463	8.79636387696531e-13	2.45636958468605e-11	18.6207563243711
MYC	-0.600458815878682	9.78764650100288	-7.90494367987033	8.85500510387863e-13	2.46271300545459e-11	18.614259554087
CHCHD2	0.665558499853869	11.3146615787982	7.90485588419537	8.85925797704114e-13	2.46271300545459e-11	18.6137900602551
ADPRH	-0.247090087901358	5.92172566265553	-7.89024956021306	9.59576363945426e-13	2.66141326823687e-11	18.5357073837465
DENND3	-0.540962023255318	9.35656046178536	-7.88956405770804	9.63178358311633e-13	2.66537324933235e-11	18.5320440740967
SMURF1	-0.230652688615987	6.05760534990202	-7.88549027093051	9.8486264488486e-13	2.71924125307286e-11	18.5102761848425
HGS	-0.520293440872928	9.07585463618635	-7.87927040378326	1.01890808024992e-12	2.80692003500758e-11	18.4770486386859
PPA2	0.887111751836915	8.05841027788732	7.87795868034702	1.02623575362588e-12	2.82076773625553e-11	18.4700423905886
PSMA6	0.886886779112499	8.57187699585522	7.87563080305972	1.039368922317e-12	2.85047508247966e-11	18.4576096308583
ACAD8	-0.440171019400891	7.59429891904126	-7.87147678443661	1.06322022764553e-12	2.90937874346129e-11	18.4354270481791
RNPS1	-0.264938652359803	9.19849260639938	-7.86980581283849	1.07296696259928e-12	2.92951046648208e-11	18.4265051894015
HBD	1.15446386452732	12.6202386097638	7.8685685872497	1.08024073839081e-12	2.94281582487398e-11	18.4198996773954
BCL3	-0.574763598120615	8.05094699040437	-7.85913289607904	1.13734727863933e-12	3.09151669375598e-11	18.3695350233927
CD74	-0.466311072165491	13.2834722239525	-7.85494140787049	1.16366622581937e-12	3.15605846511496e-11	18.3471691718354
PHACTR2	0.495753555159877	7.68713774776517	7.85149383092721	1.18576624495208e-12	3.20889810085375e-11	18.3287760553937
MRPL11	0.572046209308391	8.03992559455603	7.84422397269308	1.23374225739695e-12	3.33137584436766e-11	18.2900002643499
MSL2	-0.585779669981417	9.15535416615554	-7.84361879079159	1.23782179922193e-12	3.3350455904751e-11	18.2867729432783
MRPL9	0.377776227363727	8.43376508298189	7.83852671798203	1.27268184023958e-12	3.42144883322303e-11	18.2596214348263
PTER	0.772363577191659	7.98241713131849	7.83326945799794	1.30969464846943e-12	3.51324872988769e-11	18.231595809485
GLO1	0.481741390876323	9.11811508376184	7.82046130434806	1.40439830831943e-12	3.75906525364364e-11	18.1633460520748
PTP4A2	0.370506821441202	10.7776493213398	7.8189088633755	1.4163290996037e-12	3.78274039913764e-11	18.1550764396341
SNF8	0.27653400480418	9.20904748009965	7.81667832773366	1.43364737920828e-12	3.82067026559006e-11	18.1431957660017
SLC39A9	-0.160524824120555	4.94213341257249	-7.81377164693288	1.45653094280567e-12	3.87323488673637e-11	18.1277155375023
TMEM14B	0.704938491391154	8.71286388928003	7.8100419994763	1.48642494766737e-12	3.9441739033451e-11	18.1078554705005
SIPA1	-0.426195200444827	9.69684990848887	-7.8058446298673	1.52079621196564e-12	4.02666107181139e-11	18.0855089522471
NIP7	0.479565582091324	6.59898359986404	7.79959723810872	1.5734196735475e-12	4.15701546940059e-11	18.0522563678215
STX18	0.240640598178799	7.84203188924711	7.79820778119148	1.58536676114597e-12	4.17957228492226e-11	18.0448621180106
DENND5A	-0.500772158233072	10.735845389939	-7.797055377074	1.59534380576511e-12	4.196849724222e-11	18.0387297534703
AHSP	1.2974638341849	10.9020161767232	7.78808761145223	1.6751409451109e-12	4.39733465655556e-11	17.9910203223373
VPS39	-0.364432248630344	9.12729946568343	-7.786570835697	1.68902359525911e-12	4.42430347313705e-11	17.982952909313
IL16	-0.298689949009713	9.77621418505775	-7.77955831985746	1.75470524891156e-12	4.58655258985221e-11	17.9456623029648
SEMA4D	-0.426751157027065	11.1057515396899	-7.7787450899135	1.76248430251274e-12	4.59708405627738e-11	17.9413385714532
EZR	-0.469630225626887	7.8158289101234	-7.7780154050958	1.76949330304668e-12	4.60556653971321e-11	17.9374591690658
RPL34	1.34971144761299	8.82540680483468	7.7759557054924	1.78942728484719e-12	4.64758243325035e-11	17.9265094051333
DRG1	0.575443436322571	9.0395288471734	7.77401448065276	1.80841846773149e-12	4.68697716615653e-11	17.9161904531446
CABIN1	-0.425838174346662	9.42484570577389	-7.77121000764533	1.8362084062805e-12	4.74896178324739e-11	17.9012844161364
UBTF	-0.438986875036873	7.29492578873646	-7.76461860115201	1.90320230147364e-12	4.91186463447692e-11	17.8662582818083
MED12	-0.45115117485635	7.71051318000921	-7.76327822197184	1.91711940940052e-12	4.93738799156322e-11	17.8591369712472
FBXW11	-0.320549226854916	7.03363439828906	-7.75889352062298	1.96335450627008e-12	5.04586224158594e-11	17.8358446334091
RNF7	0.461291606783186	7.50883941706698	7.75489094353823	2.0065248610475e-12	5.14602265095842e-11	17.8145864607229
RPL31	0.932066414734806	7.98647367611486	7.7495537863763	2.06555727395592e-12	5.28636046376317e-11	17.7862464944826
GZMK	0.869284138745218	9.72448587160454	7.73956564012922	2.18069794649442e-12	5.5694116929323e-11	17.733229536466
CKS2	0.973800385217324	5.41953459401984	7.7331510895231	2.2579764383415e-12	5.75478859825955e-11	17.6991945975867
FLII	-0.398401711747567	9.3510422343487	-7.72867238951215	2.31353694324028e-12	5.88415962389680e-11	17.6754373188589
NDUFAB1	0.475996173916236	9.67837902461314	7.72381989981434	2.37526531788844e-12	6.02864959254542e-11	17.6497030727116
ARAP1	-0.444880188172229	9.78138355564441	-7.7212431944153	2.40870452626971e-12	6.10089024535957e-11	17.6360404673409
FKBP1B	1.00856643343484	8.1420605860488	7.71404615370031	2.50459714079309e-12	6.33069203071803e-11	17.5978882491365
MVP	-0.498176514865632	10.1355847180463	-7.70798915483089	2.58822640031554e-12	6.52861469989058e-11	17.5657898455927
MRPL15	0.881776715306608	7.53154696935382	7.70681257039144	2.60478983601742e-12	6.55690320323152e-11	17.5595557632792
COIL	0.319524505059204	6.96931089584603	7.70607862471905	2.61517518273656e-12	6.56955585351793e-11	17.5556671646759
YWHAH	-0.443834141128642	9.37928767894556	-7.70192108615192	2.67478413453707e-12	6.70555801744171e-11	17.5336422796686
OGDH	-0.518841814382375	9.03606497300856	-7.69839240407503	2.72643235064188e-12	6.82108860949362e-11	17.5149523211205
RERE	-0.473071156545489	7.00418887921732	-7.69648346312444	2.75478382135303e-12	6.87798266109305e-11	17.5048428013843
LCP1	-0.39948712099622	12.8155650253658	-7.69093829631917	2.83880874361902e-12	7.07336511951739e-11	17.4754816339789
DDX42	-0.388559684695609	8.60317569823812	-7.69055880043234	2.84465120205243e-12	7.07354545354173e-11	17.4734725288828
GIGYF2	-0.286869804871714	7.8444299255777	-7.68915651526579	2.86634342290104e-12	7.11305749419917e-11	17.4660489569795
ATP6V1G2	-0.28278914449225	8.51285365816977	-7.68865452384275	2.87414862286381e-12	7.11801777124999e-11	17.4633915837218
ALG5	0.575793041485086	8.43821122085236	7.68656760038606	2.90682362646003e-12	7.18442557193014e-11	17.452344817886
FEZ2	0.222288429969658	7.55931497293881	7.68451430397922	2.93933151261248e-12	7.25015392618036e-11	17.441477157708
IKBKB	-0.325011956162236	8.05074056491012	-7.67970807146062	3.0168400617508e-12	7.41576761441781e-11	17.4160430904396
ZNF136	0.603657806450659	6.76872626664398	7.67960204833482	3.01857250966187e-12	7.41576761441781e-11	17.4154820953626
MRPS16	0.453687222647433	8.02239071421625	7.67711107646966	3.05956071277127e-12	7.50143095557261e-11	17.4023025801504
PURA	0.289875893861866	8.14035510533948	7.6738663686213	3.1137799216489e-12	7.61912735718441e-11	17.3851375452782
LONRF1	0.576130500370449	7.3596604591273	7.66841435219193	3.20703647429535e-12	7.83168528653122e-11	17.3563016914993
PRKACA	-0.437944914414301	7.95393279220652	-7.66438818567824	3.27767632989606e-12	7.98827716266319e-11	17.3350121956467
PHF20L1	0.362273926967645	7.37100032846347	7.6605601264054	3.34627010626321e-12	8.13927087950013e-11	17.3147741951026
VPS37C	-0.375726154289568	8.94812459750238	-7.65813103703645	3.39053222625697e-12	8.2306009033038e-11	17.3019341996376
THOC7	0.634863531799098	8.05287615254411	7.65415820041361	3.4641782150284e-12	8.39275903913699e-11	17.2809374124313
GLRX	0.785991506744741	8.68924481968879	7.64932041390899	3.55600224709685e-12	8.59823107439058e-11	17.2553749079472
TNPO1	0.406943378723984	9.45257524758404	7.64773373658902	3.58664060158562e-12	8.655241561976e-11	17.2469923681944
PRKAB1	-0.283854230842502	7.85994411564146	-7.64299442614311	3.67972230926381e-12	8.86241960496366e-11	17.2219581846739
TFAM	0.480382599966585	6.68381315170139	7.64040958329839	3.73149460977086e-12	8.96948871003547e-11	17.2083069247581
MRPL33	0.547685026496465	8.54115758891209	7.63785205521784	3.78343034395515e-12	9.07653083885444e-11	17.1948016638385
RIPOR1	-0.461274729828952	9.07589874730275	-7.632642513366	3.89144698616235e-12	9.31743136784457e-11	17.1672975689344
FBXL12	-0.250706223659654	8.78682331666762	-7.63169167658295	3.91148931211945e-12	9.34716325093027e-11	17.1622783457976
FAM168B	-0.359397078716485	9.43798236796851	-7.63085935594216	3.92911744420182e-12	9.37102154639496e-11	17.1578849361883
MAT2A	-0.375346784595283	8.52913296931201	-7.6296607705583	3.95464131681914e-12	9.41358211706521e-11	17.1515585195314
CASP6	0.3764556854997	7.10226372744848	7.62914785022506	3.96561410462335e-12	9.4214076179414e-11	17.1488513216613
TRPC4AP	-0.302443384610374	8.89063044031129	-7.62408183307509	4.07562435319656e-12	9.66403848081947e-11	17.122116602306
CACTIN	-0.277056793677967	7.50616367124627	-7.62175983782978	4.12705306792473e-12	9.76709335129137e-11	17.1098651018469
SOWAHC	0.52636835026458	5.48497210306886	7.62080828803942	4.14831380909258e-12	9.79849306082195e-11	17.104844872808
RWDD1	0.911601486188898	7.03182626675247	7.6162138990594	4.25250483687808e-12	1.00252801529401e-10	17.0806089914069
GYPA	0.847058553250353	6.08733001480626	7.61076472138365	4.37944757957182e-12	1.03047308786892e-10	17.051871327477
PIK3C3	0.26831291420222	6.99348965774108	7.60716949397686	4.46525030049143e-12	1.04758925009258e-10	17.0329153099965
RBM14	-0.388285713853262	8.85312457393893	-7.60700228482781	4.46928116321411e-12	1.04758925009258e-10	17.0320337756903
MAZ	-0.454648406514777	7.98619851930723	-7.60616616514984	4.48949142810746e-12	1.05031823315209e-10	17.0276258269243
FAM169A	0.731739498752218	5.29874322629228	7.60394745679518	4.54356107997435e-12	1.06094314817915e-10	17.0159299029335
SNRPF	0.412902847062979	7.731973260203	7.60178891423225	4.59678375849312e-12	1.07133026797276e-10	17.0045524118637
MGRN1	-0.482193009989489	9.84702293908544	-7.59884206312336	4.67044245824201e-12	1.08643176651971e-10	16.9890218369247
ARL5A	0.6333639834036	9.6426225381685	7.59356670666523	4.80523699989442e-12	1.11567046177473e-10	16.9612253475141
HINT1	1.15227684794183	8.77002462545683	7.57866422104503	5.20720687711728e-12	1.20671359369718e-10	16.8827429405631
NME6	0.515823027855389	7.80505718612965	7.57715722102281	5.2496657606151e-12	1.21425759546001e-10	16.8748098268114
POPDC2	0.366553258504918	6.5868804195371	7.57632546808771	5.27324668550345e-12	1.21741489863629e-10	16.8704315965796
HMGB1	0.665263687036393	10.0399826795554	7.57064032019443	5.43726050740563e-12	1.25292061203544e-10	16.8405108091525
KCTD13	-0.437956517937808	7.75800186359132	-7.56745012793172	5.53149994215577e-12	1.27224498669583e-10	16.8237247577082
NOTCH2	-0.418586137645411	9.23746163535628	-7.56182064328943	5.7017616390984e-12	1.30894936205444e-10	16.7941104764761
ATP5MF	0.413356075343625	10.2357894787525	7.55723154203555	5.84439145922729e-12	1.33918495137696e-10	16.769975597749
SMAD3	-0.282221200516798	7.31490862300076	-7.55552530478179	5.89831835010701e-12	1.34902023608138e-10	16.7610036675416
BAHD1	-0.32816753599364	7.54502151720679	-7.54668828214193	6.18560855238906e-12	1.41209264885917e-10	16.7145485831051
MED13	0.507611031302419	9.72337115124479	7.54438157923918	6.26285379105551e-12	1.42706923093958e-10	16.7024260676678
NFAT5	0.885365195954483	6.99162361336397	7.53216427441971	6.68819644061567e-12	1.52116141308919e-10	16.6382443283655
TOR4A	-0.381136292422554	6.80295773182332	-7.53089708033905	6.73391923877701e-12	1.52872436941051e-10	16.6315896716904
SIK1	-0.450882895292479	5.97236974684192	-7.52691382918804	6.87966895644813e-12	1.55892535558406e-10	16.6106745556935
LRRC47	-0.335211217967984	9.70458738765044	-7.52608115879945	6.91052961579874e-12	1.5630291985254e-10	16.6063029529688
MYL6	0.489099306638227	9.80746991457229	7.52186026542941	7.06908791628073e-12	1.59594749108076e-10	16.584145790493
ENSA	0.299908818147425	8.15020919428046	7.5115370856749	7.47222905364316e-12	1.68386132295242e-10	16.52997607798
COX7B	1.28287503797013	6.95165441572423	7.50865343706406	7.58885587135504e-12	1.70700521333837e-10	16.5148497466052
HK2	-0.39990116143624	6.65587784274305	-7.5074767873011	7.6369609498616e-12	1.7146795656475e-10	16.5086782324154
SSR2	0.526214482549399	11.2560614073296	7.50691269632529	7.66012974063528e-12	1.71673730329887e-10	16.5057197185037
LITAF	-0.528334213114846	12.629284938385	-7.5035959808711	7.7977717216584e-12	1.74439568496004e-10	16.4883261803838
TRIAP1	0.645231024046121	7.50430320345865	7.5021227547185	7.8596930534243e-12	1.7550451209823e-10	16.4806012625347
PARP4	-0.296325302192127	10.1969709224521	-7.49330473929764	8.24064001290727e-12	1.83676374396782e-10	16.4343763245648
TMEM259	-0.637710982992578	6.03977440091242	-7.49288174768977	8.25936644202248e-12	1.83759661003183e-10	16.4321595055327
DMAC2L	0.355398993860035	6.14130497305684	7.49081238183456	8.3515895110696e-12	1.85474883725004e-10	16.4213150720706
ATP5IF1	0.337178128366627	8.73326511660161	7.48636435857928	8.55328651936791e-12	1.89529523751248e-10	16.3980094343059
ACTG1	-0.221979134151088	13.8937837801178	-7.48610743055995	8.56508329865333e-12	1.89529523751248e-10	16.3966634166741
CEBPB	-0.431625139045597	12.4480775381573	-7.48409695776221	8.65795182353689e-12	1.91239335864394e-10	16.3861314102736
HMGXB4	0.200004126050576	8.11177686571915	7.47778992079997	8.95581029501807e-12	1.9746273094717e-10	16.3530989095445
RGS10	0.457955447723461	8.01142767259062	7.47709151501029	8.9894113765254e-12	1.97847745179219e-10	16.3494417640205
STX8	0.576711056096602	8.56478438888911	7.47444438444206	9.1179052954589e-12	2.00316130854894e-10	16.3355815249082
MTMR3	-0.55360890933566	8.08521413653396	-7.46979196126987	9.34816150171412e-12	2.05007355723638e-10	16.3112264612347
COA4	0.245243736863271	8.18131114334001	7.46932319375964	9.37167857921967e-12	2.05156085183311e-10	16.3087728392631
SF3B2	-0.388514314599934	10.1085820236328	-7.46840600210656	9.41786178410659e-12	2.05798041129913e-10	16.3039722559059
PDLIM2	-0.332818858347194	9.76161931319719	-7.46807510630063	9.43457860469948e-12	2.05798041129913e-10	16.3022404047348
RSL24D1	1.39101128867252	6.36036036163465	7.46693321859896	9.49249269000297e-12	2.0669354864431e-10	16.2962642002754
MARCKSL1	-0.370077207375063	10.1593851831162	-7.46585586708254	9.54745643403985e-12	2.07515001754416e-10	16.2906260912227
MBOAT7	-0.45068463929316	10.1269730527736	-7.46553136468415	9.56407341473569e-12	2.07515001754416e-10	16.2889279354673
RPL24	0.837637984618446	11.737443950226	7.46233177431038	9.72945817536485e-12	2.10728965303611e-10	16.2721857305677
SMARCA2	-0.37685866997193	6.92074257274199	-7.46200361359742	9.74657992716757e-12	2.10728965303611e-10	16.2704687576197
WAS	-0.484119354768685	9.89245140003507	-7.4561934701805	1.00547132533253e-11	2.16719456685927e-10	16.2400744970063
APBB1IP	-0.93253090643136	8.91179234354067	-7.45578245420831	1.00768728105401e-11	2.16719456685927e-10	16.2379247356583
DGCR2	-0.352508024153339	8.65167570672682	-7.45550262903317	1.00919870037809e-11	2.16719456685927e-10	16.2364611767687
CCDC59	0.534537324846062	7.00298721910558	7.45519309061266	1.01087322560778e-11	2.16719456685927e-10	16.2348422357003
COX6C	0.702607502558239	8.55254446571053	7.45513196007277	1.01120425176891e-11	2.16719456685927e-10	16.2345225153027
C1ORF50	0.315915073446773	7.60569118756727	7.4529684788938	1.02298905017136e-11	2.18707712135806e-10	16.2232079199018
COX5A	0.355501296159295	10.727839472156	7.45277501329115	1.0240494882613e-11	2.18707712135806e-10	16.2221961962727
TMED1	0.401987195426725	8.1613493943421	7.45138701123325	1.03168950205283e-11	2.19956201837663e-10	16.2149379851413
METAP2	0.420438146417671	6.29528534844765	7.44640522705691	1.05957871976389e-11	2.25509991763637e-10	16.1888914938221
CKLF	0.75134471070006	9.02531276661461	7.44471156060946	1.06922932941228e-11	2.27169538115513e-10	16.1800380275158
ZC3H4	-0.421943373091873	9.79759103870033	-7.4389067963748	1.10297044079018e-11	2.33932779128838e-10	16.1497004218056
EEF1B2	0.887305292534885	10.5165631801436	7.43596484901089	1.12047149866176e-11	2.37234198654482e-10	16.1343285075488
ZNF331	0.425318703354614	8.24489652836144	7.43547334453483	1.12342205410329e-11	2.37448809676763e-10	16.131760597607
ETFA	0.58261594500658	8.98800435122402	7.43355116916372	1.1350351609793e-11	2.39217991514132e-10	16.1217186799294
MXD1	-0.843019299523249	7.29670070138759	-7.43344251145842	1.13569517139428e-11	2.39217991514132e-10	16.1211510568412
ZDHHC7	-0.284833722843896	10.6156347869362	-7.42888422167786	1.16372832524569e-11	2.44702324857409e-10	16.0973417932083
MS4A4A	1.20472423098968	6.0503704746653	7.42786162033369	1.17011075996693e-11	2.45623078877304e-10	16.0920012678562
RPLP1	0.125841086136015	14.2410690746762	7.42700744748198	1.17546853317813e-11	2.46325961508217e-10	16.0875405882233
COX7A2L	0.438601921501498	9.7322434971764	7.4256117682612	1.18427521806616e-11	2.47747950482476e-10	16.0802524924049
RIPK1	-0.466782927650833	7.37153661689035	-7.42501906625168	1.1880348839002e-11	2.48111067150469e-10	16.0771576313292
RPS13	0.245363860750524	13.550099465958	7.4219686304045	1.20757237612865e-11	2.51762410866685e-10	16.061231026715
LEPROT	0.530004485727266	9.34440586476182	7.41026760362253	1.28551133492457e-11	2.67556595158578e-10	16.0001636943545
TMA7	0.627592669169045	9.5491431074195	7.40872865834276	1.29612590139413e-11	2.6930860042696e-10	15.99213491497
IGSF6	0.69835160789062	9.40274519513672	7.40755577771298	1.30427384937347e-11	2.70543030786284e-10	15.9860163777396
ZBTB43	0.340678328442759	7.42359973986191	7.40296161426142	1.33668065455678e-11	2.76796759192762e-10	15.9620539432823
SMG9	-0.355800668647587	7.39122048798402	-7.40164223403032	1.34613393817986e-11	2.78284248703996e-10	15.9551733903744
PFDN5	1.12379473245402	9.68486803406872	7.3999189945411	1.3585806162779e-11	2.80384507995805e-10	15.9461874740679
GADD45GIP1	0.394251387609821	6.42717736177581	7.39844374927006	1.36932656666106e-11	2.82127300515933e-10	15.9384954182603
SSR4	0.372156857546869	11.5209603939689	7.39558588736527	1.39038376068032e-11	2.85985142989599e-10	15.9235960729434
SKIV2L	-0.387964378295981	8.4743659655064	-7.39480292906446	1.39620847130275e-11	2.86702171686774e-10	15.9195145649966
ZHX2	-0.30050124310201	9.15326668213636	-7.39249057804182	1.41355231783906e-11	2.89778225157007e-10	15.9074614751039
SLIRP	0.814762097767453	6.57324141587809	7.39035238346077	1.42977966019262e-11	2.92615506749605e-10	15.896317552878
FLNA	-0.658890615782932	10.5764269060939	-7.39003601404743	1.43219628823819e-11	2.92621571625199e-10	15.8946687996697
ABHD17B	-0.328881329008461	5.5702973982143	-7.38479302459346	1.47283953437678e-11	3.00424955938851e-10	15.8673492931967
STAT5B	-0.403576281000907	9.42232620859957	-7.38406654311599	1.47856051416225e-11	3.01090919320848e-10	15.8635644657704
DPEP2	-0.425823781547216	11.1758882024085	-7.3825163190417	1.4908420727786e-11	3.03088440633381e-10	15.855488612871
GMIP	-0.456133951071145	9.89700713342316	-7.38014812069468	1.50979927018677e-11	3.06434259159264e-10	15.843152894642
CCNT1	0.722233921216525	7.48620156638166	7.3749449753098	1.55229229188232e-11	3.14538036465875e-10	15.8160559499426
GLYR1	-0.383809565032579	7.27696320205524	-7.36710342231011	1.61857949653159e-11	3.27428482639946e-10	15.7752336378448
PECAM1	-0.345723539024942	11.0825067612126	-7.3661314761277	1.6269884744721e-11	3.28587342809777e-10	15.7701750394642
CHD7	-0.32666691861363	5.63466662085486	-7.35846310407754	1.69486749790243e-11	3.4173323448661e-10	15.7302738809299
CLIC1	0.793918802154534	11.8681463944488	7.35709023660566	1.70731241727958e-11	3.43677223701647e-10	15.7231322034672
DNMT1	-0.351725245332167	9.15534364628494	-7.35429508699624	1.73293047982959e-11	3.48262209052967e-10	15.7085935041036
AKAP17A	-0.387029638900941	8.8587627548465	-7.35078608342107	1.76563050587046e-11	3.54253099369328e-10	15.6903450151593
XK	1.61835727120322	7.82387960462787	7.34887679593206	1.783678810046e-11	3.57289518502516e-10	15.6804173338807
CHPF2	-0.367760977506789	8.40733826485667	-7.34046563848302	1.86538795143897e-11	3.73047159815503e-10	15.6366948150425
RPL13A	0.242129920864279	14.0836034520464	7.33352464968214	1.93559746288592e-11	3.86312974829411e-10	15.6006302040429
METTL5	0.312573780773891	6.06159578770423	7.33328914663286	1.93802495733818e-11	3.86312974829411e-10	15.5994068063189
RPS9	0.37869707427379	11.7718077075753	7.32430092396321	2.03295998251325e-11	4.04578838078408e-10	15.5527268314539
CNIH4	1.10100628425138	6.75799903805704	7.32082991957335	2.07084095065556e-11	4.11449582075955e-10	15.53470673032
PPP1R15A	-0.430085212869491	8.75123656527965	-7.31905362114138	2.09049609693042e-11	4.14682712819904e-10	15.5254862678839
SMC5	0.531680970254857	6.29365479843826	7.30833502825241	2.2130802329995e-11	4.38289993155749e-10	15.4698678352082
UBAP2L	-0.334088041266068	7.5435706508152	-7.30703798219001	2.22838842490322e-11	4.40609898401429e-10	15.4631398310446
SDF4	-0.582269768646649	8.78405241010456	-7.30512856295057	2.2511149687717e-11	4.44386769761228e-10	15.4532362556511
PRR14	-0.342440673024317	9.74650326897148	-7.30353733393364	2.27022944980578e-11	4.47439595259953e-10	15.4449838690992
ATP6AP1	-0.396190194865802	10.5131439628415	-7.29474951278541	2.37872202301287e-11	4.68069876085309e-10	15.3994223837129
ALOX5	-0.426313337126846	9.31768180535692	-7.29414289973462	2.38639770705232e-11	4.68827716197987e-10	15.3962781821848
SLC35A3	0.408126024336647	5.8991061760127	7.29040473111366	2.43424197235549e-11	4.77461957425696e-10	15.3769049168537
GRN	-0.508659277660119	11.4576721790524	-7.28936937280354	2.44766043786365e-11	4.79326985747133e-10	15.3715398580722
EEF1A1	0.232061484241793	13.8618351880706	7.28692181161313	2.4796731445563e-11	4.84821580209181e-10	15.3588582754399
GRK2	-0.380398537694048	8.13233226544296	-7.28604804655276	2.49120158040751e-11	4.86300002774134e-10	15.3543314612266
ARL4A	0.548932933422567	7.80415620105498	7.28212018772265	2.54368432814041e-11	4.95755583126761e-10	15.3339847963283
MEF2D	-0.328731738822375	6.99625155560152	-7.28111336357531	2.5573124473353e-11	4.97620528442594e-10	15.3287701048455
HSF1	-0.28298820277995	6.9867487494595	-7.27912897837626	2.58438450277661e-11	5.02091436125807e-10	15.3184931810259
GGCX	0.351374705273824	6.24502188462263	7.27787973796049	2.6015725979885e-11	5.04630988587673e-10	15.31202410499
ZNF318	-0.317097278858824	6.985402464384	-7.27232974865024	2.67931196856545e-11	5.18889185191847e-10	15.2832896994399
PRRC2B	-0.403232415464785	8.89762354208728	-7.27010069544259	2.71117775119075e-11	5.24232303656899e-10	15.2717516656559
EMC7	0.274205034423797	9.86253197560146	7.26890196846193	2.72846913190603e-11	5.26744930520252e-10	15.2655474325331
DENND4B	-0.347200382192382	10.4413417545899	-7.26716070069983	2.75378112961676e-11	5.30795642578174e-10	15.256535954794
OGFR	-0.374636676751749	8.03411397743137	-7.26594738397661	2.77155578928925e-11	5.33383083530564e-10	15.2502572934543
CIAO2B	0.39507347798048	9.82788568534745	7.26114972904902	2.84295869060708e-11	5.46266937118373e-10	15.2254348031087
BCOR	-0.549296684653945	5.83498370718398	-7.25776078465205	2.8944900686184e-11	5.55074447612956e-10	15.2079050250407
LSM6	0.325568399611679	8.32394098882627	7.25754178375394	2.8978517535875e-11	5.55074447612956e-10	15.2067723330715
RHOBTB2	-0.242297925937873	6.15705670503336	-7.25479952111276	2.94027426489608e-11	5.62321719397209e-10	15.1925903440083
DCLRE1C	0.272661696210736	8.81493324480967	7.25330996890041	2.96357445549859e-11	5.65895003893414e-10	15.184887878893
NDUFS6	0.338809792351071	10.0452535540381	7.25167143118342	2.98941622018255e-11	5.69941733176017e-10	15.176415791282
SRF	-0.239655341283712	6.87246908330747	-7.24843679515466	3.041086768301e-11	5.78866384891516e-10	15.1596934521903
MCM3	-0.347926775471501	8.62823962569509	-7.24815244323277	3.04567108455035e-11	5.78866384891516e-10	15.158223569453
DYNLL1	0.416800004305893	11.147556585513	7.24373721782327	3.11773700673335e-11	5.91646098537835e-10	15.1354033860985
TFDP2	0.524280660756996	6.41167150452096	7.2426418701395	3.13587508711961e-11	5.94168356924255e-10	15.1297429810179
GTF2H1	0.242712835218025	7.91987698563395	7.23469123070984	3.27069817367729e-11	6.18757544924535e-10	15.0886676321291
ELL	-0.37241742931491	7.33576849118064	-7.23311857081675	3.29803824725692e-11	6.22968426396341e-10	15.0805451011112
CDKN2C	0.463369994948794	6.09630578447443	7.22390818274082	3.46275767426989e-11	6.53076097367301e-10	15.0329901983545
SLC35A2	-0.232569234793877	6.43479000199695	-7.21845527311346	3.56408712850923e-11	6.71154287379333e-10	15.0048481337715
FKBP14	0.26888847686774	5.11553900504256	7.21199700900272	3.68789915597713e-11	6.93404229342388e-10	14.9715293671675
TRIM8	-0.351004714272717	9.35929783043816	-7.21049338250523	3.71733059259788e-11	6.9786762227653e-10	14.9637738708663
LBH	-0.443217465599668	10.5966844254297	-7.2082280384863	3.76211093388375e-11	7.05194463891145e-10	14.9520908612804
PLEKHA1	0.537355312323189	9.01303197282374	7.20773650960569	3.77189750359896e-11	7.05949488498009e-10	14.9495561196009
MRPS33	0.70570462308634	7.33121935117662	7.20574765365463	3.81175435739151e-11	7.12321595537538e-10	14.9393006471598
HMBS	0.747016734950979	9.23423995410484	7.205189174649	3.82302106353651e-11	7.12965245132626e-10	14.9364210881337
SMG1	0.585870905827145	5.5320211773263	7.20500072105689	3.82683033932024e-11	7.12965245132626e-10	14.93544942928
NPAS2	-0.11948982542913	5.14354666634614	-7.20447467123987	3.83748344332844e-11	7.13865091529035e-10	14.9327371965881
ZDHHC3	0.38766993052758	7.93956357268444	7.20412136691108	3.84465472017295e-11	7.14115488100003e-10	14.9309156614248
GTPBP3	-0.324723363928628	7.20108039589463	-7.20378174586086	3.8515607550889e-11	7.1431593489614e-10	14.9291647097487
COPS3	0.395420456415479	9.14463406405411	7.20266582187003	3.874339075068e-11	7.17194231738751e-10	14.9234116990991
CCNB1IP1	0.529656298861994	7.74584087172669	7.20244896057576	3.87878110484372e-11	7.17194231738751e-10	14.9222937418127
SMAD5	0.331259736684015	5.34710907693264	7.19969014548813	3.93573236891845e-11	7.26628661303785e-10	14.9080728480167
TMEM208	0.381159379185684	8.65238872592418	7.1988604599139	3.95302112682592e-11	7.2872309765051e-10	14.9037965206361
SGSM3	-0.317415210346159	7.81818982712132	-7.19853681046205	3.95978559654049e-11	7.28874048468316e-10	14.9021284393764
PFDN4	0.277755631697238	5.16081249012807	7.19711820039554	3.98957076362988e-11	7.33255592074044e-10	14.8948173418401
DNAJA3	-0.224481155016363	8.49888954697282	-7.19353932894048	4.06570134466921e-11	7.46129233297902e-10	14.8763756724434
CD7	-0.60049244087563	9.43924306524751	-7.19055880882467	4.1301991554124e-11	7.56832757043358e-10	14.8610203038453
DEPDC5	-0.299421507630345	7.3954665384904	-7.18948252716254	4.15373755205527e-11	7.60009979860382e-10	14.8554760778997
DDRGK1	0.246900315023575	8.30928072141174	7.18425152832599	4.27004346556231e-11	7.80126122866294e-10	14.8285348877153
CR2	-0.563450506942618	6.29266486851968	-7.18253608736289	4.30888154949655e-11	7.86050281477354e-10	14.8197017172844
PAK1IP1	0.489144296500394	5.67357359123922	7.18212290300445	4.31828826283237e-11	7.86595777326331e-10	14.8175742803487
MCUB	0.391125632550802	9.42156680075268	7.18118736748618	4.33966215997314e-11	7.89316297019447e-10	14.8127575165762
TGFB1	-0.40524336209439	8.87068280022647	-7.17888502240997	4.39270985992916e-11	7.97781187746245e-10	14.8009046652179
PLD3	-0.490030376817858	8.65658384167189	-7.17802846416443	4.4126088705246e-11	8.00209647097057e-10	14.7964953850695
IL6ST	0.462579213686994	6.76918753966235	7.16875714468155	4.63378353377267e-11	8.39077582577831e-10	14.7487843699508
MRM2	0.182656809261089	7.69353538711103	7.16809255503037	4.65005259406404e-11	8.40781633490133e-10	14.7453653681086
COX5B	0.459802004063762	9.32177466532923	7.16580226554677	4.70655261596193e-11	8.49744160811153e-10	14.7335839650219
MAML1	-0.383201376261573	9.46874174028451	-7.16184225835738	4.80585004766616e-11	8.66395819622638e-10	14.7132173067482
TRIB2	-0.452708113270639	8.14203085279522	-7.16154789741454	4.81331336851447e-11	8.66467086411437e-10	14.711703579759
GNS	-0.418717652263226	8.74259935291357	-7.15901600287004	4.87798303116241e-11	8.76821026085336e-10	14.6986846447313
FIS1	0.667353463087711	10.8703411405123	7.15862413012616	4.8880687554285e-11	8.77347509118565e-10	14.6966698255817
OSBP	-0.196004019611985	8.45149863622915	-7.15435766856686	4.99921936974455e-11	8.95985822422491e-10	14.6747368821801
BNIP1	0.19006504610253	6.025060977896	7.15278499846237	5.04081836380319e-11	9.02122515647639e-10	14.6666535762582
TXNDC9	1.06497007625757	6.64692094380391	7.15084394251755	5.0926339220763e-11	9.10067044471331e-10	14.6566778933748
YTHDF1	-0.228822300097269	9.45979115364879	-7.1459518248463	5.22557534155906e-11	9.32464746902074e-10	14.6315410719655
ALDOA	-0.304106440585787	12.9342628423201	-7.1408051503581	5.36913978958024e-11	9.56690184309072e-10	14.6051044422676
RHOBTB3	0.343024528333833	5.00590777638248	7.13950276248723	5.40608359347765e-11	9.61874873330081e-10	14.5984158693854
DAD1	0.339301284314139	10.785355568017	7.13812919558334	5.44531888795519e-11	9.67451655760039e-10	14.5913623298123
ZWILCH	0.668852638503539	5.51312060454273	7.13318792789598	5.588806913352e-11	9.91507727218266e-10	14.5659928810733
MLXIP	-0.403475729091506	7.28347335900437	-7.13194882728226	5.62537132878551e-11	9.96552415022856e-10	14.559632307278
STAT3	-0.541977382523342	11.2244090421491	-7.12988079759113	5.68692412102834e-11	1.0060029264024e-09	14.5490177454192
ATP2A2	-0.216051898349513	7.59484063864475	-7.12717755107645	5.76838887418349e-11	1.01894350444691e-09	14.5351448594719
RPP30	0.299628107384919	8.46738376332793	7.12517608481909	5.82944741138265e-11	1.02824742181496e-09	14.5248749613411
ODR4	0.481567438283353	6.75373230219347	7.12194113907007	5.92948971646621e-11	1.04439101198505e-09	14.508278544425
ABL1	-0.361801892208907	8.23074247544709	-7.11236320422776	6.2357552340903e-11	1.09675930293706e-09	14.4591599080087
NEDD9	-0.460619019723485	8.90473621841494	-7.10809096743187	6.37736106909838e-11	1.12005830008706e-09	14.4372599947337
MRPS10	0.298797584469186	8.80415270856779	7.10702182217699	6.41329313688231e-11	1.12475766187468e-09	14.4317803626616
ZNF562	0.346732287398734	7.41040484068186	7.10530372737704	6.4714550361958e-11	1.13170100313804e-09	14.4229754713589
LTBP3	-0.687708099816595	7.83022878644401	-7.10504247170029	6.48034477715455e-11	1.13170100313804e-09	14.4216366712185
ARID1A	-0.455965518384634	9.25850306302579	-7.10503561111188	6.48057838488381e-11	1.13170100313804e-09	14.421601514548
ULK1	-0.502333248181714	8.37654932504743	-7.10404578719224	6.51436998507696e-11	1.13598380721278e-09	14.4165293797561
BCL2L2	-0.295473047796274	7.28554649813979	-7.10328911286781	6.54031954494943e-11	1.13888888212408e-09	14.4126521804903
RPS24	1.2685776954427	10.3096097908944	7.10001521586142	6.6537782275083e-11	1.15700237292233e-09	14.3958788476259
MAPKAPK2	-0.388674585895414	8.2494140502718	-7.0985953736016	6.70358665503235e-11	1.16401230600626e-09	14.3886055623778
NKAPD1	0.616594506562986	6.75087620047551	7.09728538128681	6.74986843281152e-11	1.17039090690009e-09	14.3818955686013
AP1S2	0.620499769541707	8.79568105297412	7.09684592290933	6.76546507760907e-11	1.17143836703968e-09	14.3796447147466
TMEM147	0.297385241631325	9.03325942658968	7.09555088326439	6.81163435999754e-11	1.17776904963625e-09	14.3730120356167
CCDC88C	0.439156811934167	7.82265670548146	7.09410167808584	6.86366923030955e-11	1.18509466330091e-09	14.3655904208725
CAPN1	-0.452851674409775	9.05616613328003	-7.09308773316616	6.90030924131437e-11	1.18974530224012e-09	14.3603982459993
JPT1	0.198395929435183	9.96574102321765	7.08703067076401	7.12325111624504e-11	1.22645976733213e-09	14.3293883373817
STK10	-0.37378398721734	10.9088145183365	-7.08352032679529	7.255700540149e-11	1.24751238319336e-09	14.3114220913473
PDPR	-0.27398286214702	5.12050221514128	-7.08318610085608	7.26843752414782e-11	1.24795203933513e-09	14.3097117011307
COX16	0.33587613376372	6.76640382341527	7.08286172466503	7.2808202841022e-11	1.24832973234698e-09	14.3080517511463
DYRK4	0.369564801365467	7.16574731454133	7.08219791133014	7.30622579692578e-11	1.25093606207421e-09	14.304654884709
DPM3	0.510978155581602	7.9289391610365	7.08152052745549	7.33224103862007e-11	1.25363937088485e-09	14.3011887217287
RPS5	0.377587233393845	12.7435265593804	7.07958233684362	7.40718517057495e-11	1.26413498366608e-09	14.2912718484114
HOPX	0.747344167779136	9.13348324273854	7.07940059815015	7.41425118897063e-11	1.26413498366608e-09	14.2903420332639
MAEA	-0.348051288591805	10.2769875116796	-7.07706529230793	7.5056433319229e-11	1.27794002230615e-09	14.2783950445696
USP19	-0.303547435410224	6.6022510224808	-7.07009873190822	7.78494888141274e-11	1.32365725849152e-09	14.2427659050721
XAF1	0.809193771740746	7.67644207984963	7.06494493362496	7.9981663252788e-11	1.35802660639325e-09	14.2164179115777
ZXDC	-0.351298599452692	8.80509762822208	-7.06217684872748	8.11505729897222e-11	1.37582362129014e-09	14.2022700662212
GPX7	0.514467226127819	6.8785724636885	7.06193315196042	8.12542867945231e-11	1.37582362129014e-09	14.2010246368816
ZBTB18	-0.51515405106738	7.60771440461096	-7.05769806504384	8.30777485058787e-11	1.40475878473595e-09	14.179384013242
COQ8A	-0.323761025180691	9.29888692823581	-7.05735553695532	8.32269837329988e-11	1.40534379281382e-09	14.1776340039828
CIRBP	-0.344225634903555	10.0650946832431	-7.05674454956195	8.34938416250084e-11	1.40791059763546e-09	14.1745125048887
MYL12B	0.525896534929347	10.3925378048592	7.05542371592276	8.40736298628275e-11	1.41573987429726e-09	14.1677648579541
JAK3	-0.197291257558084	5.65316440565125	-7.04719594478275	8.77759408523620e-11	1.47605659658314e-09	14.1257450448424
NUAK2	-0.393942415004325	10.854076616902	-7.04649055039646	8.81007537140908e-11	1.47948923257677e-09	14.1221435736278
PARP1	-0.347246913538408	9.12189811546334	-7.04503592189572	8.87743225089585e-11	1.48876117597445e-09	14.1147173157308
ENO1	-0.373518233230666	9.69699232774571	-7.04446526431809	8.9039954802037e-11	1.49117596436909e-09	14.1118041488029
DDX23	-0.201583777161213	9.06968121075078	-7.04367053716774	8.94111975573437e-11	1.49535043772916e-09	14.1077472997745
MCUR1	0.518602252559044	7.85351317114964	7.03347766764213	9.43104732197091e-11	1.5751390888289e-09	14.0557340190204
COX4I1	0.284310074170577	10.441143810723	7.02808503056618	9.70088693268817e-11	1.61645663036922e-09	14.0282296651176
PRKAG2	-0.287993672567308	6.11770924334804	-7.02800782091913	9.70480528551878e-11	1.61645663036922e-09	14.0278359380064
AP2A2	-0.293464190761398	8.26512253413534	-7.02696909939706	9.75767225415417e-11	1.62305704428326e-09	14.0225392149833
USP1	0.863585594306715	8.24074373356368	7.02156066546929	1.00375750388155e-10	1.66735274255879e-09	13.9949658771284
ANXA1	1.11802555956066	9.89467995344657	7.01851390213941	1.0198733666302e-10	1.69183052794583e-09	13.9794370758985
TMEM43	-0.391113558464392	9.92461780755277	-7.01738636218545	1.02590210613113e-10	1.69953161068398e-09	13.9736909845803
ZC3H13	-0.263165518624885	6.73548204584595	-7.01505887767529	1.03845834009493e-10	1.7177465951387e-09	13.9618311449301
NIT1	-0.193935821486605	8.96523804519937	-7.01483026928604	1.03969979084176e-10	1.7177465951387e-09	13.9606663533206
TPRKB	0.587970326385605	6.48992521287965	7.01202021056437	1.05508008935662e-10	1.74081114608651e-09	13.9463501221812
SNRPD2	1.19700588500529	9.43835656856829	7.01090193008845	1.06126313758118e-10	1.74865924779674e-09	13.9406536139008
NDUFAF4	0.37268524485592	7.06782687498947	7.0105958500526	1.06296170834102e-10	1.74910705806075e-09	13.9390945176536
CNNM4	-0.234286120998489	6.41995363536636	-7.00973874655188	1.06773245737324e-10	1.75460217090329e-09	13.9347288085064
ZFAND3	-0.370749389699421	9.62009372831914	-7.00561483211085	1.09098420949216e-10	1.79041170336873e-09	13.913726795138
SH2B3	-0.413509623675942	9.44009303497088	-7.00381810507258	1.10127050338795e-10	1.80487635040547e-09	13.9045782967899
FRG1	0.597747054512581	7.51683616523813	7.00107112370717	1.11718260148587e-10	1.82851021516893e-09	13.8905934016351
ATP6V0A1	-0.449311614498281	7.86037028201777	-6.99986617144755	1.12423387581307e-10	1.83759774447899e-09	13.8844597733563
GTF3C2	-0.215991639810648	8.70095197876397	-6.99748716863881	1.13828499016798e-10	1.85808730951655e-09	13.8723512316991
UTP11	0.338318240715383	7.33350019488896	6.99480992142465	1.15430526760076e-10	1.8817324834465e-09	13.8587269461795
MICU1	-0.315411699702279	9.60733471636518	-6.99347276361865	1.16238987120127e-10	1.89239540917084e-09	13.8519231544529
PLEKHB2	0.244802446255067	9.80517636710865	6.99250274541316	1.16828970601233e-10	1.89947791856832e-09	13.8469878323637
ARL6IP5	0.567834730434981	10.7437899634392	6.99102606517347	1.17732801921668e-10	1.91163764073872e-09	13.8394752827807
PRKDC	-0.362255022038187	7.04640346621276	-6.98880500820954	1.19105272584392e-10	1.93136446641807e-09	13.8281771137298
CLEC16A	-0.338397075537125	7.58800053191934	-6.98626736972542	1.20692731202369e-10	1.95452072894299e-09	13.8152705543593
RAP2A	0.365229187219013	7.30585561018964	6.98480134961164	1.21619332738579e-10	1.96692796839346e-09	13.8078152787064
SECISBP2L	0.426614682219309	7.09422519255116	6.98320991900707	1.22633159309622e-10	1.98071133066754e-09	13.7997230535733
DAZAP2	-0.463505810784159	11.8899603548244	-6.97984624983612	1.24803558917798e-10	2.0131142483859e-09	13.7826219976801
ANKRD17	-0.304850880459343	8.03283247670963	-6.97879385241528	1.25490379875697e-10	2.02153293941679e-09	13.7772723342885
VAMP5	0.364728568269245	6.79520945929039	6.9771412493252	1.26576455329291e-10	2.03635271113094e-09	13.7688723854623
CREG1	0.859861464871729	9.46916563169985	6.97500716711387	1.27992706563297e-10	2.05643851868867e-09	13.7580264965082
UFL1	0.854412141582626	6.57311824620062	6.96914106155402	1.31966842138681e-10	2.11751507562577e-09	13.7282214708055
PPIB	0.38820749270003	11.0095691860834	6.96592741824173	1.34195448288113e-10	2.15046013145618e-09	13.7118981961482
COPZ1	0.338250273233987	9.40849099081115	6.96294829487073	1.36294616829829e-10	2.18124766020479e-09	13.6967692285311
CIC	-0.431321957677225	8.5576571277844	-6.95898702603469	1.39136160900736e-10	2.22382033439651e-09	13.6766572194046
ZZEF1	-0.306791204784122	7.46202756387817	-6.95811826089123	1.39767137696923e-10	2.22849435438424e-09	13.6722470619428
RPL6	0.517360131323956	12.0611280512415	6.95808388094578	1.39792165635165e-10	2.22849435438424e-09	13.6720725424668
TJAP1	-0.266242079472858	8.04661615778854	-6.95770547301941	1.40067932102423e-10	2.22999062291377e-09	13.6701516944499
CAPN2	0.312468977670909	9.33791243232768	6.9505893236732	1.45355109416062e-10	2.31116509251817e-09	13.6340381669642
SEC16A	-0.50357749474944	9.5953715882933	-6.95012699858873	1.45705351055325e-10	2.31373302925806e-09	13.6316925177565
COMMD8	1.24224976065777	5.93614572135204	6.94933882358058	1.46304368956987e-10	2.32023966241099e-09	13.6276938048923
FBXO46	-0.292555032533652	8.15010260436228	-6.94884940222382	1.46677556131342e-10	2.32315266229215e-09	13.6252108888466
TRAK2	0.752949647097815	8.72288468560976	6.94484713782915	1.49764813865243e-10	2.36898948796647e-09	13.6049097680577
QRICH1	-0.279027788409167	9.0414686581497	-6.94433917999219	1.50161204273866e-10	2.37219871545532e-09	13.6023335850355
GSR	-0.368683657069513	7.61689366600656	-6.94137921417993	1.52491750393255e-10	2.4059155316228e-09	13.5873234164304
VIPR1	-0.370172758250147	8.66790383192354	-6.93733829210289	1.55731185753265e-10	2.45386710301963e-09	13.566836435437
KIF21B	-0.382599902776306	9.65087143781254	-6.93436552096424	1.58157647703207e-10	2.4889019296452e-09	13.5517683782777
RNF24	-0.631994946841109	10.1792283683442	-6.9313870970577	1.60626176026968e-10	2.52450806655718e-09	13.5366746724342
TMEM131L	-0.340782165927461	9.50617240847582	-6.9309655965064	1.60978577937291e-10	2.52680715356369e-09	13.534538884583
IRF1	-0.344900400048584	11.5142147182753	-6.92777942701212	1.63667248167047e-10	2.56572480214812e-09	13.5183961773772
ANAPC1	-0.284523444769766	8.05516904034373	-6.92645126070299	1.64801087699406e-10	2.5801999158455e-09	13.5116680492539
ASB8	-0.47990253503569	7.74339032128153	-6.92589107714367	1.65281633166082e-10	2.58442288390688e-09	13.5088304918797
MAGT1	0.376535809853698	7.17985568118401	6.92399710387453	1.66916626200154e-10	2.60666359310533e-09	13.4992375374778
DESI2	0.309390058426531	6.63922106089293	6.92244095356178	1.68271939098552e-10	2.62448562520249e-09	13.4913565655051
THEMIS2	-0.338231508695436	11.1225804937668	-6.91812743685672	1.72085846361129e-10	2.68055958137367e-09	13.4695154875291
CCDC25	0.305262769794457	6.36446763718802	6.91140847695369	1.78197344397863e-10	2.77223508245356e-09	13.4355073085169
LAMTOR5	0.469959300870801	9.54571267103541	6.91081353347586	1.78748720943384e-10	2.77598960683345e-09	13.432496729947
DHX8	-0.322764636506962	8.97670208339034	-6.91065969002538	1.7889157267301e-10	2.77598960683345e-09	13.4317182591993
ACTB	-0.193059177124795	14.0078314017584	-6.9102549112466	1.7926796999299e-10	2.7783135829887e-09	13.4296700569674
TNFRSF14	0.272664962348871	9.67220599034026	6.90853116326515	1.80879634560041e-10	2.79719072950113e-09	13.4209484268016
PIM2	-0.349590379424612	8.93969870881106	-6.9084643951023	1.80942348355853e-10	2.79719072950113e-09	13.4206106210289
OSBPL2	-0.350251158269765	8.9474608303545	-6.90334247260576	1.85817825575029e-10	2.86894297698272e-09	13.3947013919504
AKAP8	-0.19303684086717	7.87282276023055	-6.90175236261211	1.87357657063338e-10	2.88907863891756e-09	13.3866596514525
ETS1	-0.402077105256835	7.04313647692542	-6.89749716769592	1.91540575767601e-10	2.94791785683971e-09	13.3651439079551
CTSH	0.448037432517244	10.5330848300281	6.8973827260203	1.91654338192451e-10	2.94791785683971e-09	13.3645653368031
POMP	0.58664077817517	9.99438085146801	6.89395041800866	1.95097466386441e-10	2.99711759452553e-09	13.3472150541665
PHKG2	-0.304933502172175	7.74899344376901	-6.89285740549817	1.96206697755084e-10	3.01038536643251e-09	13.3416907357679
ATG2A	-0.482438197820471	9.08449408863691	-6.89212399301991	1.96954483049542e-10	3.01808125963043e-09	13.3379841426707
GGPS1	0.293300532468217	7.31704839432578	6.89120000510866	1.97900586950525e-10	3.02879312787326e-09	13.3333146635074
ARHGAP45	-0.341299316197926	9.91081275569966	-6.88756268170118	2.01668786827137e-10	3.08261553330907e-09	13.3149358828847
POP7	0.403811906853029	8.8330595917271	6.88322847879102	2.062515654726e-10	3.14873965271308e-09	13.2930418316791
MAPK3	-0.396692158196945	8.70808556998458	-6.88291510240169	2.06586873964057e-10	3.14993593025544e-09	13.2914590742657
GZMA	0.904728599173877	9.48295617992852	6.88149440131177	2.08113770826885e-10	3.16927542430657e-09	13.2842840213938
CLN8	0.266061408897097	5.92522661596729	6.88104836177957	2.08595446436867e-10	3.17266945145106e-09	13.2820315043901
CERS6	0.413863586964692	7.68492041946699	6.88027805669473	2.09429888779366e-10	3.1814138866744e-09	13.2781415952393
STAT5A	-0.285531016788727	9.00232884258105	-6.87809543424972	2.1181218823946e-10	3.21362081142022e-09	13.2671208360254
ZBTB38	0.626699469433261	8.36496277329401	6.87677254447558	2.13269109127561e-10	3.23172559801579e-09	13.2604419422825
UQCRC2	0.47211188588363	9.53246082549764	6.86961889864622	2.21320698180104e-10	3.34959313455542e-09	13.2243356953485
METTL22	0.456127065053565	8.03464083550446	6.8690175190998	2.22011086918425e-10	3.3558987848742e-09	13.2213011880751
PSMD14	0.520455723760722	7.8886467883136	6.86812474250631	2.2303992623249e-10	3.36729859074396e-09	13.2167965482687
CLEC2B	1.00512819033747	6.9959518295977	6.86521430768586	2.26426729106713e-10	3.41422542696088e-09	13.2021134240417
RAF1	-0.382532856125341	11.1288619013973	-6.86295985847298	2.2908504107661e-10	3.45006574761444e-09	13.1907417600694
GTF2E2	0.312703800901518	7.99555004782451	6.85841424288301	2.34539034433247e-10	3.52454737119258e-09	13.167818587721
U2AF2	-0.329336934188779	7.28522809735651	-6.85835937063954	2.34605649310151e-10	3.52454737119258e-09	13.167541915239
CTDP1	-0.303075836787255	8.10117496870592	-6.85200062657309	2.42453053765841e-10	3.63798284714253e-09	13.1354874453477
ADNP2	0.24796656235843	8.1890631131179	6.84646619443302	2.4949377386616e-10	3.73905155724359e-09	13.1075997884227
SNX6	0.269661616985694	9.73156695097667	6.84298387770446	2.54026953031868e-10	3.80233994776272e-09	13.0900580840499
SLC23A2	-0.218676330120003	6.36306715734302	-6.84218352008156	2.55080276026368e-10	3.81345012659421e-09	13.0860269875786
TLE3	-0.534145604331389	8.88537202552744	-6.84139822684163	2.56117964899629e-10	3.82429979501163e-09	13.0820719819935
ARPC2	0.279944516410014	12.0521059763858	6.84021261597121	2.57692537259483e-10	3.8431299443601e-09	13.0761012477341
ITPKB	-0.381895678308226	10.0139873564823	-6.8381481227066	2.6045717172506e-10	3.87964090908567e-09	13.0657056352059
NUP153	-0.511445722463842	8.8899133076099	-6.83692625773519	2.6210718868691e-10	3.89948061421459e-09	13.0595537206267
CLCN3	0.40588721814009	6.8358939477398	6.83651802069051	2.62660772593967e-10	3.90297989239932e-09	13.0574984220901
CLK2	-0.250445929042284	9.8011672918923	-6.83250631869165	2.68162571754514e-10	3.97975702344165e-09	13.0373043235462
SRRM2	-0.580620127338959	8.75787122970983	-6.83214248811241	2.68667134888119e-10	3.97975702344165e-09	13.0354731524044
ZMYM3	-0.368924871029941	8.79162434959124	-6.83204564175702	2.68801600082363e-10	3.97975702344165e-09	13.0349857293584
SLC35C2	-0.290889860747467	7.82585737758474	-6.82852486992507	2.73735355013806e-10	4.04791521967943e-09	13.0172680851272
NPHP4	-0.163963769718279	6.00996022781386	-6.82770222482484	2.74900976158795e-10	4.06025429726586e-09	13.0131288993544
RSL1D1	0.314413378308884	7.70402999429158	6.82605357013999	2.7725175820463e-10	4.09004729702834e-09	13.0048343136537
FUT7	-0.406221640427915	7.66350518078471	-6.82155295855235	2.83770611908284e-10	4.18118260983613e-09	12.9821960364381
SELENOW	0.440552117422923	9.57046278795007	6.81868356465058	2.88005509671717e-10	4.23848684641727e-09	12.9677665715246
FAM53B	-0.367712793041825	9.25311559544823	-6.81659252704579	2.9113088973188e-10	4.27934481681429e-09	12.9572530896536
NBEAL1	0.373287361747503	13.3552913457682	6.81374698043315	2.95437852280821e-10	4.33745225282704e-09	12.9429485004592
PYGB	-0.40559409821844	8.77716417849792	-6.81254951474787	2.9726906392364e-10	4.35911657253577e-09	12.9369296818418
BRD1	-0.49615126991614	8.3995544639801	-6.80918158704799	3.02479728970825e-10	4.43022580340902e-09	12.9200041852676
FLI1	-0.714723620615219	8.91637859737379	-6.80359204286642	3.11327269799847e-10	4.55436873565193e-09	12.8919228034146
GNA13	-0.606235458766457	5.7646162298162	-6.80309336689521	3.12128914250622e-10	4.56065358736398e-09	12.8894180350017
PHB2	0.317021652263126	11.6094689859144	6.80188649740915	3.14077455960263e-10	4.58366134835342e-09	12.8833564893374
PLCG2	-0.344015826276355	10.5418528241693	-6.80063590411616	3.16109261243017e-10	4.6078281017576e-09	12.8770758825505
ACP1	0.566926267985167	8.7602236940968	6.79956304799616	3.17862638874065e-10	4.62788371728879e-09	12.8716883307493
NOL7	0.153208859296657	7.31312787478624	6.79897110906614	3.18834156154079e-10	4.6365218508812e-09	12.8687159707408
PARK7	0.423295869225656	10.8846041597307	6.79851992244198	3.19576632522478e-10	4.64181272285908e-09	12.8664504671262
RRP9	-0.323266240305906	6.55286813909368	-6.79402536489025	3.27066739954048e-10	4.74498362733334e-09	12.8438862769239
ACTN4	-0.565539536471329	9.28161582626406	-6.79210831586273	3.30313951514803e-10	4.78642876078011e-09	12.8342642237948
ITM2A	0.747668229665974	9.24715191637649	6.79154314385242	3.31277333497012e-10	4.79472117041308e-09	12.8314277609722
TAF6L	-0.17502242024266	5.07996781987056	-6.78459470790756	3.43350625486817e-10	4.96360296915435e-09	12.7965644921416
KIF1B	-0.540802506003899	7.72782218492904	-6.78289423249266	3.46370840435242e-10	5.00136646984174e-09	12.7880350938181
TMEM59	0.478275319376918	10.597403871699	6.77637288977849	3.58198484457788e-10	5.16606496584474e-09	12.7553342932599
SPG11	-0.420313868712519	9.84845103585547	-6.77610621885328	3.58690533157718e-10	5.16708254521794e-09	12.7539974135847
IFT52	0.429271422736049	8.22220401859695	6.77118672531362	3.67888371443145e-10	5.29336096892196e-09	12.7293394655021
DNAAF5	-0.29456048673322	7.8996178869443	-6.77095559491817	3.68326188716825e-10	5.29344753514602e-09	12.7281811843826
PFN1	-0.262238832048039	13.340426953543	-6.77001552692654	3.70112212594877e-10	5.31288713606627e-09	12.7234703475595
PSMG1	0.492235075061996	6.34877960728644	6.76937461537956	3.71334770791565e-10	5.31977354791784e-09	12.7202588142794
COPS7B	-0.272565485564593	7.81606684188448	-6.76930916773415	3.71459838242733e-10	5.31977354791784e-09	12.7199308719898
TMCO6	-0.306585726762281	8.42574323645363	-6.76464785336802	3.80475157132578e-10	5.43822391622959e-09	12.6965780922305
SPATA2	-0.320114249322083	7.39736442367632	-6.76457487562623	3.80618004741413e-10	5.43822391622959e-09	12.6962125418527
PUS7L	0.300065354900283	6.22142135976471	6.76426146269129	3.81232085505463e-10	5.44065673598542e-09	12.6946426572106
TSPAN5	0.91797959028399	10.776116890995	6.76315773315684	3.83402456846138e-10	5.46526827729861e-09	12.6891143584223
COPS5	0.560058571246278	8.2331996010313	6.75663949139169	3.96470846250289e-10	5.64498966803983e-09	12.6564750484975
UPP1	0.280198902073465	9.00115956427357	6.75007463403641	4.10076909497316e-10	5.83194064214338e-09	12.6236177168782
AMMECR1	0.400236680673897	8.47636210455562	6.74968741345382	4.10893685782977e-10	5.83678527695656e-09	12.6216801482172
ISCA1	0.884517189549068	8.21438054239462	6.74620538365702	4.18310946056365e-10	5.93025220867218e-09	12.6042592404547
CSK	-0.331589911624198	10.8232400072341	-6.74614487722224	4.18440995228113e-10	5.93025220867218e-09	12.6039565598728
EBP	0.341779542756442	7.60189698256562	6.7455210368362	4.19784171898924e-10	5.94241820243523e-09	12.6008359046145
BBC3	-0.339029974293156	7.95336243600011	-6.74434216033768	4.22334012788458e-10	5.97161783480243e-09	12.5949391581561
POLR2K	0.950214238598744	5.49436820428077	6.74342308856775	4.2433250965173e-10	5.99296340532322e-09	12.5903423033677
NELFB	-0.356947724449528	8.6475319473976	-6.74165283123432	4.28208224175354e-10	6.04074179535749e-09	12.5814889925557
CAPRIN1	-0.337304402784293	8.95906198313405	-6.74110459360704	4.29415578589605e-10	6.04431629089838e-09	12.5787474065047
THRAP3	-0.515558145139308	6.6321013935227	-6.74109002364797	4.29447711018231e-10	6.04431629089838e-09	12.5786745476118
CDK11B	-0.365881768572867	8.87919372756539	-6.73679039906159	4.39034473694288e-10	6.17216010667234e-09	12.5571770836151
RC3H2	0.23689006177677	7.85802549666348	6.73600543947644	4.40807336595724e-10	6.18998526841578e-09	12.5532531258077
HNMT	0.37938779596153	5.59822628752554	6.73316986986397	4.47270641201428e-10	6.27355925685161e-09	12.5390801656346
ARHGAP15	0.321849274099511	11.0774243244051	6.73281015058125	4.48097229412384e-10	6.27797021184734e-09	12.537282396851
DBN1	-0.384816258694921	6.79417041441245	-6.73183260124045	4.50351133435161e-10	6.30234537075529e-09	12.5323971354177
RXYLT1	0.295149404299345	6.23849793499443	6.730010814192	4.54581462846407e-10	6.35429207871619e-09	12.5232937533885
NBN	0.391995943302147	7.55525283454852	6.7283794381322	4.58402909312781e-10	6.39541608179076e-09	12.515142864382
ATP6V0E1	0.391306319289519	8.87627730460718	6.72830976205706	4.58566827301907e-10	6.39541608179076e-09	12.5147947613306
AGPAT5	0.599872011312266	7.31442514766833	6.72376677111896	4.69380312540722e-10	6.53878778572354e-09	12.4921016810861
CWC25	-0.291129493722914	7.93768979705583	-6.72102594215112	4.7602548545033e-10	6.62383249277594e-09	12.4784143490608
ATF6B	-0.307477854069049	7.19651969365767	-6.71913217376783	4.80671095472379e-10	6.68089224421303e-09	12.4689587150566
GLE1	-0.219693230504398	6.23942485412306	-6.71743298219017	4.84877450351845e-10	6.7317244211362e-09	12.4604757155386
PBX2	-0.342387654977427	7.99764852693459	-6.71662338302015	4.86894371795543e-10	6.75207930298820e-09	12.4564342624787
EXD2	-0.238979249046667	6.86244183242318	-6.71586085586938	4.8880159427795e-10	6.77086863757445e-09	12.4526280067438
VASP	-0.420574053170157	10.5316804274149	-6.71324913315088	4.95390034333017e-10	6.85438649084475e-09	12.4395928459127
DAP3	0.262635602114715	9.95694134337906	6.71180667505275	4.99066322220644e-10	6.89746791894349e-09	12.4323945711139
PFDN1	0.25072729466461	7.83875037157526	6.71111148020746	5.00847715295556e-10	6.91429295248674e-09	12.428925621956
RAB3D	-0.426175555255595	6.89999126125854	-6.71071307451565	5.01871431452569e-10	6.92063203394493e-09	12.4269376986925
SIK3	-0.339148583231543	8.57239545993373	-6.70935289367636	5.05382041289913e-10	6.9612117350259e-09	12.4201512449913
NBR1	-0.354794245873666	9.04273992149221	-6.70643603648361	5.12992314364904e-10	7.05106955381055e-09	12.4056002180111
COMMD3	0.538648098825851	8.35736843908376	6.70641179101392	5.13056043886043e-10	7.05106955381055e-09	12.4054792801009
TEFM	0.516695447114715	6.56965115048482	6.7052778543889	5.16045352977207e-10	7.08421050632428e-09	12.3998233729331
ACAT2	0.270510599636005	7.07076848474935	6.69730540472503	5.37553196588449e-10	7.36206129475698e-09	12.3600712167226
TAF6	-0.393321047098528	8.75411531764181	-6.69723359086401	5.3775089836566e-10	7.36206129475698e-09	12.3597132445244
TNFSF10	0.620827215292289	9.55976414674005	6.69711161169039	5.38086868431541e-10	7.36206129475698e-09	12.3591052164607
TIMM10	0.339879793762107	7.85443911889688	6.69577563497195	5.41780163158135e-10	7.40102990603255e-09	12.352446145808
GTF2I	-0.279428742865533	8.11358896673717	-6.69564505263786	5.42142495767781e-10	7.40102990603255e-09	12.3517953034453
RPAP2	0.287730863256416	6.29123187645814	6.69382503490598	5.47217538027759e-10	7.46200200075895e-09	12.3427247050293
FOXJ3	-0.260620592613245	7.1287278268365	-6.69304965508582	5.49393863630333e-10	7.48335486027139e-09	12.3388607375262
CACYBP	0.29595324061169	7.42327362343583	6.69188576728819	5.5267668759702e-10	7.51971533102317e-09	12.3330611223755
MRPL20	0.182594879749384	7.00848976933325	6.69091450165759	5.55431016008152e-10	7.54881244483807e-09	12.3282217166257
GLIPR1	0.493057219692181	10.0584711554265	6.68361899225875	5.76557180636102e-10	7.82725855749499e-09	12.2918823237296
SF3B4	-0.454839798139361	9.62521692368081	-6.67841283178422	5.92115836323592e-10	8.02958853704747e-09	12.2659620448424
STK38	-0.190828253702242	7.46675127882235	-6.67750209183889	5.94879839516753e-10	8.0581568537413e-09	12.2614287025221
NDUFB2	0.708347330568818	8.49061243674624	6.67708647882226	5.9614540879394e-10	8.06638693863677e-09	12.2593600287635
KPNA3	0.479349195029281	8.17814464036093	6.6752702718389	6.0170711673171e-10	8.13266542890192e-09	12.2503207785066
NCAPD3	-0.247784509625617	7.0454964174703	-6.67470852043343	6.03437690588339e-10	8.14707340189697e-09	12.2475251910505
DNMBP	-0.320885859683402	7.23025668565336	-6.67156535568202	6.13211747016562e-10	8.26992607995163e-09	12.2318851972569
FAM168A	-0.294333537837872	6.73568035852327	-6.67113400929966	6.14565201036783e-10	8.27907120825266e-09	12.2297391555002
PBXIP1	-0.286307343961587	9.01712386569094	-6.66882185019199	6.21870553067034e-10	8.36828881454311e-09	12.218236830907
NDUFB4	0.254445148964725	11.5785551769054	6.66730612472134	6.26705960473373e-10	8.4241100542139e-09	12.2106976028643
SUPT6H	-0.493562743019595	8.37575308123927	-6.66632139042979	6.29867276897214e-10	8.45733072013466e-09	12.2057999821605
EIF2S1	0.398849350827281	7.67993596465671	6.66553648253444	6.32398347882011e-10	8.48202554341967e-09	12.2018964632284
ADD1	-0.384693708032621	9.97072082778924	-6.66310930156382	6.40288865464802e-10	8.5784712587246e-09	12.1898269986599
CHN1	0.406998815742877	6.2308874588248	6.66196224653701	6.44051540115228e-10	8.61946269680412e-09	12.1841238789957
URB2	-0.291932859898874	6.25301012610265	-6.65860433487674	6.55192306193829e-10	8.75899943471117e-09	12.1674312469948
TFG	-0.203407537668999	7.71791968517666	-6.65419052523273	6.70125893393706e-10	8.94888161994928e-09	12.1454959445431
RPL29	0.315585706208958	12.7679436470303	6.65324317369178	6.73374642140275e-10	8.98248067246750e-09	12.1407888328407
OPTN	0.523108628167861	9.17578008052735	6.64643136151585	6.97196261707423e-10	9.2901401872514e-09	12.106952728784
RUBCNL	-0.455534592356029	8.95767759955274	-6.6436209140357	7.07265190699179e-10	9.41407597478962e-09	12.0929974948707
KTN1	0.695362927180907	7.54186773736217	6.64222311510441	7.1232632652597e-10	9.47115882525148e-09	12.0860578377585
PRPF6	-0.338773629027042	8.1976037807987	-6.6338006782851	7.4358708000359e-10	9.87609318934346e-09	12.0442583123034
RAP1GDS1	0.320037357486606	8.10064267202938	6.633554672673	7.44520206514718e-10	9.87778486110815e-09	12.043037813312
MGST3	0.406790952547766	10.1303833119795	6.6333290990704	7.45376847110964e-10	9.87845920944141e-09	12.0419187027435
SCAMP4	-0.456434824534909	6.84125402087494	-6.63116796064666	7.53633436657947e-10	9.97709751618766e-09	12.0311978734571
EIF4A3	-0.225645375211952	10.1562530209386	-6.62922944607408	7.61116198883252e-10	1.00652896247139e-08	12.0215829027505
MIS18A	0.443969953034943	6.80625671949733	6.62768288427646	7.67138511468479e-10	1.01339989354441e-08	12.013913010525
MAD2L1BP	0.380891377676042	8.59242023406351	6.62606941278078	7.73471460040163e-10	1.02066594495504e-08	12.0059122431513
ZNF410	0.296163583658818	8.06218614540685	6.62533929699939	7.76354115668785e-10	1.02336829075093e-08	12.0022921164843
CXCR2	-0.500102541463338	11.8766951355806	-6.62400979977656	7.81630497964891e-10	1.02909914090665e-08	11.9957005933972
ATP5F1C	0.836530656927955	8.92521376401386	6.62382151003806	7.82380617770617e-10	1.02909914090665e-08	11.9947671238325
NEK1	0.34625840619842	5.411370733034	6.62251968699632	7.87586356093368e-10	1.03483613497841e-08	11.988313538216
PRICKLE3	-0.270327881722809	5.93707037485613	-6.62130755586775	7.92464137067305e-10	1.04013039146768e-08	11.9823051557989
CDC37	-0.603440502804402	9.27835049557528	-6.62068311323797	7.94988594534031e-10	1.04232782677997e-08	11.9792100861623
SMIM14	-0.383792947935854	5.22311441714437	-6.61817296190122	8.05216740612511e-10	1.05461025888555e-08	11.966769913239
ACAT1	0.638237606284603	7.29225131760617	6.61696468782533	8.10186271404402e-10	1.05998649958875e-08	11.9607826135453
PCBP1	-0.348315035005033	12.1540757398198	-6.61398596755856	8.22567061740751e-10	1.0750372718422e-08	11.9460246460968
LRCH1	0.444322238459964	5.19177900494977	6.61275296533264	8.27746358806275e-10	1.08065416534676e-08	11.9399167516705
PDIA3	-0.522928586424698	9.84075443840801	-6.6091800037158	8.42937098102219e-10	1.09931551974842e-08	11.9222206742127
MOGS	-0.3550962021705	8.07049500125856	-6.60765594758874	8.49500085647651e-10	1.10669729542556e-08	11.9146738233816
ADAM12	-0.154734675817531	5.42692651998211	-6.6063607555932	8.55117111729832e-10	1.11283234317367e-08	11.908260951881
BBOF1	1.10209317455944	7.06777198885438	6.60239998503105	8.7252252999257e-10	1.13427928899034e-08	11.8886539378435
PIN1	0.399481029399535	8.22084746813696	6.60133216847585	8.77274484897144e-10	1.13924871931717e-08	11.8833689317791
TKT	-0.330200132923741	11.9529269128647	-6.59932360630219	8.86282159120109e-10	1.14972835858766e-08	11.8734290014901
COMMD10	0.590208431604605	7.32557159399595	6.59848853600422	8.90053931996583e-10	1.15340075606196e-08	11.8692968700014
HSBP1	0.444199834146556	8.50724515130322	6.59810805663291	8.91777692576717e-10	1.15441422738099e-08	11.8674142523421
ATP1B1	0.482017318526942	5.97344763678198	6.59573963928465	9.0258206348707e-10	1.16639146136622e-08	11.8556965136306
RASGRP2	-0.226929405395177	8.42783523614977	-6.59566319242985	9.02932944641931e-10	1.16639146136622e-08	11.8553183282195
PRRC2A	-0.402975001030416	8.62692065307236	-6.59315127041837	9.14537460670354e-10	1.18013839266925e-08	11.8428929826654
CEBPG	0.475386937703707	6.76212458703392	6.59108853409867	9.24176701982923e-10	1.19132304832899e-08	11.8326913353699
DYNC1H1	-0.416523475572044	8.91835033972118	-6.58983653844509	9.30076104729103e-10	1.19766837897837e-08	11.8265001402239
PCBD1	0.283473134011844	6.90643642516052	6.58779176798603	9.397910025376e-10	1.20890848899354e-08	11.8163898975864
SERPINE2	-0.511252242318728	5.92027159218092	-6.58749629458637	9.41203073178033e-10	1.20945581489408e-08	11.8149290779801
LCP2	-0.386020968875346	10.5774449123606	-6.58451899916145	9.5554885700705e-10	1.22660454848685e-08	11.8002111792053
NUCKS1	0.384744647190647	7.3245920519939	6.58290962916882	9.63392980967997e-10	1.23538018344003e-08	11.7922568491614
FUS	-0.31920175243959	7.69617876863921	-6.58078723614137	9.73834740048261e-10	1.2474650029521e-08	11.781768394873
NUDT2	0.374062473229661	6.53989648699912	6.57996335040651	9.77918093030763e-10	1.25138809002757e-08	11.7776973708772
UQCRFS1	0.263399898782895	10.6757317478662	6.57883994785251	9.83513129135382e-10	1.25723539625346e-08	11.7721467740458
EIF3M	0.388200322652704	8.40420460788601	6.57828010886418	9.86313143516034e-10	1.25950133607948e-08	11.7693808554184
SNX1	-0.197080398200292	8.1916885130716	-6.57723346685859	9.91568983356433e-10	1.26489533475198e-08	11.7642101753103
TFCP2	-0.283797091029808	7.54820394819949	-6.57581193349158	9.98751630078842e-10	1.27273349616804e-08	11.757188100447
EML2	-0.224751428544022	6.76228783033751	-6.57536210216644	1.00103517973472e-09	1.27431882329885e-08	11.7549661881672
ELOB	0.356432266980228	9.38253606469372	6.57027459171448	1.02722277534309e-09	1.30629917042852e-08	11.7298421074672
TCF7	-0.411877481189993	10.413770376267	-6.56676571070821	1.04567688295491e-09	1.32838890239837e-08	11.7125196313674
PPP2R5D	-0.313687523470723	7.81355530393567	-6.56458262115207	1.05732284353834e-09	1.34179303715699e-08	11.7017446205833
PJA2	0.677308065487207	9.63978518884027	6.56123789093742	1.07541418706254e-09	1.36334048802479e-08	11.6852396510543
RPL7	1.18348033270522	11.152198527886	6.56021229605959	1.08102242234532e-09	1.3690344912739e-08	11.6801795841237
MFGE8	-0.27732017334947	6.31424181167232	-6.55983155100633	1.08311177157835e-09	1.37026493372332e-08	11.6783011710001
CORO7	-0.432525531861311	8.4190864975452	-6.55955921279837	1.08460867679639e-09	1.37074409988113e-08	11.6769576190306
TAPT1	0.172960113650881	4.96640040295425	6.5574369169115	1.09634394720371e-09	1.38414834693824e-08	11.6664884631923
MDN1	-0.36035926017937	7.86873287238485	-6.5558056593693	1.10544901159706e-09	1.39420776061403e-08	11.658442736459
GALNS	-0.327363351848151	8.79748917918754	-6.55439334648192	1.11339218774791e-09	1.40278261352535e-08	11.651477713355
BAX	-0.381949439265417	7.80748192582008	-6.5508212694201	1.13373436385363e-09	1.42694554070654e-08	11.6338649015324
EIF3H	0.319658429967372	11.5989455581567	6.54945188470955	1.14162947288782e-09	1.43540879057762e-08	11.6271141792965
IKBKG	-0.295891054504402	9.03571148203431	-6.54881817095786	1.14530143308911e-09	1.43855023240157e-08	11.6239903723804
TRAT1	1.05295197196927	6.3926256556878	6.54811458590415	1.14939189168094e-09	1.44221035825145e-08	11.6205223240558
NCSTN	-0.342349715773297	9.03811810894905	-6.54521380520445	1.16640889006544e-09	1.46206611281312e-08	11.606226054896
PSMA5	0.277433906973373	9.52174425097566	6.54288774813801	1.18023356473671e-09	1.47788388867287e-08	11.5947645915524
FPR2	-0.86319546735321	10.0059285394219	-6.53876155114315	1.20515566825365e-09	1.50755136093076e-08	11.5744381776989
FCN1	-0.417674751396486	12.8189935744094	-6.53840111796397	1.20735714958572e-09	1.5087656775506e-08	11.5726629266571
AAMDC	0.161058642464541	5.81176397333863	6.53546719812133	1.22542524655015e-09	1.52978493864138e-08	11.5582142671228
NEFH	-0.282610059073479	5.36891692030178	-6.53047805333355	1.25676401983124e-09	1.56731130408048e-08	11.5336518377704
HLA-C	-0.178076464078819	13.7968855554468	-6.5272353266495	1.27755505432598e-09	1.59162067184779e-08	11.5176924573094
HLA-G	-0.190801306127193	11.4955117957439	-6.52557600146864	1.28832471534339e-09	1.60271146584204e-08	11.509527498564
HCK	-0.380409397707856	12.6673626466076	-6.52546135447841	1.28907211462619e-09	1.60271146584204e-08	11.5089633999612
GGA3	-0.337468882669135	7.74339050434768	-6.52520727962014	1.29072998639619e-09	1.60314679870627e-08	11.5077132912107
SOD1	0.545175725299529	10.6126353662071	6.52295617467006	1.30551083342167e-09	1.61986409989031e-08	11.4966384048025
MID1IP1	-0.434817015430824	9.83690846009703	-6.52271611520176	1.30709688345114e-09	1.6201921834406e-08	11.4954574860091
PYROXD1	0.772981814027556	7.48802249734426	6.52170628502989	1.31378955810395e-09	1.62558953105785e-08	11.4904900957315
BARD1	0.47379664411956	7.50535471446505	6.5216590715537	1.31410329168638e-09	1.62558953105785e-08	11.4902578605884
AGPAT1	-0.316827502110476	9.39605837118544	-6.52062162493307	1.32101579286755e-09	1.63249320612533e-08	11.4851550520778
KDELR1	-0.371371199429253	8.07367652042184	-6.5171424531626	1.34446013763571e-09	1.65979222832589e-08	11.4680453478245
RPS17	1.05854167931096	10.9350018703723	6.51443509470872	1.36298689991698e-09	1.68097146942478e-08	11.4547344609985
TNFRSF1A	-0.370124641630495	11.1817529805424	-6.51404680309681	1.36566457202253e-09	1.68258110436424e-08	11.4528256345041
GNG11	0.728683248172304	9.00989548287049	6.51176783238762	1.38148526118266e-09	1.69947472246737e-08	11.4416234768904
MRPL58	0.540933613550879	7.1095341735186	6.51167280266934	1.38214886883104e-09	1.69947472246737e-08	11.4411564070168
ARF3	-0.338039001920933	9.63065008447289	-6.51040920969745	1.39100265726187e-09	1.70864745244221e-08	11.4349461951676
VRK1	0.655962039204954	6.70523779487473	6.50631654018558	1.42006476526541e-09	1.7425999957346e-08	11.4148360889951
MYO18A	-0.490486062292645	8.66211113390678	-6.50383324765514	1.43798949613239e-09	1.76283132330869e-08	11.4026371211385
RAB11B	-0.362567215115861	6.49148287717865	-6.502527344291	1.44750494606581e-09	1.77272358979229e-08	11.396222937836
RAB33A	0.449019079850801	7.35177698033874	6.50178986370255	1.45290597709769e-09	1.77756231269866e-08	11.3926009589587
KCTD5	-0.335849389880501	8.27809415193511	-6.50147400981113	1.45522524219732e-09	1.77862475015922e-08	11.3910497742998
ARL15	-0.352600502939935	5.20172881695229	-6.5001889593262	1.46469884010597e-09	1.78842062558357e-08	11.3847391835447
SEC61A2	-0.289600097050564	6.44551142467365	-6.4981294543618	1.48000874390022e-09	1.80531613845501e-08	11.3746267585628
PPIE	0.37137827066932	8.0312300442817	6.49339477619599	1.51580582088563e-09	1.84714349485456e-08	11.3513851437063
NUP37	0.595222124925059	7.50160478439222	6.49282322697185	1.52018438509488e-09	1.85013496634761e-08	11.3485801086224
CNOT1	-0.323236510119989	9.46642954836446	-6.49264679343442	1.52153853522658e-09	1.85013496634761e-08	11.3477142381328
SZT2	-0.408196693283471	7.41371303748052	-6.49239417994339	1.52347944582854e-09	1.85013496634761e-08	11.3464745256929
ZYX	-0.60131590975611	11.4753392507244	-6.49228780236296	1.52429750877811e-09	1.85013496634761e-08	11.3459524801977
RPL4	0.455349361337197	12.7359651447579	6.49012649981759	1.54101237089032e-09	1.86857276505879e-08	11.3353468910649
MYBBP1A	-0.279603223961654	7.60213465244093	-6.48991949103806	1.54262276045619e-09	1.86867711664352e-08	11.3343311868794
UQCRQ	1.23292267685489	7.27577347581767	6.48957842033485	1.54527967961598e-09	1.87004773863892e-08	11.3326577341126
KRAS	0.295882112713787	8.12835303507064	6.4876188024062	1.56063258793051e-09	1.88569691109474e-08	11.3230438069145
COPS2	0.919414192209373	6.03681783420636	6.48753563170594	1.56128751510006e-09	1.88569691109474e-08	11.3226358027506
ATF7IP2	-0.302849098480411	7.64350535229407	-6.48730172597647	1.5631308565188e-09	1.8860650757937e-08	11.3214883636795
LFNG	-0.406114088576967	7.27031013527145	-6.4861799241215	1.57200129119462e-09	1.89490303134266e-08	11.3159855910963
PSMA2	0.882713484370655	7.49308814469418	6.48584020415847	1.5746973336886e-09	1.8962882724645e-08	11.3143192600459
NEDD8	0.343230519760457	9.26080981412239	6.48394418090425	1.58982819711816e-09	1.91263040907474e-08	11.3050200656717
SKIL	0.208316481923489	5.05851422703394	6.48236101850105	1.60257201079572e-09	1.92607159611223e-08	11.2972563949125
TMED3	0.389611940659387	8.37193479730066	6.48133836270352	1.61085742777357e-09	1.93413332096731e-08	11.2922419121277
MCCC2	-0.203031490039342	7.25272306058977	-6.47916868993121	1.62857583732397e-09	1.9522756247011e-08	11.2816045055194
MBTPS1	-0.182948319729704	8.4879742887253	-6.47909847579414	1.62915243010786e-09	1.9522756247011e-08	11.2812602924314
PRDM2	-0.156806208651005	6.77960741154989	-6.47816727462308	1.63681842821751e-09	1.95954659292172e-08	11.2766954160678
PTGDR	0.511297997901191	6.07603741573307	6.47752605023518	1.6421178810718e-09	1.96397298576187e-08	11.2735522425946
NDRG2	-0.192225175254829	5.941289223247	-6.47722232231851	1.64463396277523e-09	1.96506508281301e-08	11.2720634757504
RXRB	-0.335846603547053	7.11677374063142	-6.47542294358646	1.65961811354038e-09	1.98093679992428e-08	11.2632442963567
RORC	-0.287629948821925	6.44299179030369	-6.47523996253155	1.66114938438874e-09	1.98093679992428e-08	11.2623475339041
MSTO1	-0.222101426327854	6.81204971518921	-6.46940084029344	1.71075164688602e-09	2.03810538767499e-08	11.2337377520494
PSMB1	0.33696689190438	8.71096884825486	6.46732551962997	1.72873029700582e-09	2.05752472922276e-08	11.2235725748229
MRPS18A	0.294261701623497	7.87568406062586	6.46433424704297	1.75497186436233e-09	2.08673133707253e-08	11.2089239193573
TRAPPC2L	0.371999887242636	8.60535220164381	6.45897364156924	1.80298433109822e-09	2.14174272431523e-08	11.182681104412
NNT	-0.278420955447195	6.41266815779399	-6.45825872658578	1.80948451491778e-09	2.14738341417009e-08	11.1791820941091
RBMX	0.243106008350896	9.99197438679215	6.45600103174464	1.83016398685678e-09	2.16982401497846e-08	11.1681335699521
SRI	0.410602873826779	8.244965851869	6.45280328218041	1.85985290736078e-09	2.20289244360732e-08	11.1524881094294
HBG1	0.906164007524021	13.439183581492	6.45103547609928	1.87646890510851e-09	2.22042782893101e-08	11.143840583709
NXPH4	-0.247294192608424	5.6014725453209	-6.44955762066064	1.89047175414119e-09	2.23484023471715e-08	11.1366123447518
TMEM94	-0.336642648590426	7.78444976535735	-6.44841504549814	1.90136829581903e-09	2.24426547253137e-08	11.1310245617743
JARID2	-0.326642597732379	9.89433596122695	-6.44833791872203	1.90210606571506e-09	2.24426547253137e-08	11.1306473905026
IGFBP3	0.43073197227969	6.19637455336948	6.4466237030163	1.91857668361328e-09	2.26152226580915e-08	11.1222650061653
ZNF426	0.294938319315142	5.10630619949873	6.44579469473283	1.92659232797696e-09	2.26878917854655e-08	11.1182116340344
SRD5A1	0.34318719471642	6.90255805766169	6.44391967488204	1.94484369914577e-09	2.28660137741143e-08	11.1090448680262
RFX1	-0.258176187610449	5.49130411813694	-6.443776418632	1.94624513299733e-09	2.28660137741143e-08	11.1083445609525
PDCL	0.259993236999173	6.36048655033956	6.4436672589268	1.94731367812834e-09	2.28660137741143e-08	11.1078109400076
WDR37	-0.313557945524831	8.86161058228318	-6.44337650726266	1.95016261541056e-09	2.2877553590735e-08	11.1063896401335
DHX30	-0.305863472941764	8.18564542986054	-6.44178709958309	1.96580918727117e-09	2.30390581517756e-08	11.0986206266654
SLC2A14	-0.554587148412802	9.49001087494235	-6.44156102208545	1.96804477949303e-09	2.30432291803296e-08	11.0975156424156
BTBD7	0.171035728048756	5.34622848013212	6.44136071986001	1.97002758239538e-09	2.30444352410162e-08	11.0965366551324
RAB29	0.335145215026627	8.86994745354017	6.44092050352987	1.97439222591478e-09	2.307347406815e-08	11.0943851311288
TLE1	-0.249172114169923	6.21732346894443	-6.44028835841179	1.98067646424529e-09	2.31248693096981e-08	11.0912957034587
ANKRD36	0.393650979397531	4.6400499148468	6.43995829764296	1.98396546734198e-09	2.31412299373409e-08	11.0896826889418
SELENOF	0.567746638472272	9.57348358997948	6.43944546910656	1.98908639849306e-09	2.31789069953674e-08	11.0871765694877
DDX19A	-0.216861323399828	7.70281679966625	-6.43805073766407	2.00307966334311e-09	2.33198039818834e-08	11.0803612423493
SLC38A10	-0.400652562496276	9.62357918613923	-6.4377704646605	2.00590330590329e-09	2.33305205190402e-08	11.0789917866556
RNPEP	-0.402875361844984	10.2051465119156	-6.43692097391158	2.01448557108125e-09	2.34081313894645e-08	11.074841237725
BLVRB	0.572301210638576	12.5998548694779	6.43588915681057	2.02495850847237e-09	2.35075438971238e-08	11.0698002392154
YIPF6	0.342126125730291	7.32736063083692	6.43445529298648	2.03960131882108e-09	2.36551301489382e-08	11.0627957182623
HIVEP1	-0.442944341725425	7.04347862140453	-6.43026190768774	2.08302590433648e-09	2.41359305872031e-08	11.042315416083
STAT2	-0.323897487904059	6.32616710808884	-6.42400215610469	2.14954827486598e-09	2.48815242277061e-08	11.0117560297958
RPS8	0.222838603691336	8.27259081761353	6.42382760740418	2.15143288044445e-09	2.48815242277061e-08	11.0109041257211
UFC1	0.45828229713271	10.0744725238153	6.42164473316411	2.17513930105505e-09	2.51319818017284e-08	11.0002513893045
GMEB2	-0.226755248687118	8.54446151791284	-6.42014592471218	2.19156542666458e-09	2.52979289693796e-08	10.9929380860509
CD3D	0.710739921557785	10.4667516668159	6.41976991210083	2.19570545363225e-09	2.53218750292359e-08	10.9911035057123
SMIM27	0.321760767285873	7.43364347540595	6.41954587465664	2.1981758433158e-09	2.53265391571508e-08	10.9900104448901
PPBP	0.879855596519079	11.1749061166578	6.41795483900452	2.21579861346626e-09	2.55056105187632e-08	10.9822484823208
ADCY3	-0.256749434555999	6.80291833331958	-6.41547906474582	2.24349810059974e-09	2.57926287467467e-08	10.9701722698521
CD3E	-0.525818949237559	10.6692280656718	-6.41535090221872	2.24494125726232e-09	2.57926287467467e-08	10.9695471911768
GDI1	-0.33155168375737	9.96258094939582	-6.41228920241054	2.27969022022288e-09	2.61673430802549e-08	10.9546165059529
TAP2	-0.300207279267855	6.7438815192005	-6.40648268649173	2.34705280709409e-09	2.69153604884626e-08	10.9263106995103
ARL6IP4	0.321200105053922	9.06539846300187	6.40522687920829	2.36187750180727e-09	2.70600526118274e-08	10.9201906133012
NBEAL2	-0.506513985010596	9.77077595884834	-6.40497951241629	2.36480849767493e-09	2.70683355490167e-08	10.9189851632179
PIAS4	-0.286915183924031	7.28055727289001	-6.40328453980786	2.38498845036803e-09	2.72738557957665e-08	10.910726001028
PARN	-0.215648345134309	8.67417513302587	-6.40221194030482	2.39784608848774e-09	2.73953356931698e-08	10.9055000938592
LDAH	0.319432123343848	7.02098146698327	6.40120221524731	2.41001239502618e-09	2.74859059129676e-08	10.9005809424569
CASP10	-0.202391307410684	6.7677397232973	-6.40118191012689	2.41025767651849e-09	2.74859059129676e-08	10.9004820246917
SUSD6	-0.580438318185001	10.5862315165905	-6.39767911843883	2.45294065234197e-09	2.79263159911795e-08	10.8834204028294
WWP2	-0.274431386480476	7.84951671194092	-6.39763901733734	2.45343358532509e-09	2.79263159911795e-08	10.8832251042
ACTR1B	-0.162309055516658	8.89095105047069	-6.3973828736387	2.45658447144553e-09	2.79362421479135e-08	10.8819776595331
CMC2	0.528707585593823	7.25408294091798	6.39512237993125	2.48456467939911e-09	2.82282468996791e-08	10.8709699729668
ATP6V0D1	-0.354600228551272	12.1703583278852	-6.39321946620125	2.50836190361354e-09	2.84722301633319e-08	10.8617051400243
MTMR4	-0.236409380833154	8.48464653225965	-6.39047020935503	2.54314010576797e-09	2.88402909866878e-08	10.8483222237634
POLA1	-0.258057136671165	6.42062940020086	-6.3896084838659	2.55413838734534e-09	2.89382462943314e-08	10.8441281131719
AGAP4	-0.344969249132921	9.08812956057071	-6.38805035899394	2.57414391440411e-09	2.91379780671099e-08	10.836545307198
SLC19A1	-0.403247075457709	7.44481336312278	-6.38683423766406	2.58986543333402e-09	2.92622922606733e-08	10.8306275795168
LAPTM5	-0.222067414249349	13.2659346995234	-6.38683155292305	2.58990024494906e-09	2.92622922606733e-08	10.8306145160434
KLC1	-0.219485106424279	8.09947625707277	-6.38044101347279	2.67408244024044e-09	3.01856138442979e-08	10.7995274803914
CD86	0.464322860768793	7.71717407936266	6.37745403746087	2.71434812159043e-09	3.06119536546248e-08	10.7850028393767
DNAJB1	-0.19299869055733	9.30336659778844	-6.37598665274006	2.7343471725569e-09	3.08091562393153e-08	10.777868763874
PRPF19	-0.376316155098557	8.74202550227471	-6.37225864317775	2.78581123544006e-09	3.13602019607527e-08	10.7597479638736
BTD	0.20736253112791	6.60707058307681	6.37073791240933	2.80707728411522e-09	3.15706058953839e-08	10.7523577282917
CKS1B	0.461952031978258	6.87144295757411	6.37051639720985	2.81018828200437e-09	3.15766252512296e-08	10.7512813172966
ZNF551	0.490186726446605	6.23193055235858	6.36945986079528	2.82507323387459e-09	3.17103059343992e-08	10.7461475514668
IER2	-0.279008549724326	11.444619207299	-6.36930519776052	2.82725869861312e-09	3.17103059343992e-08	10.7453960734116
TOP3B	-0.269161548566857	6.5795314388571	-6.36900096385235	2.83156253219281e-09	3.17295476070856e-08	10.7439178872681
MRPL22	0.608852461736801	6.64735150499531	6.36876627158067	2.83488700442823e-09	3.17377897600783e-08	10.74277760967
MRPL19	0.536840980909997	5.84450512406442	6.36481739661938	2.89140354550433e-09	3.2340981810527e-08	10.7235949070956
TPI1	0.261463408368956	9.54089625639359	6.36419694924151	2.90038369532468e-09	3.24118538933321e-08	10.7205814919502
EMC6	0.386360979451569	8.35653142218605	6.36337831774259	2.91227432559085e-09	3.25150919466469e-08	10.7166057654823
IFNGR2	-0.36003303793621	11.5168775605548	-6.36176960057187	2.93578095638264e-09	3.27477149629616e-08	10.7087937350469
CERS2	-0.239436582719341	10.4469657618428	-6.36071256012315	2.95132806089837e-09	3.28912097259574e-08	10.7036612499824
SRRT	-0.276720753657174	7.45953576439869	-6.36023525617076	2.95837485481281e-09	3.29397977703454e-08	10.7013438371969
ZNF394	0.288109961698023	8.51644180377454	6.35825506839691	2.98778718380985e-09	3.32370989894055e-08	10.6917305852088
HNRNPF	-0.252416590092635	9.12705212093276	-6.35584658574651	3.02394934259158e-09	3.36088803180691e-08	10.6800402192923
MYL12A	0.204340665157465	10.7387821197501	6.3553561328149	3.03136588146296e-09	3.36607919754117e-08	10.6776599315617
HIVEP2	-0.306725531345803	7.99364648946379	-6.35433914920121	3.04680163170546e-09	3.38015757493912e-08	10.6727245721304
SIKE1	0.187043344381718	4.56248200522399	6.35281849587722	3.07002652779473e-09	3.40284405101588e-08	10.665345715253
LRP8	0.220165913694953	6.05182428882241	6.35116120106284	3.09553685022057e-09	3.42802043783685e-08	10.6573048820182
UQCR10	0.340249929276899	10.2459399879798	6.34322113897549	3.22068034459432e-09	3.56324431851428e-08	10.6187968755947
RASSF2	-0.374375840320065	11.7810891429948	-6.34304832988499	3.2234586420037e-09	3.56324431851428e-08	10.6179590640923
ITGA6	-0.562676465578678	6.79747455428645	-6.34178100245085	3.24390602312084e-09	3.5826165709404e-08	10.6118151890304
CDK3	-0.283275430216614	7.20503736526772	-6.34117480178277	3.25373170895691e-09	3.59023375518476e-08	10.6088766202309
PPP6R2	-0.267449907585808	7.91300340255111	-6.33130596959939	3.41787480663304e-09	3.76796108403907e-08	10.5610582940808
LMO4	0.270869221644866	7.84986474430785	6.32942593723768	3.4500560687385e-09	3.80002132494746e-08	10.5519533030597
RHOT2	-0.228788776335783	8.81887615506936	-6.32386431343328	3.54701294877453e-09	3.90251836040993e-08	10.525026814582
AMPD3	-0.230357619145042	7.48197876437381	-6.32372473903234	3.54948035880339e-09	3.90251836040993e-08	10.5243512303254
DTX2	-0.377928274470523	7.18625004974896	-6.32314549939265	3.55973828080497e-09	3.91028956849356e-08	10.521547612227
MYL4	0.693320146187109	10.741490061781	6.31932051216411	3.62821241469835e-09	3.98193876381263e-08	10.5030374661975
PTTG1	0.448688559249404	8.16536558784312	6.31694590501367	3.67137266068095e-09	4.02570281281644e-08	10.4915491099081
SS18L2	0.529721611984989	8.40710850932235	6.3166232062946	3.67727681547611e-09	4.02857341205734e-08	10.4899880705815
CR1	-0.414907584465753	6.25536545549551	-6.31494092779214	3.708207762516e-09	4.05883205006104e-08	10.4818508204161
CLN3	-0.287199471514187	8.826659163629	-6.31367740555631	3.73160756686652e-09	4.0808008173253e-08	10.4757398732794
ANP32B	0.353352018754098	11.4772136984008	6.3123982039133	3.75544577920899e-09	4.10320943024269e-08	10.4695537596327
EXOSC9	0.22923224445297	7.09507902022253	6.31174190176202	3.76773422798019e-09	4.11297007130981e-08	10.466380196721
CBR3	0.39304842330809	6.71341530810618	6.31052282669405	3.79066502138211e-09	4.1343205068615e-08	10.4604858018698
ARPC4	-0.384587400542078	9.60732025698897	-6.30952762639268	3.80948651847478e-09	4.15115513155399e-08	10.4556743237539
FOS	-0.740863649352884	9.34420139222181	-6.30926742025095	3.81442275597831e-09	4.15284267899984e-08	10.4544163764667
CLIC2	0.832622370710413	5.40799070551583	6.30882789919374	3.82277498573611e-09	4.15824299468846e-08	10.4522916075737
EBNA1BP2	0.416325213772928	7.19947946355473	6.30805986984039	3.83741309417451e-09	4.17046517034445e-08	10.4485789269799
SIPA1L3	-0.305011796470589	6.99344997147496	-6.30688271664756	3.85995595457556e-09	4.19124889700104e-08	10.4428889971229
TBPL1	0.549594470709836	8.45066282211471	6.30384153027066	3.91880070419809e-09	4.25137856927119e-08	10.42819164191
RHOA	-0.276906183351517	13.159114668167	-6.30003457523244	3.99370805787652e-09	4.32881229721559e-08	10.4097988559859
CYB5A	0.339695403502805	6.66244256022284	6.29878947898754	4.01851157316287e-09	4.35184923810986e-08	10.4037846353274
RTF1	-0.234811784782164	8.07496337130579	-6.29811264205488	4.03205835520569e-09	4.36266578786112e-08	10.4005155598177
SMARCD2	-0.273837307506254	8.96071276639383	-6.29678552577367	4.05875095336698e-09	4.38767442128093e-08	10.3941062270782
SSRP1	-0.263716841184326	8.71223610918779	-6.29620156328512	4.07055134954574e-09	4.39655409639483e-08	10.3912861989786
AHCYL2	-0.192613008563982	6.27443998793223	-6.29198646349999	4.15673498272374e-09	4.4856878655995e-08	10.3709351174028
TUBA1C	-0.17944248537318	12.4900756546141	-6.29151877835934	4.16640743065749e-09	4.49217138895604e-08	10.3686775202536
RABGAP1L	0.426638879873659	8.32553295418652	6.28907297377146	4.21735234076172e-09	4.54310389678365e-08	10.3568726665948
C3ORF14	0.592814362308716	5.5597685758688	6.28874832000639	4.22416063810739e-09	4.54644295544851e-08	10.3553058870164
CA1	0.73074853211792	7.34800735046273	6.2795508968076	4.42159714324719e-09	4.75476836658485e-08	10.3109371833915
NGLY1	0.337872166762153	8.36489043149926	6.27772497806434	4.46185993782185e-09	4.79385985782279e-08	10.3021330436417
AREL1	-0.307323941420796	9.49976651957168	-6.2754535265922	4.51245085579168e-09	4.84396979344572e-08	10.2911825778893
ARRB2	-0.345290788656675	11.3367475102618	-6.27243906986975	4.58046279276457e-09	4.91267658587059e-08	10.2766534483814
IGF2BP3	0.310417414881404	4.86406319606884	6.27214792505923	4.5870847448023e-09	4.91547831175973e-08	10.2752503830332
GYS1	-0.33904561248754	8.30240706373572	-6.27053196369033	4.62401061734779e-09	4.95072018847743e-08	10.267463490078
TMCO3	-0.352622925698943	5.42633718384673	-6.26789167394633	4.68497339137566e-09	5.01161333375865e-08	10.2547429576702
DVL2	-0.248104760008115	7.32227333533833	-6.26618299769599	4.72484650089654e-09	5.04985991756675e-08	10.2465123450966
PRKCB	-0.271831773197528	11.0929771357334	-6.26369400326062	4.78352694258002e-09	5.10812341368366e-08	10.2345251453531
TRNAU1AP	0.195308254222258	7.31827458324775	6.2629022445744	4.80234330034012e-09	5.12375339589813e-08	10.2307125104933
SGSH	-0.313403076302198	8.06783631855998	-6.26272004415638	4.80668363843423e-09	5.12392475857089e-08	10.2298351794435
PRR14L	0.223521277760006	5.76980326974613	6.26209516034079	4.82159881958644e-09	5.13535881227716e-08	10.2268263450556
TAOK2	-0.27846404100646	6.43283140236954	-6.26097451781979	4.84846126738662e-09	5.15554502281634e-08	10.2214308240428
TBC1D9	-0.434322104024052	7.61667592706543	-6.26095365600819	4.84896273048963e-09	5.15554502281634e-08	10.2213303863078
RPL11	0.516052990771941	11.5516799379833	6.25935131613115	4.88763162694117e-09	5.19215564251922e-08	10.2136165735623
RPL3	0.292835340681494	12.9584242264711	6.2582855206359	4.91352006774221e-09	5.2151378796928e-08	10.2084863265276
GLRX5	0.816449397786958	12.0196291685088	6.25785993176752	4.92389537729286e-09	5.22162918946654e-08	10.2064378703892
IKZF5	-0.248475781200577	6.89646854958624	-6.25662581545605	4.9541035714548e-09	5.24912322233919e-08	10.2004982136938
GYPB	0.868219103092461	7.70755219285475	6.25615930170203	4.96557012949104e-09	5.25672920703201e-08	10.1982531029439
SNX19	-0.285648423560249	7.56434276756891	-6.25313125598392	5.04063455921229e-09	5.3284413070076e-08	10.1836827494983
SSNA1	0.30702906123726	8.05389990540517	6.2530764524513	5.04200335763832e-09	5.3284413070076e-08	10.1834190809896
PIK3CB	0.31209783888008	6.88179663657753	6.25121093767454	5.08881603163481e-09	5.37328128611638e-08	10.1744445392018
GPN1	0.382163962199568	8.40955898245124	6.24747175377974	5.18393709475074e-09	5.46900902276672e-08	10.1564605958484
RPL27A	0.272204304061866	10.55012165513	6.24602294329392	5.22126167091245e-09	5.50364976988098e-08	10.1494939786455
PDE6D	0.179490798439236	7.58890532649311	6.23636286556785	5.47697324366396e-09	5.76823152870073e-08	10.1030658322268
RANGAP1	-0.346545249088672	7.84619139084761	-6.23541402724015	5.50274458342494e-09	5.78606007414644e-08	10.0985076423316
MYL6B	0.521017513063006	6.73638598204475	6.23539211098979	5.50334125659088e-09	5.78606007414644e-08	10.0984023617985
POLR3C	0.220722331352338	7.20185751263434	6.23504603349393	5.5127717091268e-09	5.79100843035008e-08	10.0967399132374
SNAPC1	0.532424925141993	5.25681425239115	6.23345280251903	5.55639195941115e-09	5.83183296493333e-08	10.0890871746066
NLK	0.390991803739896	6.23529892533336	6.22733707992936	5.72700647549881e-09	6.00576324919931e-08	10.0597215108764
AZI2	0.494567455900063	6.51166876983677	6.22528726625662	5.78533649180738e-09	6.06174701308262e-08	10.0498824989992
HDAC5	-0.33477463274752	9.27235413588706	-6.22478072853174	5.79984046290593e-09	6.07175441799862e-08	10.0474514129243
SERTAD3	-0.351978663005277	7.71204901059319	-6.22341791518775	5.8390404302923e-09	6.10757650468885e-08	10.0409112375796
SEMA4C	-0.289687788227321	8.02387764904439	-6.22279114837544	5.85715612451649e-09	6.12130238111233e-08	10.0379036299037
BTBD2	-0.423445623753932	7.810452918252	-6.21971596125137	5.94684359410407e-09	6.20974068314496e-08	10.0231494076112
PUM1	-0.314751701903619	9.67642967628502	-6.21896447227876	5.96896524353542e-09	6.22753573791495e-08	10.0195444965491
PPIF	-0.377717333011052	8.84404511438182	-6.21798677894136	5.99786687405949e-09	6.25236819805232e-08	10.0148548331962
MEOX1	0.428830255091039	5.75047300394384	6.21679737958977	6.0332123712877e-09	6.28387004754595e-08	10.009150230203
GRAP	-0.360512848332101	6.30911941790338	-6.21062391752355	6.21998685011842e-09	6.47280216760829e-08	9.97955061221674
NDUFS3	0.468343540432606	8.96168496426145	6.21032727069753	6.22910350773688e-09	6.47280216760829e-08	9.9781286975944
HCLS1	-0.227765224874483	12.8401631496382	-6.21028354900775	6.23044828923875e-09	6.47280216760829e-08	9.9779191299409
BANP	-0.269060786719495	9.61309490207842	-6.21003195712829	6.2381922440104e-09	6.47535975608159e-08	9.97671321051924
PWP1	0.292620942997313	8.1928392124576	6.20970657766846	6.24822140676533e-09	6.48028309860712e-08	9.97515365521442
RNF4	-0.263747009747449	10.6032303782434	-6.2093229630254	6.26006592107788e-09	6.48707930063346e-08	9.97331503396547
TANK	0.511564438721826	7.94847123505134	6.20817628112329	6.29560276822854e-09	6.51839479186771e-08	9.96781948845927
ZNF16	0.256346226658596	6.32577925170035	6.20651966141052	6.34729372244994e-09	6.56636909227964e-08	9.95988101357738
CAPZA1	0.760428371330018	10.6779083136702	6.20461460569843	6.40725265570058e-09	6.62280862615796e-08	9.95075347261263
CHST15	-0.402382863596454	11.3570888087115	-6.20436900301147	6.41502307426032e-09	6.62525424324829e-08	9.94957684764826
RPL10L	0.363483434101905	7.64116510495359	6.20383117102349	6.43207147441595e-09	6.63726971421424e-08	9.94700030952298
DEDD	-0.270128807443371	8.3531304038445	-6.20138482472941	6.51018061684648e-09	6.7122207049555e-08	9.93528238439067
CEL	-0.216514507564261	4.83871147073686	-6.19772422370015	6.62880480964904e-09	6.82878303878047e-08	9.91775294154491
TENT5A	0.355152744490207	10.1182035424388	6.19748848400247	6.63651654299563e-09	6.83098709492724e-08	9.91662425412628
RPS20	0.354567713466425	9.25230717443641	6.1968908697514	6.65610580281059e-09	6.84540277153146e-08	9.91376306931813
SLC52A2	-0.25179243625383	7.52219742243854	-6.19571686741549	6.69475426283443e-09	6.87937908701486e-08	9.90814276397965
LTK	-0.405844428782363	6.29395374450508	-6.1949423205866	6.72037328053675e-09	6.89992094188442e-08	9.90443509285356
NR1D2	0.880912038514031	7.7633080011028	6.1893741363074	6.90740658636773e-09	7.0860165139985e-08	9.87778828471874
RPL12	0.370246359549972	12.2630857348743	6.18572054288189	7.03290084161900e-09	7.20872336265947e-08	9.86031098595269
AKR1C3	0.982621333006561	5.83879802883037	6.18442742922279	7.07785191538507e-09	7.24413931466805e-08	9.85412661610342
DAPK1	-0.271492125393562	7.06040048807468	-6.18438672427124	7.07927147318079e-09	7.24413931466805e-08	9.85393195450965
PRIM1	0.425406856914732	6.53976653067181	6.18249872250319	7.14542279818358e-09	7.3057329510369e-08	9.84490381584464
ATP5PF	0.642851037683938	8.48406516302518	6.18052173288319	7.21534350075477e-09	7.37107466464606e-08	9.83545177448321
CGRRF1	0.64078087636092	6.01337416136435	6.18034479915315	7.22163386144553e-09	7.3713579939601e-08	9.83460593050369
ATOX1	0.313157329352931	8.8993220143586	6.177470090434	7.32459445113876e-09	7.47023322599917e-08	9.82086505167727
MRPL23	0.336064287808581	8.9440701141078	6.17681256102765	7.34834659020613e-09	7.48822783452511e-08	9.81772260759585
ZNF532	-0.302365843088037	6.41591090362289	-6.17658802128052	7.3564750430808e-09	7.49028468049232e-08	9.81664953637545
HNRNPUL2	-0.355084117790846	8.12636030747532	-6.17638313946288	7.3638995820973e-09	7.49162198978679e-08	9.81567042875648
DDX31	-0.216717007078618	7.2077258721521	-6.17379082884809	7.45847889173835e-09	7.58154997792872e-08	9.80328360598618
NDUFA2	0.369447540339365	7.93945767945268	6.17264707105519	7.5005871693762e-09	7.61803629738052e-08	9.79781930489975
SRP72	0.454252815283621	7.43870662116552	6.17081955818991	7.56835397220031e-09	7.68050093917249e-08	9.78908952215471
KPNA6	-0.307829108312754	8.08277626518195	-6.16859206603892	7.65176699338071e-09	7.75872717715915e-08	9.77845101800723
DNMT3A	-0.258901558394692	6.27145029966611	-6.16808231726506	7.67098230272052e-09	7.77178281397114e-08	9.77601675509942
PSMB5	0.220160378482746	8.8072378269014	6.16659257473564	7.72741144709828e-09	7.82248859867694e-08	9.76890324904714
PDLIM7	-0.400323391020212	7.06306074958256	-6.16554746426756	7.76724199570929e-09	7.85632175127064e-08	9.76391342219338
CDKAL1	-0.308891980225032	5.02176758189771	-6.16387054259983	7.8315738607564e-09	7.91486100239181e-08	9.75590801950288
BCL6	-0.700984391725237	10.6241502712518	-6.16073775627047	7.95316365849516e-09	8.03112300572423e-08	9.74095573014334
MYH10	-0.142932942789734	4.96096238713829	-6.16055622803255	7.96026574261957e-09	8.03167882623649e-08	9.74008945341718
NRBP1	-0.320590134249226	8.65003413582966	-6.15786623224381	8.06624241300748e-09	8.1319133010739e-08	9.72725409014958
PPIH	0.432726418474958	8.63448545051962	6.15146604041533	8.32399584907035e-09	8.38486977105616e-08	9.69672791243113
TMEM258	0.429074069967148	10.711980918696	6.15067592789883	8.35637206482443e-09	8.41057185079497e-08	9.69296063076309
GUK1	0.397490901374303	9.4417146354127	6.14622060132831	8.54126715701085e-09	8.58961395223921e-08	9.67172250379134
PRR3	-0.271020461524187	7.26121450639179	-6.14411850485478	8.62989431582209e-09	8.67162905062812e-08	9.66170496392351
SNRPD3	0.336444957533001	9.46073495388314	6.14374739401052	8.64563444921635e-09	8.68033027952033e-08	9.65993663245682
TMEM127	-0.253141344319749	9.67140511160904	-6.13670056946195	8.94992763357588e-09	8.97849123240644e-08	9.62636997137777
WDR91	-0.233644761028909	7.26919584123844	-6.13591629623472	8.98443799723722e-09	9.00317332232186e-08	9.62263550576395
CDV3	-0.34578250329878	8.54141528796661	-6.1358064997408	8.98927979657245e-09	9.00317332232186e-08	9.62211271007997
RFX2	-0.353643530526938	6.77448844966411	-6.13564143582207	8.99656360212438e-09	9.00317332232186e-08	9.62132676848203
RMDN1	0.524996102055513	6.6004279743931	6.13256173717148	9.13353074793963e-09	9.13278576174485e-08	9.60666512659268
PIGC	0.448430724215669	7.78556013923469	6.13184158132077	9.16585360505868e-09	9.15168933478281e-08	9.60323724197085
SERPINI1	0.388014511627058	5.44988878839566	6.13180793670072	9.16736642720719e-09	9.15168933478281e-08	9.6030771017185
HLA-B	-0.199939190625134	14.3252394421305	-6.13041815933161	9.23007233957734e-09	9.20679062741079e-08	9.59646252405421
RPAP1	-0.334554451291782	7.23700956757749	-6.12975026624661	9.26035706504026e-09	9.22948920815679e-08	9.59328401574885
MFN2	-0.42709295531772	8.36281161937686	-6.12374572721899	9.53704780022194e-09	9.49753606684978e-08	9.5647170125608
SYNRG	-0.267278347306828	9.35743363374355	-6.11987898531948	9.71951259890152e-09	9.67138838879332e-08	9.54632896788679
TES	0.280419673205673	9.65797125230803	6.11752015536794	9.83250199103644e-09	9.77588336643274e-08	9.53511487735295
SUZ12	0.741632817426673	9.31450753481849	6.11723111252365	9.84643579549151e-09	9.7818035994271e-08	9.53374090714861
TYMP	-0.430749688795503	9.62734500732549	-6.11476127645923	9.966292549613e-09	9.89285670977374e-08	9.52200197310594
SAR1B	0.771594444548396	5.93586778894545	6.11402683925896	1.000220924613e-08	9.9204759828728e-08	9.51851176111627
NFE2L1	-0.242797963319854	8.26190144366537	-6.11212958784451	1.00955816537422e-08	1.00049907431872e-07	9.50949667401672
GTF3C1	-0.335048140195497	8.77032376567535	-6.11176867894941	1.01134403537209e-08	1.0014593319569e-07	9.50778193548486
GOLGA3	-0.274209543797681	8.62420861049708	-6.10795106667098	1.0304257038666e-08	1.01953096882168e-07	9.48964727915498
DNAJB14	0.939466008854009	8.08003991513839	6.10703406176384	1.0350616347875e-08	1.02329198232741e-07	9.48529220778393
BPGM	1.24508003378453	9.04384484401267	6.10529396522245	1.04391513550974e-08	1.03121318664092e-07	9.47702908461183
CHD3	-0.341116420485816	8.69453392854238	-6.1049264460117	1.0457945467471e-08	1.03223795077075e-07	9.47528402975891
SETD2	-0.243040421602435	6.98279100547593	-6.10422816380014	1.04937457110757e-08	1.0349382837657e-07	9.47196860750131
OXLD1	0.306681474941165	8.36748767858453	6.10352593668498	1.05298696548884e-08	1.03766617443149e-07	9.46863466854578
KLF2	-0.325616315969805	12.4288546857789	-6.10179039665584	1.06196742949456e-08	1.04567539905011e-07	9.4603958253211
NDEL1	-0.324570124749377	10.2081098495461	-6.10081036135531	1.06707177797362e-08	1.04985818027116e-07	9.45574404353091
ACTC1	-0.210687594354414	6.25727224015417	-6.0982390699599	1.08057879878442e-08	1.0622947469365e-07	9.44354127811043
TRMT12	0.295989334984257	6.87721454130094	6.09653506158354	1.08962238759363e-08	1.07032699114666e-07	9.43545602567729
NOL9	-0.300213775144361	9.1562807506185	-6.09278020934191	1.10981362361023e-08	1.08928784722481e-07	9.41764430249547
FANCG	-0.361082265726015	7.0901092018425	-6.09217015963285	1.11312862292642e-08	1.0916675030764e-07	9.41475101715382
SNRNP70	-0.341210230314073	7.98892883731766	-6.09095318802934	1.11977071555498e-08	1.09730369320452e-07	9.40897976526657
SGK1	-0.538797207093895	10.3074338123661	-6.09032624781434	1.12320766727576e-08	1.09935621353103e-07	9.40600687480539
ZNF24	0.310026514679414	8.18871436601563	6.09024409403614	1.12365881030621e-08	1.09935621353103e-07	9.40561732215561
MED28	0.360532911538391	8.37645004198511	6.08470218335493	1.1545065739749e-08	1.1286360518627e-07	9.37934576735985
MINDY1	-0.347726444365863	9.49943432855562	-6.0818121582057	1.17092179577036e-08	1.14377133819513e-07	9.36565085613442
ATP6V1F	0.245356506318448	10.6466357827792	6.08075271026504	1.17699667792746e-08	1.1487899900249e-07	9.36063138301985
CLASRP	-0.304361243421456	9.18068514936959	-6.07918741863298	1.18602878491122e-08	1.15668471553116e-07	9.35321621186084
NME1	0.493313997370802	8.82496774729446	6.0735114505174	1.21935528519714e-08	1.18824137052716e-07	9.32633674693628
SNX3	0.557578772444051	10.5880165830379	6.07118837146141	1.23325907158463e-08	1.2008358187892e-07	9.3153394988973
MAVS	-0.296659680702998	7.72520825507951	-6.06985548736966	1.24130667051786e-08	1.20771257729194e-07	9.30903081289068
GPR183	0.747060485027127	7.94034549732386	6.06919762750116	1.24529764662659e-08	1.21063472244214e-07	9.30591737736426
ENPP2	-0.270064925909723	4.83904464562807	-6.06845156079562	1.24983899480358e-08	1.21408686507901e-07	9.30238671740733
CTBP1	-0.413592020413025	10.409084604669	-6.06779719816052	1.25383552593831e-08	1.2170047278288e-07	9.29929023555904
ECE1	-0.329412870043072	8.20908535848948	-6.06747609193772	1.25580127712277e-08	1.21794840634874e-07	9.29777081104084
CCNH	0.407882404751961	7.72346681929739	6.06658489813017	1.26127287205878e-08	1.22228807419514e-07	9.29355405809094
NUP98	-0.287899715115389	8.5191090506131	-6.06484118427472	1.27204644817292e-08	1.23175492955386e-07	9.28530454834134
APOA2	-0.179546986492285	4.83362959467677	-6.06409196596811	1.27670323065109e-08	1.23528846918324e-07	9.28176040674166
SEC61G	0.337066176877862	9.60213025305008	6.06244071737907	1.28702581241659e-08	1.24429411943336e-07	9.2739501241756
SCAF8	-0.488820294649885	8.63063141440259	-6.05745743260047	1.3186778451035e-08	1.27355936992957e-07	9.25038682424803
IGBP1	0.480311836396169	9.03498282377389	6.05734917948123	1.31937384763076e-08	1.27355936992957e-07	9.2498750740873
MSMO1	0.518640257812503	7.12582445954317	6.05704218764495	1.32134958406015e-08	1.27446298591608e-07	9.24842384490416
OSBPL7	-0.220522431637498	6.05170883303612	-6.05584658004095	1.32907200812067e-08	1.2809035965056e-07	9.24277229623855
PPIL2	-0.237429071409006	7.68806524462656	-6.05361786185898	1.3435858181358e-08	1.29316191150077e-07	9.23223899004327
NUMA1	-0.393638198971583	6.97036635326287	-6.05356972092307	1.34390103210048e-08	1.29316191150077e-07	9.23201149181625
ACTG2	-0.22971999246041	6.02984633050712	-6.04864478769244	1.37653496793879e-08	1.32352487623228e-07	9.20874327321107
EVL	-0.348641930809951	11.2664208831727	-6.04814642145544	1.37988032768838e-08	1.32570164084105e-07	9.20638930006534
MEA1	0.382027924737448	8.98821760754967	6.04789301087517	1.3815844465096e-08	1.32629943067825e-07	9.20519238759673
NRG1	0.341028222567564	5.86750957903478	6.04701778443275	1.38748602634548e-08	1.33092262887083e-07	9.20105872345041
UBE2W	0.749798611314445	6.40103438587741	6.04231305845086	1.41963643260373e-08	1.36069765655115e-07	9.17884425905942
RPL13	0.155605462044351	14.0363756080749	6.04015340621285	1.43463868415746e-08	1.37400278352237e-07	9.16865022957744
IL2RG	-0.392266156056477	11.8986166092471	-6.03971633839229	1.43769371304648e-08	1.37585380392168e-07	9.16658742496202
TMEM184B	-0.26935642397877	9.03428228015093	-6.03830863328429	1.44757682644864e-08	1.38423122585287e-07	9.15994413175283
CENPT	-0.490461842532004	7.10477953041385	-6.03752370010593	1.45311657395168e-08	1.38844552455757e-07	9.15624022706803
STOM	0.339667203052192	7.21244281653171	6.0367587297799	1.45853546434124e-08	1.39253787051084e-07	9.15263078435506
SNRK	-0.46577854402848	7.96419006968889	-6.03653238890366	1.46014261757229e-08	1.39298742014154e-07	9.1515628652081
NDUFA8	0.452614848559527	8.52771557503699	6.03627747906267	1.46195470981096e-08	1.39363163200409e-07	9.15036017941153
DNAJC13	-0.442079917492715	7.74836327723017	-6.03535116497245	1.46855826804062e-08	1.39883883511344e-07	9.14598999471864
MANF	0.257528961345097	9.12808477052934	6.03365548948419	1.48072247551656e-08	1.40933049901844e-07	9.13799108414739
WASL	0.284011185960621	5.68502588780497	6.0295998047118	1.51021942207545e-08	1.43629013927253e-07	9.11886460572309
APBB1	-0.372396298607248	7.50999983462739	-6.02911915747054	1.51375318554338e-08	1.43853490709894e-07	9.11659837198107
CMC4	0.273678127559762	7.59261100759319	6.02882857348348	1.51589352372855e-08	1.43945303697818e-07	9.11522832904401
ATG3	0.352925959749841	7.82294711327709	6.0285613281312	1.51786458135406e-08	1.44020912560522e-07	9.11396835595587
TNFAIP3	0.278458455890904	9.2724533234679	6.02839903848516	1.5190627704239e-08	1.44023128403918e-07	9.11320322962392
WDR70	0.249511775928523	7.67700445167697	6.02597368563066	1.53708028387905e-08	1.45515041733024e-07	9.10177011912169
S100A12	1.04073092651559	10.8699302098858	6.02596134182056	1.53717251851102e-08	1.45515041733024e-07	9.10171193709009
IL7R	0.472486602458725	12.5803077172471	6.02318210686649	1.55807832543137e-08	1.47380263823018e-07	9.08861385141747
NMT1	-0.205633185122748	8.13146966074231	-6.02126440018543	1.57266613958293e-08	1.48645444912469e-07	9.07957800923586
C9ORF78	0.647699846139222	8.45933228019062	6.02002356441074	1.58217644464397e-08	1.49429129698694e-07	9.07373231513028
SYMPK	-0.302522916308329	6.96706267114036	-6.01960258009512	1.58541586518529e-08	1.4954975179776e-07	9.07174917386157
ADGRE5	-0.372975743513351	11.5219214884109	-6.01954058696117	1.58589344430286e-08	1.4954975179776e-07	9.07145714792051
RTN3	-0.367007965749155	11.2849629734436	-6.01786408963236	1.59886245388978e-08	1.50656839525248e-07	9.06356045816238
ALOX15	-0.434738339611901	5.14258084392357	-6.01490681106043	1.62199366848395e-08	1.52719050552571e-07	9.04963404025194
TMEM183A	0.365100882005629	8.4506352569815	6.01451634193444	1.6250722915164e-08	1.52891490573289e-07	9.04779553365589
KDM5B	-0.233637239718201	6.94922900828487	-6.01282215521779	1.63849656732764e-08	1.54036268549613e-07	9.03981931662296
RIOX2	0.40890397456442	7.38572489643922	6.01163048450276	1.64800421893164e-08	1.54811369501019e-07	9.03420970646505
PKN1	-0.417551249070939	8.59783254467857	-6.01076632988442	1.6549326755591e-08	1.55343182769364e-07	9.03014222462259
EIF3K	0.222858410097635	11.7256800745286	6.00956200218603	1.66463623843739e-08	1.56134473198194e-07	9.02447414008183
MAPK8	-0.173426350759288	5.56744152653067	-6.00890755828029	1.66993265968039e-08	1.56511502102614e-07	9.0213943164483
SORBS3	-0.328649942057109	6.89615976744061	-6.00551801410025	1.69763019036059e-08	1.58985855642708e-07	9.00544612265908
PAXIP1	-0.375766823940888	7.09561754903227	-6.00515139634536	1.70065289198665e-08	1.59147357273774e-07	9.00372145125648
ATG2B	-0.598978339243403	5.83964275590423	-6.00333580351713	1.71570021314989e-08	1.60433019931384e-07	8.9951812841578
CXXC1	-0.29424757891552	9.48281451075744	-6.00019851593673	1.74201022079255e-08	1.62769080005304e-07	8.98042761188832
MRPL3	0.939732310530111	8.03532593115668	5.99928535578985	1.74974234576325e-08	1.63367032876707e-07	8.97613413444517
FICD	0.355532601845235	7.53721631868356	5.99638742380924	1.77450423397422e-08	1.65552872178767e-07	8.96251116656398
IL4R	-0.382700616436995	10.5069018029942	-5.9951673349278	1.78503212614088e-08	1.66408432200464e-07	8.95677674084742
C19ORF53	0.324968874947096	10.1810339196893	5.99464439891338	1.78956318484902e-08	1.66633147154461e-07	8.95431914207542
DNASE1L1	0.224929013119434	8.89419211096865	5.99457548455698	1.7901611453008e-08	1.66633147154461e-07	8.9539952801485
MMS19	-0.242009597604959	8.83406378430481	-5.99126910826375	1.81908177482308e-08	1.69196687993598e-07	8.93845951503037
TAGLN2	-0.305252078260351	12.1243395048996	-5.98842578117069	1.84431863517275e-08	1.71413966251575e-07	8.92510340845011
SPECC1L	-0.252050231211898	8.16836090486528	-5.9863041702088	1.86337330660742e-08	1.73053737618942e-07	8.91513981698438
POLB	0.44023898681157	8.95782970264686	5.98579388319592	1.86798506676218e-08	1.73350711078256e-07	8.91274368852377
OAZ2	-0.374807688174958	10.5156975778367	-5.98560097127135	1.86973144124257e-08	1.73381526007509e-07	8.91183787235511
ATP6V1H	-0.198367171554073	8.65514032806205	-5.98471154029824	1.8778039503447e-08	1.73937483305322e-07	8.90766177334243
KAT5	-0.217699889765004	8.65222879449323	-5.98462793110473	1.87856454764863e-08	1.73937483305322e-07	8.90726922569387
BBS1	-0.277806151973067	7.54783950603411	-5.98440782094054	1.8805683481205e-08	1.73991602864976e-07	8.9062358169304
ADPRM	0.566455640711857	6.47469935747243	5.98131835011606	1.90891614886688e-08	1.76481169449164e-07	8.89173316494357
HTATIP2	0.267900289887605	8.02828711968944	5.97986820778523	1.92236636034802e-08	1.77590725030191e-07	8.88492735768351
MTHFD2	0.861052406774526	7.25869265738288	5.97894807387424	1.93094889207793e-08	1.78141922434974e-07	8.88060947561164
INTS12	0.301857271471652	7.62235125585449	5.978917018975	1.93123921132295e-08	1.78141922434974e-07	8.88046375194688
SCNN1D	-0.212238404984412	5.20635526788988	-5.97825950994445	1.9373960558828e-08	1.78575475556897e-07	8.87737852325921
TM9SF1	-0.321375190839721	7.52088661327721	-5.97753939214422	1.94416127204913e-08	1.79064410473706e-07	8.87399973849602
EPHA2	-0.176868737786614	5.03740818221541	-5.97687262801503	1.95044592665877e-08	1.79508382994819e-07	8.8708714964388
COL6A3	-0.277857043163654	5.52882268510966	-5.97511688839769	1.96709039151035e-08	1.80887954167016e-07	8.86263508929745
MED15	-0.328801491363389	9.07663956501528	-5.97498075566062	1.96838674328085e-08	1.80887954167016e-07	8.86199653051727
TNFAIP6	1.01523802908862	8.0029455776843	5.97227671208039	1.99431102192651e-08	1.83133024852413e-07	8.84931438240873
GRK6	-0.259905331754892	9.86665683713913	-5.97141991978043	2.00259499224624e-08	1.83744014845214e-07	8.84529665498951
RANBP3	-0.234755154388344	7.56507845853373	-5.97116494125001	2.00506678962275e-08	1.83744014845214e-07	8.84410105653715
STT3A	-0.377147693615346	6.93974783183009	-5.9711242815318	2.0054612273668e-08	1.83744014845214e-07	8.8439104051677
LTB4R2	-0.237366500249128	5.27906586708591	-5.96718621903889	2.04402730699027e-08	1.87137645678818e-07	8.82544855809463
DIABLO	0.192540775540381	9.36522542053947	5.96608368361723	2.05495443721087e-08	1.87997660043046e-07	8.82028106565401
NCF1	-0.367510829341519	11.8603909218898	-5.96384996938452	2.0772686387237e-08	1.89770601925265e-07	8.80981351212099
ZC3H15	0.46549039354657	6.49104641956452	5.96383389928051	2.07743003331189e-08	1.89770601925265e-07	8.80973821311706
ATP5MC3	0.297998010317359	10.4225772488863	5.96337621234647	2.08203182632207e-08	1.90049353379614e-07	8.80759369781065
RPL35A	0.226316329212696	7.79718284995116	5.96109333546759	2.10513475054396e-08	1.92015229962191e-07	8.79689857457501
FAF2	0.221014630877528	7.7934163594019	5.95642940841786	2.15311905150586e-08	1.96245995928701e-07	8.77505570986927
REXO2	0.489301939639871	8.87261653606587	5.95483704328117	2.16974649085337e-08	1.97614578241987e-07	8.76760033702485
SUN2	-0.298499913709433	10.7137346771554	-5.95440249098165	2.17430592344448e-08	1.97882823426176e-07	8.76556598437658
PPP2R5C	0.25776805359804	8.70309461020545	5.95101066524581	2.2102184505903e-08	2.00889776367272e-07	8.74969011937579
SLC9A1	-0.399351465394621	8.00740006856549	-5.95097273919046	2.21062328346072e-08	2.00889776367272e-07	8.74951263116607
GCOM1	0.46820776112403	6.38663921588679	5.95071010457892	2.21342871333983e-08	2.00995722939504e-07	8.74828355873105
TCAF1	-0.173599196753034	6.22467737312038	-5.94906862254234	2.23104215635896e-08	2.02445194632158e-07	8.74060249024456
KLHL28	0.419981544604008	6.88690929422713	5.94723963790991	2.25082959582873e-08	2.04089645083317e-07	8.73204546936755
KMT2D	-0.15153452825296	5.5341586985473	-5.94365625768668	2.2900981040504e-08	2.07496767609415e-07	8.71528479322663
UBE2Q1	-0.165493039180165	10.2877090342551	-5.9432093521743	2.29504243530298e-08	2.07791175881679e-07	8.71319487410302
YPEL1	0.372487371663146	7.16396777116652	5.93722643774259	2.36225190981733e-08	2.13718421863105e-07	8.68522496857124
GNG10	0.759051347655232	9.39376118767488	5.93674149458126	2.36778341282758e-08	2.14060891282104e-07	8.68295858946303
GPR27	-0.330082483593542	6.96095031785884	-5.9343060249103	2.39575639003065e-08	2.16430195912938e-07	8.6715780525164
VTI1B	0.511970193945576	9.92918956061316	5.93394983026742	2.39987461166696e-08	2.16642583685016e-07	8.66991384141887
WDR83OS	0.184575566943829	10.9043879672932	5.93334651827658	2.40686578817081e-08	2.17113816756335e-07	8.66709518135819
HCCS	0.205450109549156	7.83645752693101	5.93178330541216	2.42507340754319e-08	2.18595403699059e-07	8.65979265644131
PILRA	-0.374842489140201	10.6525807565154	-5.93153643197809	2.42796121330898e-08	2.18694904584532e-07	8.65863949265953
DUSP7	-0.21140953305564	7.31690426445161	-5.92606692798458	2.49281342683883e-08	2.24371511010406e-07	8.63309816013132
ZBTB44	0.519462739897429	8.47006866521722	5.9233823671283	2.52526333398463e-08	2.2712548210798e-07	8.62056686280283
TKFC	-0.262712041979329	6.82675110889383	-5.92148636029362	2.54843089873319e-08	2.29041161199194e-07	8.61171844792922
SBF1	-0.239247736420008	7.06063475191472	-5.920377085123	2.56208185359645e-08	2.30099351232519e-07	8.60654236706413
FCHO1	-0.346323204813944	7.94370530199918	-5.91923200121808	2.57624873731455e-08	2.31202293343624e-07	8.6011997853284
INPPL1	-0.236690196029663	8.28023731056555	-5.91896602098304	2.57955040749396e-08	2.31329249783968e-07	8.59995889545164
CLIC5	0.213722347620024	5.55738018265433	5.9142478178547	2.6388132994341e-08	2.36470849691247e-07	8.57795221639276
MECP2	-0.25745806519418	8.4439660448255	-5.91340127457365	2.64958673108786e-08	2.37262846869292e-07	8.5740048394196
CTSA	-0.357262923537329	11.2152626774091	-5.91133379706906	2.67607997178746e-08	2.3946032389885e-07	8.56436570242574
NDRG1	-0.274909749387733	9.75977065917188	-5.90737275378362	2.72756590303799e-08	2.43889353795351e-07	8.54590371639993
ASF1B	-0.457772813645281	8.72824753738909	-5.90194740689886	2.79966515646242e-08	2.50153754760006e-07	8.52062843840835
IFT20	0.333117946920079	8.0071363183446	5.90175875925902	2.80220550865972e-08	2.50198378227673e-07	8.51974982100593
EHBP1	0.23667014855816	6.19319600093136	5.90072049548862	2.81622742212489e-08	2.51267336010401e-07	8.51491444915118
YWHAZ	-0.325952854950838	10.2064654094729	-5.89822906067994	2.85015601589376e-08	2.54109546173394e-07	8.50331342944308
ENY2	0.451143318110786	7.65717789854143	5.89715922154351	2.86484795909238e-08	2.55233801820593e-07	8.49833274696507
GSK3B	0.378526638430492	8.43049744145452	5.89642028402282	2.87503903459088e-08	2.55955726398327e-07	8.49489289826499
HNRNPAB	-0.256749077425981	10.0294405894835	-5.89348250136321	2.91590848108831e-08	2.59405820534554e-07	8.48121962583831
MAP2K1	-0.44218466166247	9.36763816311129	-5.89055633441357	2.95718273863723e-08	2.62886897700898e-07	8.46760436092423
ACO1	-0.268383500468157	6.8622779845497	-5.89032207233661	2.96051172821121e-08	2.62992125189429e-07	8.46651452498038
TMEM120B	-0.195834549547845	5.99456585372312	-5.87979822610871	3.11391402018388e-08	2.76419058460784e-07	8.41758147494538
CCZ1B	0.36724256545555	6.71168435024939	5.87880063748668	3.12885377074733e-08	2.77544271892847e-07	8.41294560625033
RNASE6	0.531974992367925	10.3514530379115	5.87646225987041	3.16414909124811e-08	2.80472188789665e-07	8.40208079167073
KMT2B	-0.166696036502334	6.10478611648486	-5.87567682252238	3.17609182356143e-08	2.81327381972829e-07	8.39843197706211
MRPS7	0.248388159985886	8.21680753176089	5.87533776660463	3.18126088913598e-08	2.81581785125761e-07	8.39685695262128
MED21	0.754512793015978	5.87662579243723	5.87441909866075	3.19530791395513e-08	2.8262106578049e-07	8.39258970969936
SEC62	0.586935928780443	8.98354824013394	5.87379406762568	3.2048997997473e-08	2.83265080354017e-07	8.38968664284005
HBE1	0.364503488073453	6.21944240756169	5.87207662002248	3.23140184557714e-08	2.85368126244731e-07	8.38171058438787
LARP4B	-0.182307442531399	7.07290034764713	-5.87195094268534	3.23334959910214e-08	2.85368126244731e-07	8.38112697541979
RPF1	0.535556850969506	8.83778444752262	5.87131721790018	3.24318865332746e-08	2.86030573389506e-07	8.37818425327208
PARL	0.204120281208567	9.0487935602436	5.86996908884946	3.2642171565058e-08	2.87678203606072e-07	8.37192478899535
DNAJC8	0.229178413594326	6.91280360554038	5.8659712980587	3.32736524809399e-08	2.93032834600461e-07	8.35336769157152
PMEPA1	-0.321347899581848	5.74836671200719	-5.86379728416073	3.36220677199728e-08	2.95888677802689e-07	8.34327937773221
EHMT2	-0.298018421514715	7.44087975578637	-5.86190371639796	3.39284513899642e-08	2.98370793105862e-07	8.33449423326451
SLC25A38	0.358518241913155	9.0794160982898	5.86043948932685	3.41672424909235e-08	3.0025535892203e-07	8.32770214031673
UBAC1	0.321230512463709	8.97999008242973	5.85812548917782	3.45479821060432e-08	3.03383748308011e-07	8.31697024262288
PRDM1	-0.314707074976632	7.35432638257844	-5.85345361944792	3.53294036190564e-08	3.10023735838234e-07	8.29531056397914
ECI1	0.355224258152683	8.08176936805518	5.84964825454393	3.5978679064914e-08	3.15495441099271e-07	8.27767566113306
P4HB	-0.245108119411805	9.47996689415445	-5.84802510346794	3.6259169704317e-08	3.17727777988007e-07	8.27015566875801
AFTPH	0.259134409798012	10.877368804873	5.84428377756613	3.69138873202619e-08	3.2315254316343e-07	8.25282692976828
UQCRB	0.740081969677176	6.17560773268144	5.84418705583095	3.69309660634607e-08	3.2315254316343e-07	8.25237902910572
SRPRB	0.281515449226205	8.62532932940827	5.84342697520915	3.70654480767993e-08	3.24097951478947e-07	8.24885938646709
PRR13	-0.180446831915049	11.6283524871415	-5.84156515265021	3.73968947254182e-08	3.26763030961441e-07	8.24023913555389
CDC27	0.275183066505941	6.73881478024299	5.84119585290695	3.74629830207673e-08	3.27107342486885e-07	8.23852946727435
HIRA	-0.591702553752694	7.35298212725425	-5.84050331588334	3.75872253644479e-08	3.27958573482396e-07	8.2353235476821
SMARCD3	0.392283284658202	8.26554779217327	5.83454502219489	3.86729794003201e-08	3.37133981425193e-07	8.20775042287512
IRF3	-0.332374695198437	9.70089613590853	-5.83443227895354	3.86938177555467e-08	3.37133981425193e-07	8.20722884205199
SETD3	0.193095249057855	8.16546337077994	5.83374942925449	3.8820264478747e-08	3.37995470344431e-07	8.20406992093521
MGAT4B	-0.287848523816193	8.68879172737883	-5.83111536164245	3.93118350217746e-08	3.42032495054603e-07	8.1918865396008
PYGM	-0.350274382788146	6.37652576795383	-5.83037522590339	3.94510543305531e-08	3.4300033690656e-07	8.18846376531612
USP12	0.507599582660677	6.71461135587445	5.82957820758996	3.96015138116743e-08	3.4403444517413e-07	8.1847782226622
ITPR3	-0.243243876431674	7.4511526312504	-5.82944813194672	3.96261225700197e-08	3.4403444517413e-07	8.18417675986773
NUBPL	0.281410500203133	5.30944489726295	5.82864145935493	3.97790705474164e-08	3.45117923454195e-07	8.18044692576998
FNTB	-0.332633172734655	6.95306167949449	-5.82460547560976	4.05530423275849e-08	3.51441003242348e-07	8.16179020930616
UQCRH	0.802070921535632	9.36527299329133	5.82454258399803	4.05652189891445e-08	3.51441003242348e-07	8.16149954720989
SURF1	0.283079576052987	9.26516381022098	5.82356801771988	4.07543669199098e-08	3.52830355982468e-07	8.15699569395283
MANBA	-0.317099528594698	8.27965910476497	-5.813595932797	4.27401676439546e-08	3.69761266864672e-07	8.11093635680516
MTSS1	-0.176859542178697	6.90178897900303	-5.81195272674295	4.30763679483186e-08	3.72407048433313e-07	8.10335114960448
TRAPPC3	0.170757736019841	9.00116537800987	5.81140225952821	4.3189572323682e-08	3.73122598390428e-07	8.10081042023182
WIPF1	-0.397913100677437	9.93000149145757	-5.80998146103858	4.34831111478921e-08	3.75393985607049e-07	8.09425325901756
KDM6B	-0.464707646347001	9.5395663263674	-5.80976780342572	4.35274219218037e-08	3.75420173160671e-07	8.09326728469302
XCL1	0.521006912380818	6.71502601558231	5.80961015054181	4.35601461690488e-08	3.75420173160671e-07	8.09253977138588
NRCAM	-0.179129296209166	5.2233189911606	-5.80952410630286	4.35780166740872e-08	3.75420173160671e-07	8.09214271203376
LSM4	0.185354899874648	7.73273945588551	5.8070648035322	4.40918379067846e-08	3.79579944451737e-07	8.08079549616301
GTF2H5	0.841627369191007	7.07507375304013	5.80622617662982	4.42684061425659e-08	3.80832555018748e-07	8.07692672438275
EMG1	0.595489077188445	7.90630980845538	5.80479294557653	4.4571770830285e-08	3.83173449234547e-07	8.07031567780017
MPIG6B	-0.196737494532258	5.52905095732055	-5.80372842285634	4.4798410921505e-08	3.84704875783558e-07	8.06540599308175
RO60	0.27507226042137	7.2629773929761	5.80366160926447	4.48126733517351e-08	3.84704875783558e-07	8.06509785993725
CFL1	-0.187614663766563	12.7225338308384	-5.80089850041671	4.54064174844221e-08	3.89529231589595e-07	8.05235670361452
RBM3	0.302120718785035	7.96659763582646	5.79998069732543	4.56053383004468e-08	3.90962127430194e-07	8.04812535592255
NCOA1	-0.32909049006469	9.90853457978529	-5.79723506274904	4.62055294859447e-08	3.95830598160864e-07	8.03546952670789
CD69	0.819927288737609	4.83551808483502	5.78946592994473	4.79461117346328e-08	4.10454876923787e-07	7.99967746823315
MCTS1	0.820581222560858	7.57807180249528	5.78624210813024	4.8687092515494e-08	4.16507374143365e-07	7.98483382983803
MT1X	0.405842154664063	9.18905430946888	5.78506943912516	4.89593994378013e-08	4.1854482406416e-07	7.97943565758591
HIPK3	-0.425751897531708	5.652102599588	-5.78304745283992	4.94324373606187e-08	4.22294250595e-07	7.97012933287672
COPS4	0.757526679314214	7.99557644820011	5.77702006567676	5.08692628815273e-08	4.34266221214933e-07	7.94239937247173
PSMB6	0.306082251490936	9.75702234751297	5.77373833924591	5.1668697122169e-08	4.40783965219673e-07	7.9273085031297
DBP	-0.275165851016369	6.88442706507145	-5.77334076826279	5.17663783181416e-08	4.4131017510577e-07	7.92548063799557
OTUD3	-0.309532788697027	6.57079626819231	-5.77289436112612	5.18762740043305e-08	4.41939710228692e-07	7.92342833402932
CTSZ	-0.267457400685387	8.60818574977557	-5.77220699989481	5.2045934514103e-08	4.43077160561381e-07	7.92026845704147
GGA2	-0.160894061751581	6.95493467417424	-5.77194075216352	5.21117981097424e-08	4.43330002100855e-07	7.91904454648582
TOM1L2	-0.329827632319619	6.94687218158154	-5.7713056914378	5.2269227542982e-08	4.44360929576572e-07	7.91612538036255
KDM7A	-0.379520342346195	8.75463410370543	-5.77035133754061	5.25066855259125e-08	4.46070310368788e-07	7.91173888817755
CD2	0.363954395975984	11.5293538299276	5.76963573775608	5.26854310116927e-08	4.47278877266164e-07	7.9084500640761
TMCO1	0.675589644549892	6.93669818353225	5.76857948409392	5.29503565797294e-08	4.49216900561179e-07	7.90359607370138
C12ORF29	0.83844392207574	5.86009348114031	5.76596843082456	5.36108659874118e-08	4.54505951687193e-07	7.89159931083422
MKRN1	0.547366757278489	11.887117719336	5.76231096405416	5.45496771456137e-08	4.6214546795306e-07	7.87480013942131
TRIM13	0.344267651178516	7.61606863498601	5.7612951304937	5.48132708394373e-08	4.6405793316344e-07	7.87013542659642
USP14	0.306208717512241	8.96189693704304	5.75968199782904	5.5234421512376e-08	4.67300740731689e-07	7.86272892255128
CAPZB	-0.201433068831244	10.2476358373167	-5.75914730746782	5.53747148917846e-08	4.68164572316129e-07	7.86027422963887
ATP1B3	0.299155402308363	9.95447235051525	5.75800578043305	5.56754010495412e-08	4.70382316654946e-07	7.85503408524079
CD5	-0.376473214379503	8.55119521147656	-5.75406657626451	5.67253517078184e-08	4.78922924646106e-07	7.83695605888816
PADI4	-0.477704042757025	7.38956064517864	-5.7516022317371	5.73920342193764e-08	4.84218133169536e-07	7.82565030664158
AOC2	-0.497511403152555	6.4959774717947	-5.75115176579495	5.75147265832224e-08	4.8491955514699e-07	7.82358400281855
ANAPC15	0.276142413131648	8.05726691055602	5.74992654733224	5.78497380426438e-08	4.87408892553107e-07	7.81796437061965
NF1	-0.128470840387489	5.52176873575701	-5.74786835008499	5.84168193399289e-08	4.91848755692437e-07	7.8085257802511
PDCD11	-0.259977350249438	7.48686247230266	-5.74676090853311	5.87241952611443e-08	4.94097398563053e-07	7.80344805300864
SRCAP	-0.216956188917969	6.26688648149594	-5.74661190743481	5.87656720128203e-08	4.94107251855394e-07	7.80276491319388
RRS1	-0.235455019703988	8.64976242207362	-5.74566230352722	5.90306840483695e-08	4.95696548892077e-07	7.79841142110335
SMPD1	-0.221395054462197	6.8377560310729	-5.74564486180107	5.90355625566876e-08	4.95696548892077e-07	7.79833146293391
MXI1	0.635501423629004	12.1834829306797	5.74329250910221	5.96971553733285e-08	5.00908574758134e-07	7.78754889603482
RRP12	-0.294907037652909	6.90898089024659	-5.74274052484729	5.98534485717789e-08	5.01848682381407e-07	7.7850191284191
NAA15	0.747998571280533	7.55537485829181	5.74260786864909	5.98910696079614e-08	5.01848682381407e-07	7.78441118106504
NSD2	-0.230558438314198	6.52517522516127	-5.7395281771547	6.0771005116302e-08	5.08874147350237e-07	7.77029969270404
KLHL12	-0.293307726464182	6.58268903409392	-5.738676827518	6.10164808079565e-08	5.10580913463986e-07	7.76639951489787
PMAIP1	0.679494685517826	5.8933554070686	5.73722608763244	6.1437022854215e-08	5.13749292748855e-07	7.75975422764717
PHC1	-0.314406152808074	7.75313971468281	-5.73528859728078	6.20030957688562e-08	5.18129482638315e-07	7.75088089377663
PHLPP1	-0.271426008119663	5.45906358743669	-5.73470997906877	6.21731381721623e-08	5.19196526466307e-07	7.74823128218967
NFKB2	-0.258007953358645	6.54674440885681	-5.73285393945566	6.27216737871399e-08	5.23420693639583e-07	7.73973317861369
C11ORF95	-0.24767895358529	6.63793315846038	-5.72954630063631	6.37109928762223e-08	5.3131500793851e-07	7.72459284604145
NDUFA5	0.59739966164784	5.14000802036938	5.72757153593906	6.43089181413069e-08	5.35770044776422e-07	7.71555609248759
PROSER1	-0.305977001270199	7.57007563769493	-5.72740611873943	6.43592524469053e-08	5.35770044776422e-07	7.71479920906046
TMEM39B	-0.267017602109363	7.83234140325478	-5.72735006548363	6.43763174774182e-08	5.35770044776422e-07	7.7145427345978
TACC3	-0.288022212293622	9.89582764571147	-5.72650874976002	6.463298345294e-08	5.37541210413562e-07	7.71069343386931
NDUFB11	0.337180352546113	10.3733681095445	5.7251865219742	6.50383915659587e-08	5.405461981065e-07	7.70464448658531
GEMIN4	-0.244944654548661	7.41380920287501	-5.71800419001746	6.72844624735615e-08	5.58834841099858e-07	7.67180132692384
RBKS	0.210724520950649	6.26877122838767	5.71542699753105	6.81087867693681e-08	5.64933835039124e-07	7.66002246590441
FECH	1.02512362984431	9.31249064656882	5.71542025632897	6.81109558844788e-08	5.64933835039124e-07	7.65999165994971
HPF1	0.365259552238063	7.28348544273253	5.71409499343144	6.85387022357132e-08	5.67460062479367e-07	7.65393589681792
LMNB2	-0.263537998870204	6.54801025393982	-5.71407766954457	6.85443111375749e-08	5.67460062479367e-07	7.65385674125449
LAMTOR2	0.248873399690194	8.71681024489867	5.71404652149787	6.85543969762576e-08	5.67460062479367e-07	7.65371442129447
PSME2	0.363750929635977	10.7281059877293	5.71204033053021	6.9207079092648e-08	5.72476101617255e-07	7.64454882741164
NUDT1	0.372909538082091	7.51475094427361	5.70987383008625	6.991875077976e-08	5.77973004591421e-07	7.63465301362629
FAM189A2	-0.2044770825221	5.52394769615561	-5.70915732591655	7.01556880082648e-08	5.79540821626225e-07	7.63138077206056
UROS	0.374848269590071	8.39258419090569	5.70901353650447	7.0203331673824e-08	5.79543867332935e-07	7.63072412226661
GAB2	-0.3789730798325	9.68530458809768	-5.70785372219203	7.05887888734129e-08	5.823337569308e-07	7.62542790901595
PTGER2	0.46600483310514	7.87951174715057	5.70445626568721	7.17298808737257e-08	5.91349434856089e-07	7.60991739095235
RBM22	-0.179416226579763	9.25677279893484	-5.70347278378609	7.20635578667686e-08	5.93701045624138e-07	7.60542850940802
GIT2	-0.244100755809535	8.28875294479674	-5.70023191364046	7.31739186468139e-08	6.02443968227865e-07	7.59063959520382
SELENOH	-0.338088331259862	7.02076763021183	-5.69911541361834	7.35603115990031e-08	6.05218697914215e-07	7.58554589764056
NUP188	-0.159720402562118	6.2814939018442	-5.69672519538533	7.43942366625786e-08	6.1166931404866e-07	7.57464326848554
GPR132	-0.377826697189045	6.39131169825935	-5.69594301966445	7.46691357530263e-08	6.13518053080663e-07	7.57107608918153
COASY	-0.244444209205597	8.68859864225771	-5.69478406516557	7.50782852506604e-08	6.16466643595342e-07	7.56579112245412
PLGRKT	0.451255586277465	7.0023663913161	5.68989795244311	7.68275186182116e-08	6.30407329813023e-07	7.54351703481662
VDAC3	0.216791711757049	7.92461859278482	5.68919644131083	7.70819143689346e-08	6.32071697825263e-07	7.54032003937518
RNF113A	0.188905345407701	9.19643520355874	5.68897484097833	7.71624467410405e-08	6.32309114036374e-07	7.53931019015855
AKT2	-0.278294789021968	5.70246734945446	-5.68872798937555	7.72522527537753e-08	6.3262215531632e-07	7.53818529705679
KAT8	-0.263977810539618	8.28391491018832	-5.68802771498284	7.75075739243137e-08	6.34289284871937e-07	7.53499433483598
STK4	0.364608650818123	7.06518849323946	5.6875518694758	7.76815392845016e-08	6.35288852627555e-07	7.53282617044038
CHMP1B	-0.477449095364646	8.14014888207301	-5.68629082257567	7.81444194518857e-08	6.38648292040444e-07	7.52708080945049
PPIA	0.325182693447555	11.134331914107	5.68438075711163	7.88506764323568e-08	6.43990967611101e-07	7.51837997323889
NEFL	0.448861273989889	5.25855849219587	5.68399727865629	7.89932211671073e-08	6.44725631349913e-07	7.51663334433792
SNX4	0.58935331793033	5.62776894116868	5.68358581977628	7.91464472633094e-08	6.45546438457026e-07	7.51475935242196
SLC12A6	-0.412499921123469	7.43709965180166	-5.68013979443117	8.04412144980506e-08	6.55670776949204e-07	7.49906763732121
CKAP5	-0.27197413065913	8.24608457245199	-5.67804497244189	8.12384089143378e-08	6.61728674339447e-07	7.48953154016917
ZBP1	0.402962972333287	7.05800968592131	5.67757615289703	8.14178769296074e-08	6.62750168180649e-07	7.48739766112421
STRN4	-0.409264562577263	8.05941452271271	-5.67741438867395	8.14798916533151e-08	6.62814858512269e-07	7.48666139988497
SNRPG	0.941193861646716	7.40016002874436	5.67713729016525	8.15862289767898e-08	6.6323977521649e-07	7.48540023036021
PEX11B	0.297389584180463	8.92507223384798	5.67541981277643	8.22483532844653e-08	6.68179299479297e-07	7.47758423990375
CLC	1.04940578068384	10.6328282838008	5.67494374484898	8.24328170832718e-08	6.69234373923066e-07	7.47541797783279
FAM114A2	0.233858752649978	7.0640703734136	5.67314723052939	8.31325746143577e-08	6.74468717536341e-07	7.46724425371509
PCNA	0.289397992467403	8.3600993883835	5.66995359528594	8.43909091524032e-08	6.84224970436052e-07	7.45271783245444
RBM42	-0.338583105874685	8.85573217797599	-5.66510391426617	8.63374848463497e-08	6.99544763206477e-07	7.43066830172559
RAC1	-0.155393023826697	12.0572319272922	-5.66351379337719	8.69852489803046e-08	7.04327719451489e-07	7.42344116446918
ATP5PO	0.57837316666461	8.34166487666567	5.66199362323856	8.76089648032314e-08	7.08909768661923e-07	7.4165331086982
PSMD9	0.194670236250685	7.54321821171605	5.66124784395253	8.79165518882297e-08	7.10929425856074e-07	7.41314450254627
NIF3L1	0.454237089420923	7.95224401237028	5.6608661594869	8.80743814814691e-08	7.11736217917817e-07	7.41141034338922
CCDC90B	0.495519139700884	7.14303659623379	5.6591543149229	8.87856614146108e-08	7.1701147778769e-07	7.40363356133205
LGALS14	0.199485448378595	5.05851394100984	5.65795718809437	8.9286411718927e-08	7.20580724991656e-07	7.39819595412574
DUSP1	-0.495149523188935	9.44394730755273	-5.65676552489966	8.97876221322181e-08	7.24148986657146e-07	7.39278385947025
TRIO	-0.147816075169398	6.0822253437594	-5.65660931677086	8.98535267051428e-08	7.24204065666236e-07	7.39207447122742
CXCR1	-0.39135084044986	11.40424234281	-5.64598913766592	9.4447016731242e-08	7.60489785809004e-07	7.34387303215962
MCM2	-0.285841206232209	7.30278376596844	-5.64591552872703	9.44796430204024e-08	7.60489785809004e-07	7.34353913856554
UCHL3	0.64951867129367	6.95944143018749	5.64420375042387	9.52414873728382e-08	7.66119024739911e-07	7.3357751811504
ARL3	0.199207476603374	6.32479669586223	5.64227758816638	9.61059363888902e-08	7.72565687994364e-07	7.32704058006081
RNASE2	0.885936352704929	9.39257911013271	5.64159608527181	9.64136259366938e-08	7.74531219107424e-07	7.32395059307906
RPL32	0.295979936373689	13.8046388950684	5.64058390360629	9.68723928065539e-08	7.77707048733166e-07	7.31936170352824
ZNF217	-0.566124733080994	9.13987495090215	-5.63951217953878	9.73604758492462e-08	7.811139224057e-07	7.31450341696151
TRAF6	-0.192644928366072	7.8713090637495	-5.63837218810485	9.78822909255956e-08	7.84786791665714e-07	7.30933628309244
SUMO1	0.260439135022471	7.53223754172939	5.63450417316151	9.96733023672351e-08	7.98624191973814e-07	7.29180884677207
WIZ	-0.237926899560615	6.78646651767512	-5.63075298069653	1.0144083963079e-07	8.12255553908459e-07	7.27481780217816
IL10RB	0.283253016531084	10.2023224172775	5.62934368317297	1.02112787993829e-07	8.17102263718243e-07	7.26843617106728
FBXO38	-0.349145998778315	7.07627135053884	-5.62625190354908	1.03602235625965e-07	8.28479978172671e-07	7.25443929020483
MDC1	-0.292044521712523	7.14247254266425	-5.62520933893567	1.04109262739826e-07	8.31991820030986e-07	7.24972052863631
MYBPH	-0.204957259904681	5.59813802261935	-5.62318289497911	1.05101733453546e-07	8.39375993750501e-07	7.24055015378993
B3GAT3	-0.263381227279802	7.57272817522176	-5.62132203991887	1.06021256634335e-07	8.46168349661662e-07	7.232130910239
MT1F	0.344371631319426	8.93992104737012	5.61739671062942	1.07986812972339e-07	8.61294951351925e-07	7.21437677168202
EP300	-0.357641964924617	8.04686415304114	-5.61471943055666	1.09347833775901e-07	8.71442007033588e-07	7.20227188288664
RGCC	0.549222500214569	10.1715954190649	5.61461512867029	1.09401194944505e-07	8.71442007033588e-07	7.20180037042889
RBM5	-0.246652431593191	9.53716892386765	-5.61409701055955	1.09666643678095e-07	8.72989210941406e-07	7.19945821878527
ALAS1	-0.248741863606599	9.13921992092127	-5.61341071880479	1.10019223730096e-07	8.75227555942403e-07	7.19635604281204
NOMO1	-0.217628761634789	7.39035970806611	-5.61046479320383	1.1154532427032e-07	8.86792561757365e-07	7.18304251450195
LRRC40	0.373417940325909	6.90769599900882	5.60994048540234	1.11819098347873e-07	8.88392953108602e-07	7.1806734588855
ZNF593	0.421400618166457	7.06971868297117	5.60903562105134	1.1229313224786e-07	8.91581287711477e-07	7.17658519952163
PRPF31	-0.212349348497082	7.20072959720662	-5.60719172269292	1.13265194583055e-07	8.9871716530335e-07	7.16825555306062
SENP2	-0.274162098917636	7.05666502447468	-5.60577909623999	1.14015465348831e-07	9.04085116242767e-07	7.16187527743776
JUN	-0.172252734260827	5.84704968554837	-5.60428209597218	1.14815855491175e-07	9.09843291833431e-07	7.15511499698589
TARBP1	-0.273644244610062	7.8449083751747	-5.60399147983935	1.14971873070247e-07	9.10491080082791e-07	7.15380273671937
TAX1BP1	0.619979233040984	7.84946752866232	5.60336458320742	1.15309129866976e-07	9.12572384144129e-07	7.15097216386063
DDO	0.123409861785109	5.41934864597239	5.60320835300107	1.15393328888343e-07	9.12649560543353e-07	7.15026678125067
HARS2	-0.176416492127906	8.92681880503844	-5.60102419563147	1.16576781260263e-07	9.21415062198303e-07	7.14040653215645
ATP6V1D	0.441992644233816	7.26727546027076	5.59958204222389	1.17364690529289e-07	9.27044936339272e-07	7.13389731219421
CCT2	0.744274762954621	7.85813035253798	5.59865489014003	1.17873981848227e-07	9.30468218594603e-07	7.12971311699587
PRKAR1A	-0.603548434696471	9.8698065871725	-5.59820960532949	1.18119347982974e-07	9.31805075240202e-07	7.12770371845377
DHX34	-0.23068977110275	6.49571992459556	-5.59804733432667	1.18208888657687e-07	9.31911746658896e-07	7.12697147648187
IFT74	0.192968222787281	3.9132854082717	5.58957779214525	1.22975693129465e-07	9.6886826611447e-07	7.08877112379794
PPIG	0.520049668154495	6.8295725402738	5.58940994531068	1.23072035459097e-07	9.6900454893582e-07	7.08801444084809
CNTRL	-0.409173409277219	7.88093072108037	-5.58925879352614	1.23158858189114e-07	9.69065752593295e-07	7.08733303409625
ABCF3	-0.260985236511578	8.16069829834839	-5.58857039392865	1.23555038618081e-07	9.70757413980053e-07	7.08422980632213
DCAF13	0.351289688853787	5.05882922861793	5.58846256339805	1.23617208937154e-07	9.70757413980053e-07	7.08374373979381
PSMG2	0.248427417479261	10.396517566351	5.58842489241466	1.23638935573988e-07	9.70757413980053e-07	7.08357393206814
SLC46A3	0.250749444338942	8.45498909001947	5.58833533729431	1.23690601242911e-07	9.70757413980053e-07	7.08317025148398
MEOX2	0.0713165841127084	3.65983395764013	5.58498336449097	1.25639667326078e-07	9.85423340851175e-07	7.0680636961015
DDX49	0.235316567980965	7.51665190433797	5.57901984598222	1.29181803960566e-07	1.01255737516149e-06	7.04120134469799
CXCR4	-0.440128603807592	11.7741192772972	-5.57688956116564	1.30470654874309e-07	1.02200623521032e-06	7.03160988615841
CAPNS1	-0.347172060869234	11.7818235284222	-5.57492980958146	1.31667433832758e-07	1.03072226778786e-06	7.02278824032401
MRPS22	0.439950857066336	7.41704170885444	5.57406579555322	1.32198473421269e-07	1.03421894427016e-06	7.01889956737055
IL18	0.351591244613915	4.96693654292305	5.57195484342393	1.33504732477137e-07	1.04377201239619e-06	7.00940036014107
KMT5B	0.269953531089891	9.67882710833135	5.5705116257402	1.34405054339396e-07	1.05014121169321e-06	7.00290721405006
ABCG1	-0.459043075319054	7.92709199419582	-5.56995411044537	1.34754436697265e-07	1.05176928815484e-06	7.00039918892148
SUCLG1	0.316664839063652	9.65546582613379	5.56990537657601	1.3478501930755e-07	1.05176928815484e-06	7.00017996326842
TUBGCP3	-0.420094345483213	6.14742370506252	-5.56962853219718	1.34958879991205e-07	1.05245604949884e-06	6.99893462212786
MTF2	0.409822045712691	7.04103911143297	5.56936453652772	1.3512487588312e-07	1.05308064427919e-06	6.99774711456539
PDIA4	-0.244608730180049	7.83799566226793	-5.56750664221281	1.36298748790816e-07	1.0615542321643e-06	6.98939090360793
KLHL3	-0.321027260828942	7.70005856589287	-5.56728973421625	1.36436446236434e-07	1.06195199645235e-06	6.98841543368842
WDR6	-0.332324120012469	9.00153640443354	-5.56713483240176	1.36534864211447e-07	1.0620437185077e-06	6.98771882987357
MANSC1	-0.50851859348046	8.5539822408229	-5.56626199173856	1.37090729106523e-07	1.06569134313054e-06	6.983793831313
ALPL	-0.704839766811853	9.1123629137491	-5.56567877710448	1.37463379837817e-07	1.06734083418024e-06	6.98117143826979
PFKL	-0.314215007993576	8.69997188866196	-5.56565740941485	1.37477051731022e-07	1.06734083418024e-06	6.98107536283992
SNAPC5	0.171347722510458	6.62182047168636	5.56492727289838	1.37945021947401e-07	1.07029621775518e-06	6.97779259109867
CD14	-0.351661599643274	12.3288292414001	-5.56287325060978	1.39269889611076e-07	1.07989220540303e-06	6.96855891801564
NOP53	0.232221530181157	13.416104419013	5.56179597391749	1.39969712189065e-07	1.08463255482032e-06	6.96371696125248
RALGAPB	-0.243359117852878	7.46501626004083	-5.56145643712682	1.40190994708808e-07	1.08566102598565e-06	6.96219099047425
CTSD	-0.396515421281757	9.0840809091942	-5.55697316912568	1.43145106224707e-07	1.10783829369235e-06	6.94204737780514
PIK3R5	-0.337176079268174	8.34262577508227	-5.55669140788726	1.43332783803608e-07	1.10859091271194e-06	6.94078174270534
UROD	0.223786548684086	7.60930525924447	5.55555780267415	1.44090298547373e-07	1.11374714368994e-06	6.93569013660675
KLF12	0.289753079409852	7.18180922617188	5.55524629231756	1.44299145549359e-07	1.11465861706969e-06	6.93429109566072
TRIM62	-0.261419121480378	7.04591952346832	-5.55449619071092	1.44803254260119e-07	1.11784829595391e-06	6.93092247357241
CHTOP	-0.171931552527061	9.1502136196966	-5.55306191287859	1.45771965824593e-07	1.12461833168262e-06	6.92448207854303
LARS2	-0.208438192260722	6.90152632954667	-5.55286958270031	1.45902346613867e-07	1.12491626864113e-06	6.92361852913039
PIEZO1	-0.337655920396683	9.15813763180835	-5.55185878577366	1.46589443560833e-07	1.12950344978771e-06	6.91908042480532
DEF8	0.302870597794563	7.29500248948923	5.5508779685718	1.47259186049863e-07	1.13395123227718e-06	6.9146774085034
KRR1	0.556663130662362	6.57891226924987	5.54850955047442	1.48888800963367e-07	1.1457801701255e-06	6.90404726196576
SSB	0.547328199191305	7.05776315778382	5.5468255382345	1.50058217162148e-07	1.15405500890261e-06	6.89649064087132
SDF2	0.293732536049106	8.64280201382245	5.54519144012589	1.51201556111068e-07	1.16211904474331e-06	6.88915936027224
RPS6	0.27924706919891	10.7005069078362	5.54177613025861	1.53618741426053e-07	1.17908462155157e-06	6.8738411177082
ECI2	0.203026203542935	8.41524360773645	5.5416977616339	1.53674647942027e-07	1.17908462155157e-06	6.8734896900211
POLR2J	0.24341379900031	10.6618546235354	5.54166578494721	1.5369746514719e-07	1.17908462155157e-06	6.87334629815311
TMEM11	0.182684822904788	8.76734177097273	5.54132205386946	1.53942946335107e-07	1.18022925523582e-06	6.87180495014038
COQ2	0.504136754482773	6.65455565574543	5.54104736688422	1.54139394116669e-07	1.18099677029766e-06	6.87057325019572
HTRA2	0.189398664393075	8.26061635349467	5.54012928796736	1.54797756674413e-07	1.18530024926398e-06	6.86645684814662
ORMDL2	0.262174000426624	9.66805477227471	5.5386224458847	1.55884291178617e-07	1.19287485989929e-06	6.85970152080992
WDR48	0.150914757847506	8.11618935017055	5.53795325216945	1.56369212779715e-07	1.19583916373458e-06	6.8567018234283
TIPRL	0.46493979121018	7.38056771826111	5.53757469371346	1.56644182593222e-07	1.19719515860991e-06	6.85500501433588
ARAP3	-0.423414251483313	9.82531746276607	-5.53665902796559	1.57311242118822e-07	1.20154424743591e-06	6.85090103258447
BCL2A1	1.16524841648441	6.77766902510921	5.53534586493039	1.5827272734217e-07	1.20813534526007e-06	6.84501621912635
HACD1	0.253240453827341	5.27929477201466	5.53331402544788	1.59771754424712e-07	1.2188188783401e-06	6.8359124389624
ATRN	-0.219718264683635	6.27008264663134	-5.53283437972903	1.60127642108057e-07	1.22077410733997e-06	6.83376366081212
IL7	0.508810023336429	4.64010345760984	5.53179013934632	1.60905130618724e-07	1.22593909027653e-06	6.82908594056951
FAM193B	-0.300480629873944	9.24492658287759	-5.53143983622328	1.61166774423049e-07	1.22716986810693e-06	6.82751686566401
NUCB1	-0.647775630920499	9.02710204114966	-5.5269683568376	1.64543318187206e-07	1.25210213386527e-06	6.8074936906782
ILF3	-0.214048498067339	8.03106324354626	-5.52381924153222	1.66962712182206e-07	1.26900368505608e-06	6.79339808771006
RIPOR2	-0.375791010058821	11.1037725303044	-5.52380795581297	1.66971444978829e-07	1.26900368505608e-06	6.79334758125656
CRYBG3	0.273323859506325	6.64351499291882	5.52226841089302	1.6816692701451e-07	1.27729761974651e-06	6.78645833094873
PRKD2	-0.361597189573375	10.4620021136352	-5.52068624272693	1.69404224566257e-07	1.28589869285309e-06	6.77937959592673
GLA	0.235944631508177	8.95310418709101	5.51845729587216	1.7116243277634e-07	1.29844075705764e-06	6.76940927428244
TYK2	-0.296396189692768	10.4967343247586	-5.51784988086207	1.71644650808756e-07	1.30129361426379e-06	6.76669267671521
DNAJC11	-0.314198928287443	8.64330612319413	-5.51662758317789	1.72619044007536e-07	1.30787197805215e-06	6.76122664919779
KYAT1	-0.241646175716641	7.97694946429854	-5.51585138313366	1.73240621453074e-07	1.31177070932256e-06	6.75775593093101
TSC1	-0.222606138678488	8.68392088763403	-5.51494711980932	1.73967510975465e-07	1.31646155373348e-06	6.75371297234672
RPL26L1	0.625530214517288	6.71032249817048	5.51320457890648	1.75376665629028e-07	1.32630631952267e-06	6.74592324520625
DERA	0.3790799914566	7.99384749284466	5.51214506713289	1.76238917835117e-07	1.33200548319402e-06	6.7411876334581
BCR	-0.298094129764666	8.2367683258029	-5.51107883807408	1.77110819868917e-07	1.33777051187496e-06	6.73642257233711
FGR	-0.256252879033633	11.9485016881185	-5.50977802450219	1.78180263435661e-07	1.34501961173508e-06	6.73060991509789
NELFCD	-0.242297598615853	9.43779520252024	-5.50877027392183	1.79013106758709e-07	1.35020969233981e-06	6.72610739331483
PPA1	0.516717257135625	9.26861491533054	5.50867976194408	1.790880952561e-07	1.35020969233981e-06	6.72570302068891
SEPHS2	0.235438961349354	9.22269246157905	5.50839573293857	1.79323610581762e-07	1.35115435901771e-06	6.72443411555941
CS	-0.317107752846464	10.4802734157142	-5.50780996382134	1.79810283625203e-07	1.35398910747012e-06	6.72181730981295
PGD	-0.374863300752249	11.1471231978032	-5.50721136931624	1.80308946079295e-07	1.35691060158753e-06	6.71914338905948
EAPP	0.411440265643421	9.19955663162598	5.5064981607926	1.80904853375544e-07	1.36006800489321e-06	6.71595772501784
ASH1L	-0.328117667935161	6.58915707073837	-5.50644374672589	1.80950396931301e-07	1.36006800489321e-06	6.71571468617122
COX15	-0.202153946631276	7.27697669398942	-5.50610043327694	1.812380023982e-07	1.36139501923991e-06	6.7141813212836
GTF2H4	-0.27992766327273	7.05264864524595	-5.50517000654648	1.82019701107898e-07	1.36642958719028e-06	6.71002599201179
CXCR3	-0.389412469597419	7.19913305582155	-5.50381704670033	1.83162274732831e-07	1.37416543815776e-06	6.70398439427343
MARK2	-0.406946229099249	7.73588546415208	-5.50227487504332	1.84473188383644e-07	1.38315401614379e-06	6.69709901108474
MCL1	-0.409961958880563	9.34347997949847	-5.50035318712452	1.86119546219451e-07	1.39446606865198e-06	6.68852088032327
SP2	-0.20487215309568	6.3722387038935	-5.50024879288525	1.86209393456504e-07	1.39446606865198e-06	6.6880549336157
TBC1D10B	-0.36288524759436	9.12263370412767	-5.49810607397351	1.8806292426778e-07	1.40748680622632e-06	6.67849248009663
IL17RA	-0.309311615474813	10.5239302255254	-5.49736822785487	1.88705352785395e-07	1.41143314203549e-06	6.67520018574246
LILRA2	-0.394560997712524	10.5928101710838	-5.49707642490395	1.88960011481648e-07	1.41247608582532e-06	6.67389822750579
NAT1	0.674001030129259	6.18334159090471	5.49629988462436	1.89639341617793e-07	1.41669024307893e-06	6.67043369283141
DCHS1	-0.308611144071381	5.98319722600189	-5.49457983281808	1.91152581496388e-07	1.42712515016092e-06	6.66276077367287
MAD2L1	0.423844473596796	4.88963345225781	5.49439831854906	1.91312957976225e-07	1.42745316605633e-06	6.66195115082379
MAIP1	0.303813696083698	7.63551427585179	5.49193751937195	1.93500210884214e-07	1.44289482069926e-06	6.65097670332311
MRPL40	0.588636040680115	7.19032236139566	5.49141126556452	1.93971127811577e-07	1.44552708561831e-06	6.64863016487432
CUL5	0.404787069845419	6.28943752760074	5.49102761758194	1.94315139997733e-07	1.44721099710341e-06	6.64691958731109
NIT2	0.340331174656865	7.82916279529202	5.48999266736025	1.95246143142329e-07	1.45326197254512e-06	6.64230541172973
RPA3	0.687592874650459	7.21808021816255	5.48641130488587	1.98501571183405e-07	1.47659633564161e-06	6.62634263908561
TUBA1B	-0.159133970474638	12.8086218976654	-5.48619601626175	1.98698947969412e-07	1.47716822508006e-06	6.62538326757955
ZNF32	0.436730337322048	6.99546136672996	5.4838175815377	2.00892303152833e-07	1.49256893597005e-06	6.61478603434829
UBL4A	0.215574300893666	8.2905788550205	5.48333796480428	2.01337456169144e-07	1.49497024541341e-06	6.61264942804304
XPO6	-0.327068848616651	11.6574161542302	-5.4828328243329	2.01807341129408e-07	1.49755217609287e-06	6.61039924501559
EPPK1	-0.238985975963835	5.59650954736514	-5.48171884204835	2.02847365489966e-07	1.50435925804083e-06	6.60543739454466
LIG3	-0.199952558145258	6.7243458460599	-5.48054043249532	2.03953240544932e-07	1.51164617644518e-06	6.60018926462653
WDR43	0.4330680063215	5.75794194690975	5.4803887602785	2.04096004156442e-07	1.51179028093886e-06	6.599513833241
LRRC23	0.259142708416173	6.58190328800868	5.47843866043573	2.0594028544982e-07	1.52453016867714e-06	6.59083063541759
ARMCX6	0.188973800402251	7.43528931824807	5.47811560792076	2.06247376436539e-07	1.52588206863943e-06	6.58939236902604
METTL17	-0.239089616894651	8.84494712259288	-5.47687342272388	2.07432360987084e-07	1.53372334942139e-06	6.58386251665215
YPEL5	0.628619026341601	10.471456457947	5.47673138334384	2.07568282803766e-07	1.53380324224917e-06	6.58323024830188
USP47	0.326566001947004	8.8655917599768	5.47545153692442	2.08796938479095e-07	1.54188885192024e-06	6.5775336569074
CLNS1A	0.425009076004955	8.81329843455966	5.47532992673729	2.08914053596502e-07	1.54188885192024e-06	6.57699241401304
CD4	-0.267087570955547	7.40331785015855	-5.47509898175282	2.09136638901348e-07	1.54260292195645e-06	6.57596458235644
LIMK2	-0.434984384298856	8.95831992941254	-5.47476403626452	2.09459871949218e-07	1.54405806988904e-06	6.57447393996925
LTB4R	-0.362712171377883	8.03302056709185	-5.47322689760113	2.10949531202674e-07	1.5541047494072e-06	6.56763378948894
S100A8	0.591662313197935	9.89316139898053	5.47295690572609	2.11212250211721e-07	1.55510569089819e-06	6.566432470924
MCM7	-0.209750499279664	8.54596741236967	-5.47204108922775	2.12105780735186e-07	1.56074715848298e-06	6.56235785814219
DICER1	0.187039643895091	7.27593231526141	5.46443596685656	2.19669921326218e-07	1.61416833430793e-06	6.52853805466571
ARHGAP25	-0.285133707283883	11.1522397808625	-5.46436205246907	2.19744715371739e-07	1.61416833430793e-06	6.52820950451511
SNIP1	-0.233251341748163	6.76337926569452	-5.46422510395919	2.19883359475057e-07	1.61416833430793e-06	6.52760077449846
CDH2	-0.120514072910302	5.41261070562919	-5.46421616189096	2.19892415229157e-07	1.61416833430793e-06	6.52756102773856
HEBP2	0.450369821227378	9.63301283032273	5.46377531032628	2.20339323716964e-07	1.61648101103905e-06	6.52560152953077
B4GALT1	-0.208760058796185	6.12789953192391	-5.4631846414808	2.20939499156802e-07	1.6199146651694e-06	6.52297627930295
GYPE	0.486888346292302	5.22207532597157	5.46110380725106	2.23066575427629e-07	1.63453266477424e-06	6.51372935789031
KDM4B	-0.283956033441221	8.80676709027605	-5.45999508499068	2.24208093631136e-07	1.64191578245167e-06	6.50880326642305
BNIP3L	0.613701387184859	11.6159950914912	5.45937696931078	2.24846968919434e-07	1.64561133849752e-06	6.50605723094104
FCMR	-0.344124144701771	11.4205429787222	-5.45867146606394	2.25578340391888e-07	1.64997904228172e-06	6.50292320789163
ARF1	-0.381469613481483	11.55296895467	-5.45585214922597	2.2852430379732e-07	1.67053037582072e-06	6.49040164435461
KDM2A	-0.231870932387572	9.28783038511734	-5.45486187995284	2.29567950141991e-07	1.67715941644259e-06	6.48600448421389
HSPA5	-0.30133675106817	10.404949146955	-5.45369589052301	2.30802758222354e-07	1.68517630318514e-06	6.48082770795069
KIAA0513	-0.319047142668969	10.0892997827263	-5.4533542239264	2.31165818178442e-07	1.68682247919614e-06	6.47931090418711
CHKA	-0.15200491870404	6.26056802720678	-5.45045177140957	2.34272591902304e-07	1.70847573118997e-06	6.46642810034371
FTSJ1	-0.170817242700401	8.01843450545015	-5.44908675920026	2.35747762050243e-07	1.71821154279068e-06	6.46037086572734
RABL2B	-0.34855223041908	7.70670858448458	-5.44884102193838	2.36014292700739e-07	1.71913203459202e-06	6.45928050974508
EXO5	0.264995720300263	4.24046137475369	5.44634949275102	2.38733322941379e-07	1.73790487288501e-06	6.44822714986444
SEC23B	-0.238167698256803	7.79939104660091	-5.44574657664776	2.39395875667433e-07	1.74169379217036e-06	6.44555286776969
PUS1	-0.242558229443066	7.57883951398538	-5.4454138426424	2.3976229042877e-07	1.74332498123742e-06	6.4440770799288
SEC24A	0.420053901471634	6.54464924514087	5.44475306561858	2.40491579132343e-07	1.74759114913064e-06	6.44114647944739
TTLL3	-0.345193692616717	7.9527227968994	-5.44425769659312	2.41039730488854e-07	1.75053676307041e-06	6.43894962458011
HMOX1	-0.344779004219344	9.26773249595936	-5.44104629968102	2.44623025184235e-07	1.77550838705361e-06	6.42471083883635
GSTZ1	0.248393124265344	6.87939257044839	5.43977705202139	2.46053560112875e-07	1.78418843006517e-06	6.41908467741931
FBXO11	0.23673826631259	7.50569225793789	5.43972711296134	2.46110011847638e-07	1.78418843006517e-06	6.41886333082283
IRS2	-0.531316843814047	9.73992370106649	-5.43955848985803	2.46300718995462e-07	1.7845156703105e-06	6.41811594640503
RGL1	0.27485643327196	6.59684311061702	5.43778649342681	2.48313537231151e-07	1.79803641637134e-06	6.41026285321492
TNNT1	0.489450842359676	6.60486364253635	5.43680782014009	2.49432094556123e-07	1.80506968545662e-06	6.40592628594338
PLEK2	0.755057513820226	9.06155427434226	5.43482254012511	2.51716273888198e-07	1.82052495669347e-06	6.39713089525657
SLPI	0.853287943645359	8.46585133595072	5.43176666022643	2.55272222694843e-07	1.84515458609439e-06	6.38359640163897
SDHAF3	0.423413975186698	5.05845602074707	5.4276023708803	2.60197051373273e-07	1.87964387317911e-06	6.36516053225854
ZNF280B	-0.14120801482038	5.62206186276783	-5.42744945721255	2.60379647426725e-07	1.87985518127457e-06	6.3644837335795
MFSD2B	0.423847991598526	6.59102530352312	5.42713440534035	2.60756249300488e-07	1.88125717472347e-06	6.36308934639229
PAIP1	0.468114253151943	6.08754692778345	5.42703034453	2.60880756752581e-07	1.88125717472347e-06	6.36262879522953
CLINT1	-0.306432775381783	8.39308196421393	-5.42650207816456	2.61513716919672e-07	1.88471290753572e-06	6.36029088631746
CYP2R1	0.254516203332079	4.9053247037645	5.42463005081919	2.637688478146e-07	1.899848593043e-06	6.35200715776268
RASA4	-0.465507785848643	7.54213230260525	-5.42345867545997	2.65189589242225e-07	1.90896017294212e-06	6.34682473983119
NDUFS5	0.764445546949126	8.59784711899088	5.42147090243502	2.6761764597384e-07	1.92530793544208e-06	6.33803202815043
KDM5C	-0.365406924631391	7.87097526552057	-5.42127115160594	2.67862837921902e-07	1.92594165987367e-06	6.33714856386594
TMEM109	-0.255771942866685	9.27182885563744	-5.4202874545655	2.69073519331187e-07	1.9335124698013e-06	6.33279813909464
KDM5A	0.391532219171717	8.37868053168054	5.41969060540852	2.69810692272486e-07	1.9376738585638e-06	6.33015880320521
PICALM	-0.440046055270743	8.58400956004173	-5.41737483462013	2.72689636359641e-07	1.95720272373117e-06	6.31991994567486
SLC4A2	-0.332810782153821	7.72845824737812	-5.41438206180904	2.76454691770064e-07	1.98306498912183e-06	6.3066919380694
KIDINS220	-0.30456604623027	6.77604894755531	-5.41360697583498	2.77438034866122e-07	1.98895489439987e-06	6.30326682825441
POLR2F	0.187275230852267	8.20071085445027	5.41293207286514	2.78297058173365e-07	1.99394718652676e-06	6.30028468175696
FCHSD2	-0.250767629512103	8.33284081664362	-5.41017606785981	2.81831967668007e-07	2.01809467969749e-06	6.28810937037358
ICA1	0.115317709782214	5.77919358383298	5.40869420287579	2.8375072480506e-07	2.03064806502348e-06	6.28156450843672
CTDSP2	-0.27149081809643	10.4673010639329	-5.40667253832882	2.86389013312254e-07	2.04833308879517e-06	6.27263738757421
SLC35B1	0.165159484091827	8.69336671022485	5.405923948859	2.87371992826856e-07	2.05416516621833e-06	6.26933235913401
RCOR1	-0.391363256004594	8.97734197225132	-5.40468456620781	2.8900668415935e-07	2.06464623607778e-06	6.26386111560186
MTOR	-0.135591776852032	5.91458393463677	-5.40232774408127	2.92140315972497e-07	2.08581720064463e-06	6.2534591503223
TMEM106B	0.703562998349693	7.25863171061902	5.40219439274698	2.92318608179323e-07	2.0858753304251e-06	6.25287068321192
MAP4K4	-0.266640694847082	9.32930701971116	-5.40083148421509	2.9414693462102e-07	2.09770056516526e-06	6.24685682464683
RTCB	0.29206117562847	8.98456802973597	5.39689223981205	2.99494386206517e-07	2.13459400029401e-06	6.2294802762289
PGAP1	0.288923133523392	4.8292637500677	5.39642709840017	3.00132038277277e-07	2.13774708405648e-06	6.22742900725382
SETX	-0.258879730293149	9.10021933359576	-5.39631526658529	3.0028554357984e-07	2.13774708405648e-06	6.22693584688431
KCTD14	0.145235170388088	6.7518282864786	5.39423534715299	3.0315454342856e-07	2.1569190643591e-06	6.21776492403947
CD248	-0.360018405216959	7.48085851800634	-5.39225722182703	3.05907950662943e-07	2.17524684871057e-06	6.20904493189288
RFXANK	0.211290288167286	9.21655144793743	5.39086664100045	3.07858137340746e-07	2.18784516270157e-06	6.20291618140682
EEF1A2	0.15000778695367	5.474109132337	5.3905984203057	3.08235690908926e-07	2.18925917430621e-06	6.20173416002854
PLXNA3	-0.289359930065007	6.03964642225231	-5.38533375141763	3.15738536346544e-07	2.24124998093358e-06	6.17854090383531
RNF34	-0.219413189381244	9.99936421099412	-5.3844618584104	3.16998187459895e-07	2.24888934031878e-06	6.17470121702744
P2RY10	0.388963569869667	6.0847462963103	5.38415004784449	3.17449859824182e-07	2.25079111138499e-06	6.17332814625012
TSC22D3	-0.493530826388609	10.6134060515621	-5.38263131223396	3.19658817922079e-07	2.26514303405016e-06	6.16664105767612
METTL3	-0.232824113981808	8.14428311115727	-5.38127794281425	3.2163989373082e-07	2.27786450447494e-06	6.16068310324235
GLI2	-0.0978113372834635	5.32411814953524	-5.38054522464422	3.22717449717078e-07	2.28417622175616e-06	6.15745784904486
EML3	-0.319795898926456	7.60292963829162	-5.37934772409287	3.24486118323479e-07	2.29519860338422e-06	6.1521873361243
TECPR2	-0.409915228082054	8.9198791202689	-5.37923763756709	3.24649186578696e-07	2.29519860338422e-06	6.15170285421727
GPX1	0.306000832032085	13.0409349423973	5.37604670947573	3.29410742805071e-07	2.32654735656565e-06	6.13766259467263
ARPC5L	0.195978046415927	9.42101814870022	5.37601197831628	3.29462942409492e-07	2.32654735656565e-06	6.13750980498926
UBE2I	-0.138514890913157	8.78676788056758	-5.37455730999995	3.3165651932315e-07	2.3406892748316e-06	6.13111098026539
STAT4	0.299410942294173	9.37514500260696	5.37323933303993	3.33656276763238e-07	2.35344781176095e-06	6.12531439365292
TRAPPC4	0.364769600347556	9.04749168669119	5.37149382053253	3.36322855178095e-07	2.37089239886617e-06	6.11763886694798
EIF1AX	0.592649132269675	7.4655961619336	5.37110959527801	3.36912614423782e-07	2.37368490817307e-06	6.11594953115683
SORL1	-0.359680338092339	12.550841457702	-5.36847822968001	3.40978794738266e-07	2.40095292630465e-06	6.10438220066037
PCLAF	0.285313104270473	6.19921918187082	5.36771825927298	3.42162045032786e-07	2.4079015557158e-06	6.10104209095993
DDX52	0.207200432535299	6.41535386855435	5.36556147956288	3.45541952267361e-07	2.43029190639448e-06	6.09156458230355
USP5	-0.291533545665773	7.49214063283114	-5.36387643837723	3.48205247997918e-07	2.44761934358169e-06	6.08416172764875
EFCAB14	-0.159082323729461	8.71724660697939	-5.36296815402623	3.49649138325838e-07	2.45636033623865e-06	6.0801720004917
AGAP2	-0.195251695468881	5.93608073374623	-5.36046300965795	3.5366189253661e-07	2.48312780103454e-06	6.06917015756065
PFKFB4	-0.307225498904619	6.92745743770713	-5.36027053909817	3.53972045474047e-07	2.48388283083363e-06	6.06832502103444
APOBEC3F	0.209897688013486	5.38844472167091	5.3590639570422	3.55922425581642e-07	2.49614016888178e-06	6.06302737370319
RHAG	0.232442643812083	5.24934741682716	5.35855939047708	3.56741138852532e-07	2.5004514700933e-06	6.06081223899436
NXF1	-0.205824078382753	10.6715592834967	-5.35730722762738	3.58780855434404e-07	2.51331114672592e-06	6.05531560551491
SRSF11	0.581183337364584	7.5954586400455	5.35421099959194	3.63873460965803e-07	2.54752984464865e-06	6.04172760058182
STXBP2	-0.408601243214445	10.0108612087959	-5.3531847998513	3.65576843975079e-07	2.55799459491467e-06	6.0372251675669
TM7SF3	0.384158921802301	6.49542841839753	5.35256407677177	3.66610953004471e-07	2.56376706952756e-06	6.03450202534395
LILRA6	-0.378839454157292	10.0182370596686	-5.35150245925534	3.68386200959293e-07	2.57471290624856e-06	6.02984512826268
ACD	-0.269670488400388	8.87401196909916	-5.35101800652116	3.69199092772236e-07	2.57892403321644e-06	6.02772022261015
EIF2D	0.319953317953878	8.95506189682989	5.34874718812779	3.73032824360626e-07	2.60421947257227e-06	6.01776161200987
RIN3	-0.257536084063002	8.24545655898554	-5.34674400293576	3.76446950285374e-07	2.62655843116016e-06	6.00897895621616
EIF3E	0.890489963108745	10.3230868371982	5.34394526899035	3.81268076134105e-07	2.65868335911717e-06	5.99671188454754
INTS6	0.502105539863864	7.08434956680024	5.34380345089261	3.81513970530934e-07	2.65888559678154e-06	5.99609039467155
MTERF4	-0.26962780417821	7.19241012084869	-5.34168921044384	3.8519819400465e-07	2.68303673880852e-06	5.98682641145568
GIMAP1	0.198824509652962	8.33144769662536	5.33690131419087	3.93670255505886e-07	2.74049043852735e-06	5.96585597850654
RPS27A	0.625861601348246	11.2746076050154	5.3351176086948	3.96872733909155e-07	2.76121614358248e-06	5.9580466522814
PLA2G12A	0.348246700906674	5.49657032843807	5.33482209375661	3.97405752386942e-07	2.76335627822548e-06	5.9567530066956
ILF2	0.323945139017704	9.2830785625583	5.33364683159323	3.99532486536155e-07	2.77656958755483e-06	5.95160863867136
RPL39L	0.274973676263239	5.3254413596642	5.33301938079681	4.00672453265154e-07	2.78291422355667e-06	5.94886245468102
NDUFA13	0.360355990317485	10.078026993904	5.33072717421652	4.04864021468996e-07	2.8104349032777e-06	5.93883185179013
HNRNPD	-0.184999423471711	8.35303620556655	-5.33019603313314	4.0584136319807e-07	2.8156249413951e-06	5.93650799693296
SIRT6	-0.250986393798681	7.04275463169936	-5.32982175719902	4.06531442700246e-07	2.81881728284068e-06	5.93487055008843
CPSF1	-0.258609772041497	7.74911997126298	-5.32663442682811	4.12454725142582e-07	2.85827160854885e-06	5.92092907466591
RNF19A	0.216240610039684	6.19687235079027	5.32541378489863	4.14745371954015e-07	2.87252175976512e-06	5.9155913771054
AAAS	-0.314278404456548	7.72108502410032	-5.32480975325795	4.15883478477131e-07	2.87877784452352e-06	5.91295032280655
TRIM3	-0.150287861830868	5.70559669493069	-5.32354670871167	4.1827314133077e-07	2.89368534964668e-06	5.90742844059064
LY86	0.332198069166315	10.1370872507213	5.32203501970157	4.21150850385665e-07	2.91085039571406e-06	5.90082062640142
PTPN18	-0.307575078286808	9.73914789834652	-5.32199400980018	4.21229186882841e-07	2.91085039571406e-06	5.90064138300325
ARHGAP26	-0.309297711022237	7.45344576172666	-5.32077116398341	4.23571590911612e-07	2.92538824393547e-06	5.89529705842956
HECTD4	-0.236739139870192	8.36873917624307	-5.32034357966952	4.24393638232379e-07	2.9294153215601e-06	5.89342853147533
ATXN7L3B	0.211064028683616	8.00633871518297	5.31894197548028	4.27099203303983e-07	2.94643170135258e-06	5.88730425571453
THOC2	0.329320483067816	8.35407906129781	5.31806405346816	4.28802449104026e-07	2.95651812349058e-06	5.8834687278912
RBBP4	-0.445930200941868	9.12209692806072	-5.31757473655015	4.29754640723019e-07	2.96141772941174e-06	5.88133114314961
DECR1	0.200074984389058	10.2410286316963	5.31465604265997	4.35477296830377e-07	2.99916639429415e-06	5.86858344840339
LRP1	-0.371155084641316	7.30688380613512	-5.31258471237811	4.39583560505754e-07	3.02574669749581e-06	5.85953944769178
MT1E	0.392409522061925	8.36354169024527	5.31175827931529	4.41232424222085e-07	3.0353918566434e-06	5.8559316491113
FAM20B	0.30277517050483	7.42132841035695	5.31034123321998	4.44073704823549e-07	3.05322464802686e-06	5.84974637120329
DKC1	-0.247759003428895	8.40129983616052	-5.3076685021621	4.4948137936274e-07	3.08867277444385e-06	5.83808305026518
SRSF1	-0.307377263836862	8.16470821414841	-5.30669762532937	4.51461591982316e-07	3.10054210426398e-06	5.83384725870369
EPAS1	-0.173426226050956	5.67158424009833	-5.3057017953594	4.53501538628969e-07	3.11168830130906e-06	5.82950312176257
KLHL22	-0.22500702921482	6.7475006104192	-5.30565763061819	4.53592217508711e-07	3.11168830130906e-06	5.82931047290747
IP6K1	-0.266397966253125	8.96388293296551	-5.30483945357052	4.55275297546403e-07	3.12148762450858e-06	5.82574173078004
TOMM7	0.900100532580741	9.52961200478203	5.3012434046915	4.62745267057245e-07	3.17093025648673e-06	5.81006063713738
PHACTR1	0.486062081944383	6.06308826980506	5.30004944276441	4.6525178187299e-07	3.18632491283854e-06	5.80485571705971
MRPS18B	0.207822939236932	8.41664844483773	5.29967309135267	4.66044607208451e-07	3.18951790194855e-06	5.80321522013932
AKAP7	0.174204353954392	5.79098862237654	5.29958121155894	4.66238362043544e-07	3.18951790194855e-06	5.80281473220165
LSM7	0.424376352638468	8.7752067568414	5.29936395289454	4.66696826672259e-07	3.19087361861418e-06	5.80186775762627
CLASP1	-0.261413548194998	8.67564912964838	-5.29799920967499	4.69586813667998e-07	3.20884322673132e-06	5.79591976923577
H6PD	-0.24505997526297	6.54782432317368	-5.29707843262831	4.71546508277e-07	3.22043935652799e-06	5.79190728917557
MYCL	-0.191979364284974	6.73573764656956	-5.29512201864416	4.75736868284334e-07	3.2461287417946e-06	5.78338330511955
EML4	-0.569207947359556	7.87976589198638	-5.2950751877237	4.75837617179615e-07	3.2461287417946e-06	5.78317929051483
PTPRE	-0.327552970933995	10.7731706567157	-5.29455980730306	4.76947747442576e-07	3.25189234477116e-06	5.78093416039849
FOSL2	-0.348877592118077	7.31254343654741	-5.29416785760085	4.77793698209157e-07	3.25584933093166e-06	5.7792268213022
APAF1	-0.230829538069912	6.67853632736929	-5.2938337652686	4.78515929645465e-07	3.25895932306875e-06	5.77777157459776
COMMD9	0.243438764959775	9.01525926524315	5.29227564825154	4.81898308729422e-07	3.28017288546029e-06	5.77098548178372
HLA-F	-0.18841979063261	11.7802865062189	-5.29160297059582	4.83365760891327e-07	3.28833566191275e-06	5.76805615853536
RPA1	-0.275743261311957	9.84158203089084	-5.29027705334745	4.86271032307373e-07	3.30626543818973e-06	5.76228286748212
OGT	-0.348550808665918	8.70384349296703	-5.28983138939967	4.87251363178722e-07	3.31022172799347e-06	5.76034257452746
PACS1	-0.266510809839917	6.54222027774233	-5.28976709384092	4.87392953668996e-07	3.31022172799347e-06	5.76006265887733
TPMT	0.158229162205545	6.41145120632421	5.28874997374951	4.89638181906939e-07	3.32362927574594e-06	5.75563484253903
CCT3	0.266956663365816	10.009122685394	5.28460948431355	4.98882604146879e-07	3.38450572453602e-06	5.73761581229047
LGALS3BP	-0.426057713397008	7.80868707447549	-5.28299805796028	5.02526237288616e-07	3.40549419226031e-06	5.73060551281469
ABCG2	0.70542815196479	6.03821640421693	5.28299554693936	5.02531935214854e-07	3.40549419226031e-06	5.73059459003171
ANG	0.328561907032588	6.24327875229368	5.28255400513726	5.03534847489655e-07	3.41040535656115e-06	5.72867396347421
DPM2	0.537398852811243	10.1945530669441	5.2821578703004	5.04436283746193e-07	3.41462418688271e-06	5.72695093781404
ANAPC10	0.50521307828977	4.73044541761979	5.28109991691069	5.06851460712218e-07	3.42907950158448e-06	5.72234968221476
LDLR	-0.155865747676837	5.89153894856287	-5.28094661613223	5.07202361445466e-07	3.42956081023716e-06	5.7216829955202
OPRL1	-0.177558372017216	6.08603730089411	-5.28048098234732	5.08269635827811e-07	3.43488283661143e-06	5.71965808725145
EDC3	-0.253221060732947	6.16062810314427	-5.27613550166077	5.18336026942316e-07	3.50098146241645e-06	5.70076643611241
HOXA10	0.130721156377429	5.46444986729467	5.27409813592126	5.23122305526128e-07	3.53136362524494e-06	5.69191262822167
CENPX	0.22934414274515	8.2559714150836	5.27379641803122	5.23834769244595e-07	3.53422698743505e-06	5.69060163802651
ARSA	-0.416099053819652	7.59843570900702	-5.27348607708667	5.24568582081556e-07	3.53723115937172e-06	5.68925323088415
CXCL11	0.0719955489212238	3.82467353643832	5.26841276105766	5.3670770897154e-07	3.61709719861578e-06	5.66721740126055
MGAM	-0.696280115727211	9.60357323046854	-5.26756117713753	5.38771995102161e-07	3.62901422415241e-06	5.66351992149022
RAB11FIP1	-0.364969045165994	10.0601738738629	-5.26678986289118	5.40648382331981e-07	3.63965322295868e-06	5.66017129980608
ACTA1	-0.154488153383579	5.46504028236978	-5.26439752893244	5.46508863207402e-07	3.67708680244761e-06	5.64978713762959
HMGCL	0.149328669427449	8.95881528697028	5.26382558765936	5.47919089717581e-07	3.68455300101362e-06	5.64730502580911
TAF9	0.624399195151596	7.4378692791613	5.25745449780389	5.6387002634893e-07	3.7897382966072e-06	5.61966766020536
SNHG32	0.34482046508429	10.1397395855194	5.25544739567736	5.68988208796098e-07	3.82204189130485e-06	5.61096551199235
WDR45	0.466080543307548	10.728982885491	5.25414756860892	5.72326945284052e-07	3.84236364854172e-06	5.60533103883616
ABCF1	-0.257804400061023	9.5493512984418	-5.25390051103096	5.72963693809649e-07	3.84453307192802e-06	5.6042601999285
R3HDM2	-0.264276088983774	8.86364290188613	-5.25131870447489	5.79659308560283e-07	3.88733231052544e-06	5.59307166473952
ALG12	-0.23089510867395	7.10187453813161	-5.25112807937477	5.80156684916154e-07	3.88854062350308e-06	5.59224571298213
P4HA1	0.45697921036777	7.37545982754888	5.24740041507771	5.89966879613991e-07	3.95213332086771e-06	5.57609820872304
PNRC1	-0.241917760960034	9.58868889954519	-5.24708460254093	5.90805402422718e-07	3.95558898323326e-06	5.57473051596462
LYRM4	0.38724894834731	7.93674088882208	5.24569545351737	5.94507584563582e-07	3.97820331832148e-06	5.56871515284891
XRCC4	0.239017480681246	4.77528831663265	5.24455190552924	5.97572182260536e-07	3.9965288501538e-06	5.56376408595126
CHD9	0.386087970562793	5.94589221740774	5.24380317578776	5.99587040620626e-07	4.00781762866317e-06	5.5605227936067
IL1A	0.225061785762028	6.6240792145998	5.2436814232067	5.99915306445959e-07	4.00782656224578e-06	5.55999574860476
MLLT3	0.346202134773225	6.03197152958799	5.24350221998146	6.00398787727448e-07	4.0088718620647e-06	5.55922002468155
OSBPL8	0.733890899519547	10.7009621649308	5.24271341175523	6.02531471388751e-07	4.02092177885394e-06	5.55580568639257
EIF2B3	0.226769762487027	7.54979307251951	5.23841621609555	6.14280016067433e-07	4.0970939700602e-06	5.53721128236461
FKBP4	-0.206399148980072	7.35069094642282	-5.23568398899224	6.21865722322781e-07	4.14543332787111e-06	5.5253938524604
FBRS	-0.298719645433878	7.9791434418085	-5.23420202137603	6.26018339093423e-07	4.17084718420993e-06	5.51898573602399
MAP3K3	-0.357608645030664	10.6321211295888	-5.23337873768593	6.28336923362066e-07	4.18402082753697e-06	5.51542632214859
GBP1	0.475565597358543	9.40798337247133	5.23296881235524	6.29494500069439e-07	4.18716201997797e-06	5.51365417337464
SNRNP200	-0.180926680740856	7.65314073383972	-5.23291599970315	6.29643787287548e-07	4.18716201997797e-06	5.51342586554409
JUND	-0.371653302754119	9.37558825208502	-5.23284896442679	6.29833327746095e-07	4.18716201997797e-06	5.51313607582569
NFYA	-0.219304494018792	6.76375198573489	-5.23223682966106	6.31566696615661e-07	4.19640982862406e-06	5.51048996439192
PLEKHA5	0.219848972112145	6.63269508480868	5.23189459043884	6.3253783332928e-07	4.2005857523205e-06	5.50901063500237
GLB1	-0.230991134690738	10.0004003305962	-5.22754549876235	6.45006264832425e-07	4.28106756934526e-06	5.49021721187585
PSMD7	0.15243981932783	8.79260831451099	5.22582696809635	6.49998866622252e-07	4.31187018718733e-06	5.48279387419836
ZCCHC10	0.805049915460042	5.18743264327652	5.22413269521582	6.54957851261798e-07	4.34241660282227e-06	5.47547688902043
TTC37	0.487636122756626	7.47621833548446	5.22373185653679	6.56136451891573e-07	4.3478793317507e-06	5.47374603178147
SC5D	0.2608652570907	5.28057742767704	5.22315739231064	6.57829174133395e-07	4.35674113760199e-06	5.47126559601569
NCKAP1	0.141010716139553	4.40869871324823	5.22286318196422	6.58697744356641e-07	4.36013803891364e-06	5.46999531673439
LARP1	-0.390455503085157	9.48545281843141	-5.22268247294292	6.59231788905367e-07	4.36131813286071e-06	5.46921511280035
TSC22D4	-0.231984507915072	8.41662757226306	-5.22178191236273	6.61899488165861e-07	4.37660508383241e-06	5.46532724312912
ABHD10	0.442612180149577	7.87612473707979	5.22019507416343	6.66625743629174e-07	4.40547977959571e-06	5.45847767101422
PIP4K2B	-0.212191051027312	7.42895952737695	-5.21982987266529	6.67718109509567e-07	4.41032128474018e-06	5.45690147586451
HIPK2	-0.276356590180363	6.68557128424983	-5.21794145105586	6.73394514003878e-07	4.44541914225823e-06	5.44875227977989
HBQ1	0.672880755917937	10.5841085483892	5.21703319471258	6.76141359454774e-07	4.46115012139724e-06	5.44483352819078
SLC2A3	-0.403113739917403	9.49659914222051	-5.21678042871278	6.76907741188379e-07	4.4638041953891e-06	5.44374302692175
OCRL	-0.144346572583361	6.11061671447424	-5.21464898785882	6.83403978570022e-07	4.50422009316661e-06	5.43454879338385
MYO15B	-0.449792766202391	7.98064812951205	-5.21321714089101	6.87802050225584e-07	4.53077127013188e-06	5.42837373246289
SLC16A6	0.385425112341226	7.61181237983378	5.21111344435241	6.94313841309796e-07	4.57121019367174e-06	5.41930324081136
HERC2	-0.469881840452868	6.85062399848554	-5.20895789210175	7.01048440825235e-07	4.6130718390105e-06	5.41001166302465
CASP9	-0.185569035129074	8.17852647249605	-5.20730090501892	7.06268594505534e-07	4.64492848714772e-06	5.40287088734965
FBXW7	0.201163194547156	8.44074309653751	5.20620249688651	7.097498588755e-07	4.66532092222775e-06	5.39813812896638
MAGED1	-0.30698204624543	8.75068001071885	-5.20520090022872	7.1293885987812e-07	4.68377142724859e-06	5.39382307967707
LRP10	-0.30558265079655	12.0685866285673	-5.20459513011249	7.148743516607e-07	4.69397143921185e-06	5.39121358412528
GMNN	0.462570338439394	5.60268962059926	5.20438654908956	7.15541971398877e-07	4.69583995041693e-06	5.39031511921207
SPANXA1	-0.152908019602608	5.47177291263777	-5.20316692665722	7.19457878067132e-07	4.71901237411716e-06	5.38506205800673
CENPQ	0.216412648095617	4.2606199678464	5.20229601058481	7.22266943584566e-07	4.73490399005518e-06	5.38131141385014
SRRD	0.657110905043718	9.49034644085	5.2020919038433	7.22926816304188e-07	4.73669686855855e-06	5.38043247769498
PLPPR2	-0.350210667614602	8.75085220282018	-5.20058900489598	7.27803772660543e-07	4.76610387235341e-06	5.37396130808725
PRCC	-0.257826471531492	7.92477136217113	-5.19947125453703	7.31451676924448e-07	4.78743518815633e-06	5.36914930748337
USP11	-0.403294161025627	9.65751338405538	-5.19931266618564	7.31970688580016e-07	4.78827570507066e-06	5.36846662778225
SETDB1	-0.176836675556546	7.6130444680866	-5.19629668242934	7.41909651614951e-07	4.85070422354543e-06	5.35548625289045
RPL17	0.45414729095226	8.85854885403653	5.19357847596925	7.50979856461048e-07	4.90738915797228e-06	5.34379172835102
COPS8	0.259769503868829	6.82295147019469	5.19080614300199	7.60341907279024e-07	4.96591978760445e-06	5.33186849687462
DYNLT3	0.811257255599128	6.90285352378658	5.18984873602686	7.63601362814536e-07	4.98278003737638e-06	5.32775186390363
KLHL21	-0.248575687703582	9.51096180218309	-5.18980917720557	7.63736331693468e-07	4.98278003737638e-06	5.32758178072928
TP53I11	-0.333970829455271	7.13108140619436	-5.18783938243558	7.70486447373839e-07	5.02414540338079e-06	5.31911373013665
ZMYM5	0.273215045319136	5.29827521700228	5.18707392939513	7.7312515850465e-07	5.03867162047236e-06	5.31582365833043
PDCD2	0.245428061394683	6.35376129089076	5.18341823919698	7.85849136022015e-07	5.11887596094255e-06	5.30011518933361
EHMT1	-0.228772212075421	5.8073490906888	-5.18219448052641	7.90153934562651e-07	5.14418326277405e-06	5.29485834488878
PI4KB	-0.192451201652519	8.62805540704051	-5.18201638604144	7.90782326328547e-07	5.14554168708156e-06	5.29409338093778
CYC1	0.314285227664495	9.13436791103142	5.18054923632518	7.95977597618787e-07	5.17659913485873e-06	5.28779223804958
KAT2A	-0.222893486646124	7.82204877188068	-5.18006854139758	7.97686987834037e-07	5.18496542092124e-06	5.28572799692397
SCARB1	-0.12543562207755	5.72965950589111	-5.17568508097229	8.13440782875136e-07	5.28456309341086e-06	5.26691001638322
RECQL	0.589292154391972	6.60422992436805	5.17119925173249	8.29876061621643e-07	5.38848021155706e-06	5.24766349311804
RAB11FIP3	-0.206056691702682	6.94677680636338	-5.17069603588602	8.31739803979895e-07	5.39772274059795e-06	5.24550512701321
SNAP23	-0.657709262086389	8.18852354358481	-5.16913571623938	8.37544653710545e-07	5.43251847081353e-06	5.23881357357574
CDKL1	0.424669599317265	5.43663913205691	5.16806840544132	8.41538067786519e-07	5.45553420042038e-06	5.23423709831261
LIAS	0.40701730509925	5.72945373685618	5.16747840064133	8.43753561286364e-07	5.46700576522703e-06	5.23170751142862
CORO1C	-0.337056325695029	9.6708323769164	-5.16710646028141	8.45153131130293e-07	5.47318131776348e-06	5.23011295253539
PIAS1	0.304825056476322	9.26377718281329	5.16642197924223	8.47734666980211e-07	5.48700067714383e-06	5.22717868814714
MEN1	-0.330809641626551	8.96106304386109	-5.16569549799378	8.5048300704538e-07	5.50188452948249e-06	5.22406465733366
EPHB4	-0.266683856719494	6.99162540616941	-5.1654040320538	8.51588084409115e-07	5.50612780947856e-06	5.22281538267169
KRT10	0.247901338537336	8.40673076893718	5.16492062052814	8.53423996377617e-07	5.51508949477765e-06	5.22074349828974
DNM2	-0.210711113711512	7.31127382580096	-5.16453212890349	8.54902211943249e-07	5.52173141001701e-06	5.21907853039542
ZNF292	0.772501745113368	7.14089089894521	5.16216452477104	8.63965020175092e-07	5.57599494489915e-06	5.20893342855871
GPR18	0.571513910518117	8.59864572845184	5.16210001356184	8.64213263341903e-07	5.57599494489915e-06	5.20865704345387
MAPRE1	-0.212638190388434	9.90689463592414	-5.16196942650642	8.64715983104159e-07	5.5763036490657e-06	5.2080975768919
DYSF	-0.523556601049536	10.9546355784876	-5.16001680864447	8.72267005109368e-07	5.62204059707453e-06	5.19973320950408
TTC33	0.663705124719145	4.90638534125373	5.15903152166489	8.76101568800208e-07	5.64378829843497e-06	5.195513364236
PPP5C	-0.188765722949521	6.70236219210816	-5.15802350645851	8.80041570934631e-07	5.66619202630653e-06	5.19119673084673
LCMT1	0.210961218301717	9.11800448127711	5.15658937247241	8.85676879835039e-07	5.69948182146863e-06	5.18505629018938
TSPYL2	-0.333883597878465	8.28540472137409	-5.15490051499361	8.92358161017839e-07	5.73946416365041e-06	5.17782667029242
PAGR1	-0.123241922038583	8.41407514880277	-5.15320291432241	8.99123475853533e-07	5.77994477739301e-06	5.17056120838583
NCAPD2	-0.344637383494897	7.4980145986558	-5.15285500005665	9.00516144260662e-07	5.78545431673459e-06	5.16907238679696
POLDIP3	-0.18360625289417	6.68616758020429	-5.15275310808187	9.00924405795443e-07	5.78545431673459e-06	5.16863637543813
CFHR1	0.367332371412764	4.79475690016141	5.15222917061617	9.03026569755997e-07	5.79591765373757e-06	5.16639445729904
CEP164	-0.245957981703148	6.65160772417528	-5.1511384784991	9.07418020044817e-07	5.82064162082407e-06	5.16172789317346
TELO2	-0.212495195039672	6.74205141553756	-5.15103684813627	9.0782827139372e-07	5.82064162082407e-06	5.16129309758313
RBM10	-0.257809329605131	9.08650369158483	-5.14990367666757	9.12414794405584e-07	5.84699057219971e-06	5.15644554333418
SLC15A3	-0.340243766293062	9.44212150067635	-5.14836752062055	9.18668437186318e-07	5.88398974475814e-06	5.14987520789394
HPS4	-0.158668442475045	6.43625082288757	-5.14789659221847	9.20593914872682e-07	5.89324323886382e-06	5.1478612480932
PLAAT3	0.387328874803618	7.60206484139464	5.14743207471699	9.22497029210148e-07	5.90234398804134e-06	5.14587482502181
KCTD2	-0.186437751341524	8.39265974735241	-5.14628488791414	9.27213443724328e-07	5.92942598154227e-06	5.14096960397111
PTPN9	-0.189183020986417	7.57115002700322	-5.14558160584439	9.30116436509242e-07	5.94488915285026e-06	5.13796282127093
KLHL7	0.29439914421989	5.13542963778815	5.14288072226705	9.41347549677068e-07	6.01353809874475e-06	5.12641811850091
ATG4B	-0.204739065589299	8.33076878098349	-5.14260824843737	9.42487884333422e-07	6.01768696564761e-06	5.12525367575256
RNF11	0.896727078828482	8.74914511337522	5.14237180760692	9.43478506362608e-07	6.02087611113962e-06	5.1242432567252
FCRL2	-0.490212082421933	6.13791550697097	-5.14154804562729	9.4693776607137e-07	6.03845309611818e-06	5.1207231893356
SPAG7	0.294139623956738	9.03621662679418	5.1414814442266	9.47217987098072e-07	6.03845309611818e-06	5.12043860724668
ATP11A	-0.284244311499029	5.96687222277735	-5.1406178465667	9.50858835273296e-07	6.05851271393728e-06	5.11674875057046
EXTL3	-0.272832517840746	7.00779204592207	-5.13979185638298	9.54353877801452e-07	6.07762295478857e-06	5.11321996392877
TAF10	0.25391123304019	11.5053009519077	5.13753653871059	9.63960696157529e-07	6.13561483603071e-06	5.10358674289677
ZC3H7A	-0.427021628925363	7.95276627770125	-5.13713772221706	9.65669273620723e-07	6.14330027260843e-06	5.10188355646724
ZNF133	0.205487428449016	6.894185008764	5.13597159098083	9.70682047709275e-07	6.17198714879046e-06	5.09690397975343
SPATA2L	0.373103510458666	8.25600050641696	5.13226745817551	9.86773351078304e-07	6.27104951315134e-06	5.08109170734467
BCAS4	-0.345960809232779	6.28767869911581	-5.13036713712087	9.95129099907112e-07	6.32087442267424e-06	5.07298253311942
PRDX2	0.305798065875038	8.71528370830887	5.1295501809413	9.98742402528885e-07	6.34054019295785e-06	5.06949697998344
MAGEH1	0.253767825319267	7.12229112637798	5.12695931458014	1.01028617150631e-06	6.41050630253408e-06	5.05844546794464
IZUMO4	-0.129344136911586	5.83031192815792	-5.12409183285561	1.02321382937138e-06	6.48917658265066e-06	5.04621837949498
AOX1	-0.133595525048904	4.7976666675607	-5.12260803704615	1.02996638990473e-06	6.5272315201133e-06	5.03989319159079
NAE1	0.44686436948747	8.04396135044238	5.12253952539041	1.03027922272773e-06	6.5272315201133e-06	5.03960116673725
NR1H2	-0.24623409192156	8.85898985988878	-5.11922922642646	1.04550513930242e-06	6.62027247040719e-06	5.02549441974551
WWP1	0.392810332775003	7.53648108058813	5.11832982039594	1.04967970017556e-06	6.64327488097686e-06	5.02166267860636
NME7	0.359363576783423	6.3278453095804	5.11449738172769	1.06765037865716e-06	6.75352218367292e-06	5.00534037805655
TMEM19	0.293949364446026	5.0107508800856	5.11416637772308	1.069216459727e-06	6.75994047436476e-06	5.00393102034058
PTAFR	-0.340119386997051	10.0187739223345	-5.11307939459098	1.07437504920881e-06	6.78905346817052e-06	4.99930326356592
SIVA1	0.1923451653783	7.74370831282427	5.11176800121548	1.08063088331595e-06	6.82506645985074e-06	4.99372097127175
DNPH1	0.227279752315108	6.97243964776022	5.11097812395957	1.0844159813188e-06	6.84544568227969e-06	4.99035911238676
AVEN	0.25061019336215	6.71616966711894	5.10982114608074	1.0899835265705e-06	6.87704994967972e-06	4.9854354351281
AMPD2	-0.321661040259663	10.3803632661325	-5.10949904419518	1.09153847086027e-06	6.88331796001856e-06	4.98406481934846
PLAAT4	0.316142113639597	10.1605876144588	5.10857146670923	1.09602841186576e-06	6.9080783038881e-06	4.98011809212526
ZC2HC1A	0.413661885069125	7.01341331583232	5.10727093647419	1.10235390675522e-06	6.94437643520672e-06	4.97458530493431
CCRL2	0.266854210396436	6.61226040025848	5.10670276161336	1.10512852147937e-06	6.95827968403473e-06	4.97216844024904
CSF2RB	-0.485118742433569	12.0776726018783	-5.10642310350755	1.10649669309682e-06	6.96331774161903e-06	4.97097891519285
ADAR	-0.261029510177249	12.3605140976531	-5.10559590886418	1.11055323267997e-06	6.9852601741528e-06	4.96746070018802
BTF3	0.335671266456218	11.389913196963	5.10471201896656	1.11490379618739e-06	7.0082286339195e-06	4.96370177142589
HNRNPK	-0.25224799441896	11.5082495696319	-5.10462191192389	1.1153482392346e-06	7.0082286339195e-06	4.96331859665004
NBPF14	-0.246406522286707	11.3651447036412	-5.10443332325174	1.11627899009781e-06	7.01048367807839e-06	4.96251664933571
FCGRT	-0.245612931317527	10.9380069124537	-5.1037925567938	1.11944704561987e-06	7.02677999603381e-06	4.95979202663675
C1GALT1C1	0.467419775190329	7.15194216349724	5.1029017893241	1.12386568564838e-06	7.05088811272666e-06	4.95600474766714
DCTN1	-0.339018961330888	9.36337151310124	-5.10278665060723	1.12443806675754e-06	7.05088811272666e-06	4.95551524433091
ZNF576	0.216031710217477	6.9754340116662	5.10224681085145	1.12712551938962e-06	7.06412665756514e-06	4.95322025611721
CDK5RAP3	-0.263924127597713	10.3073449057077	-5.09930128855434	1.14189948128304e-06	7.15306374095493e-06	4.94070100101033
SNUPN	0.162116786218174	8.48175384568581	5.09589652240495	1.15921172389167e-06	7.25780210581616e-06	4.92623587679668
TRIM28	-0.335201373124299	10.2201717181359	-5.09551255894137	1.16118001477674e-06	7.26641439568556e-06	4.92460501738925
AP1G1	-0.197320763371504	8.16116086531403	-5.09457142263386	1.16601827267617e-06	7.2910287141113e-06	4.92060795185938
LUC7L	-0.24236605806064	8.06455071403271	-5.09451617450802	1.16630290467185e-06	7.2910287141113e-06	4.92037332496055
TUBG1	0.372083752948771	7.02523845113213	5.09429351559954	1.16745070311102e-06	7.29448428615599e-06	4.91942775780484
TNFRSF25	-0.260904957241464	8.11151981044357	-5.09351095423154	1.17149350328702e-06	7.31601571920302e-06	4.91610466892256
WBP1	-0.326519782730668	6.80540192933328	-5.09028634401413	1.18829637024991e-06	7.41564839675377e-06	4.90241521529384
ZNF710	-0.24252043378468	7.51593845623445	-5.09021757784923	1.18865723954818e-06	7.41564839675377e-06	4.90212334533064
IPO7	0.35462189492065	7.87970803591066	5.08788629273374	1.20095456935657e-06	7.48855649325648e-06	4.89223004407511
ZNHIT3	0.717703277488181	7.12855025788992	5.08730275276679	1.20405200708692e-06	7.50360812298276e-06	4.88975414514211
ETFB	0.24887926319129	9.10581723353	5.08720105620571	1.20459260837181e-06	7.50360812298276e-06	4.88932267680756
CADM1	0.231815015816429	5.55501341291013	5.08680044256565	1.20672449908457e-06	7.51307040847017e-06	4.88762304836368
BMP2K	0.273866490099889	6.30233389253416	5.0859311845425	1.21136294029211e-06	7.53812095687361e-06	4.88393547601338
ANGPT1	0.272337329518233	5.28596917073592	5.08519204562101	1.21532069414093e-06	7.55891242489785e-06	4.88080022888888
EIF3I	0.265352094774247	9.71613043061564	5.08487739787081	1.21700930469551e-06	7.56557660560968e-06	4.87946566274592
CCDC51	0.182885622703983	7.05192227916364	5.08275747348917	1.22844587550086e-06	7.63280181843133e-06	4.8704755328485
ATF6	0.273062584144933	8.43769616934504	5.08140017123772	1.23582307468655e-06	7.67474927689082e-06	4.86472083775243
IFNAR2	0.211436536994979	9.06368542359607	5.07853960759492	1.25151217796418e-06	7.76824698210778e-06	4.85259599377665
RPL36	0.369699519737399	11.6374191175585	5.07617009893842	1.26465458688292e-06	7.84585049625392e-06	4.84255602340457
MTHFSD	-0.230854840661901	6.32136948995147	-5.0749601491327	1.2714172137037e-06	7.88381569185313e-06	4.83743049713741
CSPP1	0.196489017514141	5.91872618576075	5.07432982528321	1.2749541283603e-06	7.90175058623305e-06	4.8347606779063
ZKSCAN1	0.188043628854965	7.33458022524378	5.07391598692361	1.27728148764412e-06	7.91217471300115e-06	4.83300793270917
EDAR	-0.289395762884509	6.70348203731532	-5.07337584873849	1.28032535359811e-06	7.92702449987841e-06	4.83072040986503
C2CD2L	-0.187059198794387	6.50901838405764	-5.0712836288628	1.29218246933292e-06	7.99639822895118e-06	4.82186126055744
DHX16	-0.197957140478533	9.11887539151443	-5.07103577787091	1.29359415631374e-06	8.00109523826947e-06	4.82081194069115
TRAF3	-0.163220498579867	7.14986923072062	-5.07078403772401	1.29502953022508e-06	8.00593394403894e-06	4.8197461907729
MED24	-0.182555511191933	6.61908617037159	-5.06847153779915	1.30828763701413e-06	8.08381962810293e-06	4.80995781613397
NDUFB5	0.347897900991974	9.14647703612098	5.06832644097316	1.30912389813911e-06	8.08491177193314e-06	4.80934374900907
BABAM1	0.361849004525819	10.5452330108469	5.06663899402592	1.318887708185e-06	8.14110997716005e-06	4.80220314161049
ARMCX2	-0.350295019616873	5.59538475486857	-5.06646171836227	1.31991755210674e-06	8.14336651800529e-06	4.80145307419895
METTL8	0.326250255820894	6.3890478454842	5.06575575830216	1.32402643548783e-06	8.16460768241714e-06	4.79846627659385
TFPT	0.221878759694203	7.58697256223104	5.06159807256139	1.34847887225418e-06	8.31121291853395e-06	4.78088150437797
ANP32A	-0.215505557724626	9.27192544459553	-5.06022252485657	1.35666508988687e-06	8.35746599845382e-06	4.7750658219402
SIGLEC7	-0.310061341712913	8.20533244987191	-5.05941087152861	1.36151808517813e-06	8.38314927483612e-06	4.77163473055181
COX11	0.28991946659202	5.98401551207422	5.0588037541433	1.36515916206833e-06	8.40134847780906e-06	4.76906851402696
HDAC4	-0.299274245842739	8.48772157326248	-5.05761923835216	1.37229036079486e-06	8.44099725689121e-06	4.76406229800952
LIMS1	0.339425449822844	9.5850736628339	5.05665748927686	1.37810706017726e-06	8.47252479975579e-06	4.75999816121484
ITGA5	-0.34624996547519	9.79428909775543	-5.05619303190548	1.38092469614931e-06	8.48559190480922e-06	4.75803565490879
CUX2	-0.175931354667472	4.99401422360431	-5.05598751996733	1.38217322369413e-06	8.48900879221763e-06	4.75716732885308
CDK10	-0.300301729772644	7.11187003007843	-5.05548537653926	1.38522846834396e-06	8.50112204190448e-06	4.75504577997042
TMC6	-0.23683397809892	9.23139336471956	-5.05543548090845	1.38553241208297e-06	8.50112204190448e-06	4.75483497940595
FGD2	0.381764196677783	6.78431890137732	5.05522407865778	1.38682090758397e-06	8.50477113860525e-06	4.75394185639099
[truncated: 10,260 more rows]
