# Supplementary material for: Contribution of FOS in neutrophils to venous thromboembolism via miR‐144 based on bioinformatic prediction and validation
Source: J Cell Mol Med. 2024 May 31;28(11):e18370. doi: 10.1111/jcmm.18370 (PMC11140234; doi:10.1111/jcmm.18370)
Supplement: Supplementary file 4 — Appendix S4. [file JCMM-28-e18370-s010.csv]

	logFC	AveExpr	t	P.Value	adj.P.Val	B
PQBP1	0.572238175970144	8.2644758818082	7.31057707795367	3.88617518313617e-10	6.14675464002053e-06	12.8583089917751
DNPH1	0.649011670786026	8.10052820945092	7.1838091736236	6.58780841329032e-10	6.14675464002053e-06	12.3596032974288
ZFP36L2	-1.29601199504927	10.0798743573606	-6.94782991967939	1.75496823371013e-09	7.66241609714921e-06	11.4335736926143
SON	-0.37142719570191	9.3210129689483	-6.85310895399793	2.59753375978761e-09	7.66241609714921e-06	11.0629337050542
CATSPER1	1.10217800814075	8.51993105464179	6.84738082864001	2.65979848130982e-09	7.66241609714921e-06	11.0405423241047
SLC25A11	0.990969240749333	8.8189998389938	6.83619174861103	2.78573839451624e-09	7.66241609714921e-06	10.9968117088606
SMARCD3	0.636820328513497	8.51983875654568	6.81011321979563	3.10276657157778e-09	7.66241609714921e-06	10.8949287917401
B3GALT4	1.11604920947907	9.72202086153323	6.7493863281166	3.98696605558249e-09	7.66241609714921e-06	10.6579111089186
TMEM208	0.57218955658607	9.88899567578153	6.74599674884893	4.04311512722128e-09	7.66241609714921e-06	10.6446912932159
SNTA1	0.898170899622976	8.39027300120194	6.74224904044061	4.106112264696e-09	7.66241609714921e-06	10.6300759555187
COMMD1	0.550612997244139	11.0994527712005	6.6852236984064	5.19430255257578e-09	8.81189817578333e-06	10.4078512410642
C5	1.09285139404321	8.57661825422686	6.60110270323884	7.34287615358327e-09	1.00768040379207e-05	10.080624195236
NAA38	1.42534966778809	9.89554971274447	6.59805876736147	7.43532544541384e-09	1.00768040379207e-05	10.0687972122802
NDUFA6	0.588401108730276	10.297255126376	6.57396263761057	8.20915424715457e-09	1.00768040379207e-05	9.97520879071113
YIF1B	0.554130510365592	10.139773566533	6.56682813852305	8.45325773835192e-09	1.00768040379207e-05	9.9475108275178
TMEM141	1.18142078306712	9.88633738606244	6.5615102578742	8.63988342568622e-09	1.00768040379207e-05	9.9268690988802
KRT3	1.0028012788233	7.84784223433643	6.53187692038826	9.75728793303156e-09	1.03976843392869e-05	9.81190312876648
IFI27L1	0.591621614364269	8.17073121622146	6.50566658317993	1.08645405807396e-08	1.03976843392869e-05	9.71030052532956
ZNF408	0.852674428225772	8.69533824995826	6.5037514151162	1.0950173421955e-08	1.03976843392869e-05	9.70287963175216
PARD6A	0.877281857958666	8.56817409223608	6.49500551118004	1.13498242912607e-08	1.03976843392869e-05	9.66899647456579
EBP	0.926962381306714	8.4792506708803	6.47576390991191	1.22807772562838e-08	1.03976843392869e-05	9.5944830554788
ATG4D	0.505208706991219	8.54682610003795	6.46676599866701	1.27417503963776e-08	1.03976843392869e-05	9.55965371664021
UNC45A	0.48561688609036	8.4804721887134	6.46298091610143	1.29407588994287e-08	1.03976843392869e-05	9.54500525126277
MED9	0.53738119298257	8.91193953047194	6.45310880745044	1.3474439627432e-08	1.03976843392869e-05	9.50680789002086
ABHD10	1.04831855155108	8.92328868245277	6.44498937146402	1.39296987558101e-08	1.03976843392869e-05	9.47540095839746
HSD17B10	0.942757169006031	9.184247247848	6.42704470999684	1.49907238811057e-08	1.0759303782512e-05	9.40601787366103
HYAL3	1.09902985309932	7.98041589506797	6.41270995246968	1.58956077697429e-08	1.09862198737471e-05	9.35062149809499
FIBP	0.631823054015381	9.59143237002217	6.37539607461352	1.85131966185831e-08	1.23383843606921e-05	9.20654605904283
ODAPH	0.738012054268626	6.71941347800145	6.35043332314076	2.04987131657016e-08	1.27523379940758e-05	9.1102621349328
DBR1	-0.531250130274772	8.38377250958385	-6.34773574931883	2.07255330634182e-08	1.27523379940758e-05	9.09986228158964
LIN37	0.949101348640957	8.29159449919825	6.33576029402304	2.17628912265073e-08	1.27523379940758e-05	9.05370559810094
CINP	1.01138686167266	7.93464659880425	6.32511603428756	2.27280644222476e-08	1.27523379940758e-05	9.01269603374202
UPP1	0.404613579052581	8.85424397749254	6.32189725694788	2.30282010015152e-08	1.27523379940758e-05	9.00029796938895
TMEM222	0.844846467348082	9.80104013696798	6.31970858710913	2.32345261132081e-08	1.27523379940758e-05	8.99186847789613
DOCK10	-0.827132335215387	11.4633937419329	-6.31148672990033	2.40261059457121e-08	1.28100332300838e-05	8.96020852875059
CLUH	0.930430423286802	8.75035793294871	6.29157301527785	2.60558929451545e-08	1.33815079870146e-05	8.88356558385274
MRPL14	0.890039089766697	9.79096907083894	6.28712399236469	2.65321148662741e-08	1.33815079870146e-05	8.86644999170142
NABP2	1.28360510615405	8.98714056603793	6.27880146981264	2.74462394861926e-08	1.34782703961011e-05	8.83444038328639
RBM26	-0.583731075267854	9.86303455989805	-6.2635988011825	2.91973911400546e-08	1.39705773349887e-05	8.7759942186255
YAF2	0.451709980230648	8.34064299692676	6.25115806981556	3.07124447285188e-08	1.42192738181634e-05	8.72819095672471
CALB2	0.532707572164966	7.77658145951296	6.23509439423842	3.27844748260534e-08	1.42192738181634e-05	8.66649990795705
PRRC2C	-0.780633970945203	10.9074817627953	-6.23482351333395	3.28205774784249e-08	1.42192738181634e-05	8.6654599393733
JMJD6	0.600922319592859	7.29907055039866	6.22969999569528	3.35109012149619e-08	1.42192738181634e-05	8.64579171800993
PRDM8	-0.553927060506037	9.85628929409024	-6.22958148819448	3.35270375649316e-08	1.42192738181634e-05	8.64533683583707
MRPL58	0.994666507458049	9.69891266347363	6.21968721243703	3.49017865875743e-08	1.44733831002383e-05	8.60736574009182
SAT2	0.786449988082907	10.477678024949	6.20992820604551	3.63124270582781e-08	1.47310043768375e-05	8.56992805143281
DCAF4L1	0.89905728995101	7.91445475187757	6.20181213532574	3.75285009017028e-08	1.48818692664147e-05	8.53880390861404
RITA1	0.679021170311614	9.00173685332098	6.18422879300581	4.03032295638175e-08	1.48818692664147e-05	8.47140814682798
C1ORF54	0.953256844593398	8.95231292779261	6.18080861054965	4.08660995388573e-08	1.48818692664147e-05	8.4583042987998
DPM3	0.721126553192162	9.65714514799395	6.18031876310435	4.0947350200727e-08	1.48818692664147e-05	8.45642767844838
BRICD5	0.816612071777578	8.40179339483565	6.17774411114947	4.13770441705632e-08	1.48818692664147e-05	8.44656471529109
SCAF8	-0.645972831025869	9.09727407435634	-6.17719523279477	4.14692246853633e-08	1.48818692664147e-05	8.44446220682511
TMEM176B	1.10596707618749	8.31732152147912	6.16154628623867	4.41846766706032e-08	1.50375719823194e-05	8.3845376505988
ZDHHC4	0.451243089611635	8.22296695642431	6.1567503834078	4.50516036996776e-08	1.50375719823194e-05	8.36618030316795
UBL5	0.671183335598155	10.1050991483454	6.15535255431791	4.53074368383181e-08	1.50375719823194e-05	8.36083048861363
TP53I3	0.770019725655329	7.6578215118292	6.1481307942362	4.66522725063231e-08	1.50375719823194e-05	8.33319602499271
PLA2G4C	0.975723429837993	8.26349203716129	6.14571400399215	4.71110970866709e-08	1.50375719823194e-05	8.32394987459469
DIS3	-0.57277410359008	8.24018583663665	-6.14407421283191	4.74249512888278e-08	1.50375719823194e-05	8.31767688976531
CCDC124	0.967894460921102	8.54368505220506	6.14220423175135	4.77853913052232e-08	1.50375719823194e-05	8.31052383657221
HDDC3	0.874477299669294	9.68385492349716	6.13930428581531	4.83497303970399e-08	1.50375719823194e-05	8.29943205462184
ETS1	-0.638860231668884	12.6851993729543	-6.13456107691416	4.92870338901588e-08	1.50777924495779e-05	8.28129298997698
OGT	-0.56079796952563	10.1725480364279	-6.12561713742726	5.11036603183669e-08	1.53813775032427e-05	8.24709915825717
AAMDC	0.991598049815284	8.72313489296543	6.112530124227	5.38818988255463e-08	1.59601605394209e-05	8.19708892113558
USP34	-0.815896970377768	9.661055410472	-6.10276096743658	5.60527880485324e-08	1.63437668402135e-05	8.15977544994279
CLN3	0.87975842177114	9.64462839589762	6.09416884593164	5.80335487444213e-08	1.66609854326099e-05	8.1269705244496
ROGDI	1.33102794473251	9.43089165724341	6.08213903389989	6.09237240452976e-08	1.69928597711206e-05	8.08106075296542
B3GNT8	0.948224665885277	8.38940926493134	6.08178562949084	6.10107499418617e-08	1.69928597711206e-05	8.0797124046056
MGST3	0.828659364556573	11.8229545523467	6.07473260490994	6.27735200835644e-08	1.70398235778279e-05	8.05280723487497
PINX1	0.491138193237104	8.39708004074647	6.07381859917845	6.30056174304765e-08	1.70398235778279e-05	8.049321181757
COX6A1	0.503771995003971	11.9721088862179	6.06532120359424	6.52044608184311e-08	1.70637938379408e-05	8.01691844860724
ME3	0.409417283977486	6.91757218347621	6.06461198546778	6.53913805442934e-08	1.70637938379408e-05	8.01421456451065
MYL6B	1.15953862101686	9.35126076636429	6.04999504972402	6.93640713683685e-08	1.70637938379408e-05	7.95850651703944
MMP23B	0.627661793768739	8.70437135924828	6.04891799114173	6.96660758485871e-08	1.70637938379408e-05	7.95440305788682
LNPK	0.576035088417154	8.87218496402331	6.04723773019648	7.0139817126087e-08	1.70637938379408e-05	7.94800186506191
TMEM43	-0.790990605309206	11.8385188472466	-6.0459143499212	7.0515180698368e-08	1.70637938379408e-05	7.94296059673257
MRPL55	0.637890027522921	9.13965095828507	6.04552760790742	7.06252510751653e-08	1.70637938379408e-05	7.94148740262095
KLHL35	0.87352130317814	8.25736026891026	6.04111171728933	7.18941727259411e-08	1.70637938379408e-05	7.92466800588731
FBXL8	0.85154034992528	7.73943138578433	6.03761017956821	7.29163666445582e-08	1.70637938379408e-05	7.91133358759189
MED11	0.943719015634201	8.58536809657896	6.03399634657543	7.39864232008842e-08	1.70637938379408e-05	7.89757372540178
CCNL1	-0.694251989852084	9.79899681196622	-6.02724760037131	7.60264974157168e-08	1.70637938379408e-05	7.8718835019744
BARD1	1.23905914808811	9.08224485451569	6.02454584425938	7.68587231595038e-08	1.70637938379408e-05	7.86160101167512
KDM6A	-0.688938260761146	9.64059399276988	-6.02412141414333	7.69902776409102e-08	1.70637938379408e-05	7.85998580669904
MED18	0.855822339810786	7.53324725856615	6.02214269893711	7.7606537906718e-08	1.70637938379408e-05	7.85245604724694
ABHD14B	1.15865612526396	9.27613324772868	6.01809156612843	7.88835066865319e-08	1.70637938379408e-05	7.83704206416739
VPS4A	1.08517098427742	9.33915551511986	6.0175566966526	7.90536504754504e-08	1.70637938379408e-05	7.83500717411825
ETFB	0.569068767537301	9.17664999874123	6.01749951643437	7.90718611647082e-08	1.70637938379408e-05	7.83478963713966
ELOB	0.775453330984433	11.1237373937839	6.01599154845392	7.95536179144125e-08	1.70637938379408e-05	7.82905291348168
GDPD5	0.892737204173191	8.98683691260994	6.00756289201726	8.23003188179553e-08	1.74523437438848e-05	7.79699526372616
NDUFB11	0.531036466166052	12.6712833399229	5.99723150522159	8.57953272970996e-08	1.79890629515862e-05	7.75771765249156
RBL2	-0.662471937344693	11.9108592809918	-5.99284358299783	8.73237720943223e-08	1.81060990116905e-05	7.74104142226583
NDUFA9	0.818907483206846	10.3905124810454	5.98995128396199	8.83459429506345e-08	1.81167433121076e-05	7.73005113895943
ANKRD13C	-0.655786169928951	8.17843442062222	-5.97298368554039	9.45852915270397e-08	1.89239004020956e-05	7.66560676483014
TXN2	0.896714981693641	8.15374740854226	5.97244892533751	9.47888606588858e-08	1.89239004020956e-05	7.66357653315585
BLOC1S1	0.718335779683343	11.5061133128471	5.97104778993025	9.53242933281705e-08	1.89239004020956e-05	7.65825732683554
DDAH2	0.906203769874258	9.04404933333083	5.96470045725251	9.77875856988046e-08	1.92085698602673e-05	7.63416500747226
MDP1	0.839001309201393	8.34494412484133	5.95362163668151	1.0223881749271e-07	1.97381892309693e-05	7.592130929168
DPCD	1.42526211645779	9.02351909075777	5.95048816929595	1.03533729037484e-07	1.97381892309693e-05	7.58024628571637
FOLR2	1.00190497468704	8.01948934091516	5.95019199152542	1.03656960754246e-07	1.97381892309693e-05	7.57912303207918
CHCHD5	1.23715184177968	9.88640398406286	5.94253473403216	1.06893777243714e-07	2.01489371428782e-05	7.55008843280481
RB1	-0.599191591996886	7.84168948101613	-5.93965668786741	1.08136032515915e-07	2.01792650277949e-05	7.53917829138294
BRD1	-0.719422838683812	9.3887930013574	-5.93594529789625	1.09759077862028e-07	2.02793480394387e-05	7.52511133309793
NDUFS3	0.444809468771684	12.0204886999677	5.93348015788204	1.10850407943464e-07	2.02801908101273e-05	7.51576932224868
PDSS2	0.687081636494417	9.04873421797242	5.92882990083557	1.12938388632713e-07	2.04615851483016e-05	7.49814952727638
SWT1	0.923594754347574	8.27662720169024	5.92279534758756	1.15705984081214e-07	2.07614362398032e-05	7.47529058120245
CYP51A1	0.902459376919988	8.11872577857561	5.9111430132703	1.21241113875204e-07	2.15474326288113e-05	7.43117050415105
GGTLC1	0.447589702389031	7.48871765377978	5.90852137725098	1.22522076860975e-07	2.15696648707797e-05	7.42124749388808
SMG1	-0.51587550479927	8.96308010813702	-5.90452498177941	1.24500547691734e-07	2.17131282287425e-05	7.40612342697481
PLCD1	0.700049203291982	8.52557510981372	5.90111943227092	1.2621140946466e-07	2.18076954816669e-05	7.39323773266035
ENDOG	0.849818685170081	8.39059349306738	5.89533654799902	1.29169974947137e-07	2.21141367200781e-05	7.37136182308049
PAWR	-0.632705157245141	7.76158750590362	-5.88688247031348	1.33618895308663e-07	2.26257198333835e-05	7.33939247403359
FOS	-1.370305026482	9.94894618061898	-5.88423285624053	1.35044163957194e-07	2.26257198333835e-05	7.32937566176447
MCRIP1	0.938484310347937	8.64092359433855	5.88106529240109	1.36767774269628e-07	2.26257198333835e-05	7.31740249950216
ZCCHC8	-0.68329987983509	9.39593941332607	-5.88062694793439	1.37008002849383e-07	2.26257198333835e-05	7.31574573932107
MBD3	1.07600875692308	8.96786372190335	5.87048666843405	1.42683122932456e-07	2.33562259389698e-05	7.27742991578771
EXOSC4	1.08209328683573	8.88545421498774	5.85684487808772	1.50685875051087e-07	2.44517314289421e-05	7.22591445629775
CDKN2AIP	-0.633120974146932	9.20480561596821	-5.85378281265346	1.52542256817474e-07	2.45395780557835e-05	7.2143561169645
DTNBP1	0.568921927178483	8.50567025117241	5.84840165806471	1.55859494307138e-07	2.46134838627531e-05	7.19404834275031
FAH	1.07788189813196	8.58148001068847	5.84693669752761	1.56774852503507e-07	2.46134838627531e-05	7.18852074681007
MPST	0.430616974670025	8.39496222521613	5.84664363003158	1.56958607773839e-07	2.46134838627531e-05	7.18741499326369
STAG3	0.805381860555252	8.05424636375146	5.84084798074107	1.60636544760315e-07	2.49454664361943e-05	7.16555125000744
MRPL12	0.917312397281513	9.35221302917976	5.83728546584339	1.62939446388293e-07	2.49454664361943e-05	7.1521151277934
VIPAS39	0.722689585500879	8.68162795281641	5.83621676599889	1.63636619407566e-07	2.49454664361943e-05	7.14808498132885
MTFP1	0.716993196910233	7.83130394271387	5.83501713116059	1.64422719664107e-07	2.49454664361943e-05	7.14356133582299
AFF4	-0.649923324596504	9.3014350266622	-5.83167482802475	1.66632603603738e-07	2.50768630310431e-05	7.13095949391892
SDE2	-0.822910759997342	9.45627242999656	-5.8266698650002	1.69996789144525e-07	2.53784806578078e-05	7.11209285388023
ZDHHC16	0.405720200410897	8.41318925114021	5.82215569138355	1.73088575912952e-07	2.56349675802507e-05	7.09508052171219
PIDD1	0.49777168870889	7.8822504781504	5.81833604502421	1.7574801001783e-07	2.58238867318325e-05	7.0806887646345
IGFBP1	0.93789434944548	8.35106625161257	5.80579796614717	1.84764531370052e-07	2.69332082527984e-05	7.0334678469364
SYMPK	0.827335126621697	8.32522667582075	5.80222402164262	1.87417312768472e-07	2.69332082527984e-05	7.02001339759708
ZNF324	0.999195706524839	10.3792708167776	5.79856258359048	1.90174041950705e-07	2.69332082527984e-05	7.0062322234919
ADCY4	0.719530574721866	8.39315851243937	5.79700751541235	1.91356946739938e-07	2.69332082527984e-05	7.00037996406686
AKAP17A	-0.493133803801353	11.5510346773393	-5.79647157748722	1.91766303743408e-07	2.69332082527984e-05	6.99836315685656
ENO2	0.854562924945193	8.43255727134895	5.79622180142085	1.91957381577739e-07	2.69332082527984e-05	6.99742323531522
GALNT6	1.03764139374146	8.78341573184212	5.78377488593332	2.01721162490563e-07	2.76793346239586e-05	6.95060071288675
SMPD2	0.934357625596935	8.47025313645958	5.7824297427583	2.02805260018739e-07	2.76793346239586e-05	6.94554245953366
RNPEPL1	1.0119805695707	8.66303937877274	5.78114802105313	2.03843595629039e-07	2.76793346239586e-05	6.94072303666187
TOMM6	0.524388538843104	12.37050335172	5.7806888889027	2.04216818707366e-07	2.76793346239586e-05	6.93899672742566
NANS	0.807907949755798	9.19419235293034	5.77898481993275	2.05607945011132e-07	2.76793346239586e-05	6.93258990510051
OTUB1	0.683215831312801	7.75556070209582	5.77829373770475	2.06174776953553e-07	2.76793346239586e-05	6.92999179758249
P2RX4	0.763193860353285	9.69287859583602	5.77601554458498	2.08054320928046e-07	2.77321548774161e-05	6.92142767180941
SLC35F6	1.06612738742532	8.66471667469814	5.77224891537878	2.11199023033154e-07	2.79413543441088e-05	6.90727057432544
TRAF2	0.74940526016626	7.91268949014644	5.76853172333649	2.14348448615108e-07	2.79413543441088e-05	6.89330212915442
ISOC2	1.13031963518844	8.42875184000572	5.76717553525457	2.15508998749524e-07	2.79413543441088e-05	6.88820655624159
LRRC28	0.995352597928063	9.23805681864981	5.76705430242104	2.15613044614526e-07	2.79413543441088e-05	6.88775106936632
SHROOM1	0.732793207373576	6.36363022937997	5.76104686123645	2.20831412757617e-07	2.84202413342751e-05	6.86518413928208
LCP2	-0.508381427356696	9.81958260796448	-5.75518326712555	2.26045010916511e-07	2.88716734316234e-05	6.84316472658564
RNF170	1.15606422562532	9.04717642431716	5.75364421284021	2.27433470577603e-07	2.88716734316234e-05	6.83738632803835
ATOX1	0.728854075058141	10.3870935992282	5.74941049455889	2.31296506758052e-07	2.90723341175063e-05	6.82149330592956
ARHGAP26	1.09309445764498	8.5949120846748	5.74850619001833	2.32129992149854e-07	2.90723341175063e-05	6.81809910370304
PAOX	0.552897512095132	8.5277988389777	5.74047603792013	2.39662529194268e-07	2.97930818173249e-05	6.78796630547791
SNX30	-0.513321175209065	9.38002246763137	-5.73755481056125	2.42462160865129e-07	2.97930818173249e-05	6.77700785494526
TVP23B	-0.546851350576189	8.54404742442775	-5.73733463182853	2.42674478121933e-07	2.97930818173249e-05	6.77618196680821
C4ORF48	0.607175388851122	10.9775478970118	5.73162148689706	2.48248248200069e-07	3.02781735925587e-05	6.75475556150776
LCK	0.467766761106276	8.23850451981568	5.72903814040218	2.50809876348616e-07	3.03919681983216e-05	6.74506930070823
BHLHE40	-0.722229433218045	11.3324001680695	-5.72640958622624	2.53443106827662e-07	3.05129149452323e-05	6.73521497095568
MRPL52	0.626674183957581	9.55119020684228	5.71585585045243	2.64293104012863e-07	3.15004344575241e-05	6.69566414084395
PFDN5	0.571159626789569	13.6801158816046	5.71376314884254	2.66498384550708e-07	3.15004344575241e-05	6.68782439633304
TRAPPC5	0.661456495770411	12.5670154374834	5.71224643752271	2.68108028509111e-07	3.15004344575241e-05	6.68214302452618
RNF181	0.476056792878151	11.9900940148354	5.71089879397603	2.69546292412707e-07	3.15004344575241e-05	6.67709536433252
MAZ	0.841836281695895	7.92235344776733	5.71039518832324	2.7008571422774e-07	3.15004344575241e-05	6.67520918536514
LONP2	0.472484209593796	9.62063537939439	5.70641697547059	2.74384465646421e-07	3.16205405705151e-05	6.66031128338005
SCNM1	0.462687786907708	10.3118450156209	5.70630682062671	2.74504451659795e-07	3.16205405705151e-05	6.65989881535896
SWSAP1	1.35509615214366	9.128816726165	5.69957540543404	2.81935726622476e-07	3.22773165306872e-05	6.6346983536375
SMDT1	0.886135192496148	8.66220313319308	5.69439980287245	2.87784094783317e-07	3.27459694679969e-05	6.61532898532661
HTRA3	0.809279460362767	6.76334595515658	5.69200597316075	2.90529420988719e-07	3.27551231952707e-05	6.60637216899801
WRAP73	-0.49371471206274	10.6760553153413	-5.68940620764089	2.93540193859067e-07	3.27551231952707e-05	6.59664621166302
CCDC107	0.907998124851991	8.87390347091696	5.68738099574522	2.95906890553073e-07	3.27551231952707e-05	6.58907071836858
METTL8	0.740543233410764	6.99009828949765	5.68711837765669	2.96215166070786e-07	3.27551231952707e-05	6.5880884356703
NDUFA2	0.383525650117912	12.7740896946098	5.68600309914593	2.97527874945858e-07	3.27551231952707e-05	6.5839170728974
RNF121	0.747923904490966	8.90352336012875	5.68393657737874	2.99975406403377e-07	3.27551231952707e-05	6.57618858041621
FBXL15	0.939430367591815	10.0718917878962	5.68378858695059	3.00151442387401e-07	3.27551231952707e-05	6.57563515296902
PYGM	0.844717336884379	7.94683876039825	5.68147703791313	3.02914315931193e-07	3.27904688339142e-05	6.56699145980624
RPS21	1.40682686871279	10.0930176250939	5.6805829706257	3.03989663376408e-07	3.27904688339142e-05	6.56364853803356
TRPM2	0.625949660816914	7.26446895055433	5.67569373760673	3.09937179546402e-07	3.32398718822724e-05	6.54537073259856
RABAC1	0.526866897877591	11.741360339071	5.66234296839079	3.26768685528832e-07	3.47660171226275e-05	6.49548695336002
CCDC22	0.885843525543544	8.58861020998589	5.66147517012976	3.27893414799981e-07	3.47660171226275e-05	6.49224585986678
CD320	1.2153826827455	9.13411146153263	5.65699190909157	3.33765144818913e-07	3.51803971642688e-05	6.47550419340137
TMEM219	0.709690435385415	11.1621174057733	5.655627893245	3.3557208591393e-07	3.51803971642688e-05	6.47041147668553
C9ORF16	1.19472296291166	9.85875058207525	5.65387495193273	3.379084178562e-07	3.52274245006399e-05	6.46386726001109
CALCOCO2	0.930747916408583	9.40314115187726	5.64475384455188	3.50326438838201e-07	3.63191204175537e-05	6.42982655033887
CCDC142	1.20686653600545	7.98653212728533	5.63598717500841	3.62685654752306e-07	3.70982457889457e-05	6.39712596063035
DENND1A	0.956038078656547	8.50874431066063	5.63598314087208	3.62691439877496e-07	3.70982457889457e-05	6.39711091680618
CAPG	0.784224106997256	9.55358449430507	5.63520728525845	3.63805743495904e-07	3.70982457889457e-05	6.39421771656883
CCDC120	0.699623392902343	8.87935443616498	5.6337024013446	3.65976729072225e-07	3.71168029413956e-05	6.38860631880974
AQP12A	0.798913224223272	7.83595155024103	5.62678422845875	3.76122553176364e-07	3.78517307795384e-05	6.36281638755529
FASTKD3	-0.475565674505104	8.26642959140043	-5.62600672466242	3.77279991693593e-07	3.78517307795384e-05	6.35991863539132
THOP1	0.723669951993545	8.30462333304235	5.62176662280482	3.83654130826113e-07	3.8170789551749e-05	6.34411817993015
SPRYD4	0.890122180816196	8.35223136336926	5.62070524831011	3.85266237985883e-07	3.8170789551749e-05	6.3401636691463
PTRH1	0.8952789399567	8.81313258134212	5.6198326584083	3.86596603894784e-07	3.8170789551749e-05	6.33691272863853
BSPH1	0.716026236761365	8.16185638708507	5.61652956826848	3.91673702093718e-07	3.84685418672151e-05	6.32460821011705
SPPL2C	0.579636522210788	7.19897262417829	5.61358612543285	3.96253349941999e-07	3.86995886999136e-05	6.31364549984128
HECTD3	0.656718159872652	8.85535848246298	5.61236178602581	3.98173786527164e-07	3.86995886999136e-05	6.30908608146793
TMEM223	1.08563373426582	9.1407566237535	5.60416821796917	4.11264079678703e-07	3.95516786018073e-05	6.27858208695299
BAD	0.498550879392823	7.22940113119073	5.60337989489961	4.12545678988342e-07	3.95516786018073e-05	6.2756480243111
GSS	0.711007852378296	8.45376391315072	5.60291749226497	4.13299251238006e-07	3.95516786018073e-05	6.27392707170434
ZNF480	0.915977683664146	8.39829737107029	5.60041598794219	4.17399511001747e-07	3.97402667081816e-05	6.26461790832957
GTSE1	0.525517407966302	7.05817107689381	5.58555828499957	4.42592487940589e-07	4.1924966586088e-05	6.20935541260371
CCDC127	0.84785661758656	8.39023260078343	5.57938205232682	4.53500722005586e-07	4.2599836071277e-05	6.18639806986578
RBBP5	1.12786477251931	9.85025408626086	5.57841188818409	4.55238101046234e-07	4.2599836071277e-05	6.18279272088313
SLC50A1	0.593365148778409	9.70173484961154	5.57767316262751	4.56565415264745e-07	4.2599836071277e-05	6.18004759510766
NBEA	-0.48040795531228	7.42522674940775	-5.57595744749112	4.59662881014645e-07	4.26076179251933e-05	6.17367243206523
USE1	0.712300630952735	7.88968928510834	5.5751018266582	4.6121530576545e-07	4.26076179251933e-05	6.17049341502305
IL21R	0.431374961866885	7.6970091118687	5.56863045459713	4.73125384102916e-07	4.34925753337169e-05	6.14645482061589
MCRIP2	0.568531143152136	8.85156702695427	5.5654084294139	4.79167787698253e-07	4.37306129171787e-05	6.13448987834676
E2F1	0.598779381698929	8.11149043268531	5.56475540190102	4.80401674509492e-07	4.37306129171787e-05	6.13206516356499
RBM7	-0.878122289812588	8.99245686210813	-5.5580625492969	4.93229604139321e-07	4.46803769070091e-05	6.10722006628024
IQCN	0.925610998966164	9.17481226990153	5.55075182417407	5.07627636223132e-07	4.57625087901443e-05	6.08009322985896
RNF26	1.07739136531547	8.74671037248077	5.54672488771563	5.15734502394343e-07	4.60064494909007e-05	6.06515640019567
TCEAL9	0.526934535730328	8.4354347164786	5.54606509068692	5.17074886251138e-07	4.60064494909007e-05	6.06270942397185
ETHE1	0.881500434216051	7.54279355800204	5.54383485700699	5.21631084783275e-07	4.60064494909007e-05	6.05443895603912
MRPS15	0.646697151858149	10.2198329870088	5.54350545675471	5.22307368395838e-07	4.60064494909007e-05	6.05321752635902
ATL3	0.932880150025989	9.22144478911031	5.54333363021795	5.22660484007874e-07	4.60064494909007e-05	6.052580396605
GPX1	0.470985077321435	10.9522950866474	5.54194739263528	5.25517915807266e-07	4.60407973092929e-05	6.04744050583447
ZNF875	0.892964571636613	8.32006475408635	5.5360553843125	5.37835728262614e-07	4.68997781547133e-05	6.02559916438904
SLC22A18AS	0.990982054614216	8.1800993229124	5.53055656664121	5.49587911295669e-07	4.7505827845871e-05	6.00522274267264
POLE4	0.442892502177559	12.512609109259	5.52981718979483	5.51187293189086e-07	4.7505827845871e-05	6.00248345247442
CTSC	-0.419325162728745	10.1544719303885	-5.52924740547422	5.52422948531912e-07	4.7505827845871e-05	6.00037256767716
IFT52	0.716626494089446	8.80366795545024	5.51960823831789	5.73745137807749e-07	4.91131101680294e-05	5.96467393214431
NCR3	0.87401226340044	9.08857506566147	5.51301897041536	5.88785222765823e-07	5.01704157170458e-05	5.9402833132976
MRPS16	0.92275167520177	10.1962277426814	5.51176023168206	5.91702167597494e-07	5.01897915888038e-05	5.93562518627853
KCNIP3	0.405354392152827	6.6558703141823	5.50841508701418	5.99523405562712e-07	5.06231052995737e-05	5.92324788398292
TMEM240	0.46118452507053	7.432842311077	5.50533743808449	6.06809096861442e-07	5.10074980023936e-05	5.9118627053796
HNRNPD	-0.568627649598502	13.0194273906693	-5.50260269839543	6.13356140929518e-07	5.13266320443306e-05	5.90174796211731
CEP41	-0.437156759861002	8.42056203378588	-5.4964528840568	6.28334142477772e-07	5.23452831820433e-05	5.87900875232342
PCNX4	-0.775633882319264	9.22368080756224	-5.49475652569925	6.32528655796492e-07	5.2460521092526e-05	5.87273799674455
NSDHL	0.808925549726172	8.95109318347768	5.49237325725991	6.38468279862191e-07	5.25113627889503e-05	5.86392918467887
WDR25	0.775667021924384	8.09984641482293	5.49225293871993	6.38769591827433e-07	5.25113627889503e-05	5.86348451104555
P2RX7	0.634137403189747	10.2731306466366	5.489491684425	6.45723169299735e-07	5.25145924182451e-05	5.85328042152814
TRMU	0.635691302936585	7.72707652808929	5.48937896021319	6.46008616985559e-07	5.25145924182451e-05	5.85286389355467
EDF1	0.362176113687211	12.3750675159331	5.48700384973197	6.52052000300511e-07	5.25145924182451e-05	5.84408832328892
SELENOW	0.755112298418538	10.9576883504621	5.48684355261404	6.52461869949686e-07	5.25145924182451e-05	5.84349610595795
TRIB3	1.05431726775988	9.31491386583066	5.48668029955536	6.52879558492731e-07	5.25145924182451e-05	5.84289297431797
HSD17B11	-0.387735075312007	10.47597958717	-5.4821686785601	6.64527447243858e-07	5.26260785545118e-05	5.82622753885944
TM2D3	-0.460501290239057	9.67000836626834	-5.48128654777211	6.66828688127258e-07	5.26260785545118e-05	5.82296962232773
MORF4L1	-0.54380713254233	9.42787759674206	-5.4812561383279	6.66908157896671e-07	5.26260785545118e-05	5.8228573164724
HACE1	0.832884914954132	8.26035491621087	5.48087727757189	6.67899026413948e-07	5.26260785545118e-05	5.82145815550347
SLC33A1	-0.692442842458586	8.83621899153242	-5.48069886594371	6.6836614422696e-07	5.26260785545118e-05	5.8207992801834
RPP25L	0.398702142600557	8.76690670363829	5.47724131674678	6.77482491175423e-07	5.31197511253133e-05	5.80803205947302
DCK	-0.731220788112328	7.97779965929177	-5.4557162780476	7.37053400145242e-07	5.75487594146877e-05	5.72861529842316
ANKRD52	0.532661138284418	7.7275885581437	5.45413166234407	7.41637209431289e-07	5.7665383188322e-05	5.72277335374283
MT1X	0.958404672642592	10.8779614952981	5.45104385652976	7.50650045805397e-07	5.81239854969897e-05	5.71139143666077
SNAPIN	0.807675619461625	8.8543945831453	5.4473773978924	7.61491962597133e-07	5.87198409670458e-05	5.69787962180978
VPS25	0.530483276006031	9.33629872081608	5.44443729317452	7.70297234093923e-07	5.91543896519617e-05	5.68704701174477
TAF2	-0.715728101910695	8.98821977040901	-5.44247195983835	7.76238981095516e-07	5.93663755173091e-05	5.67980707640264
NCK2	-0.397950744376031	10.1385946971305	-5.44110319123481	7.80403771806824e-07	5.94412848395394e-05	5.67476534614417
XIAP	1.00037803512099	8.54666875327566	5.43909661673079	7.86549011879974e-07	5.95152205833886e-05	5.66737516122262
CNNM1	0.718198824885431	7.34704190639321	5.43806069773013	7.89740182844525e-07	5.95152205833886e-05	5.66356027926537
RHD	1.31876095375786	7.67833711786257	5.43767152621659	7.9094232381332e-07	5.95152205833886e-05	5.66212718291034
NSD1	0.508821671774975	8.58074951929073	5.42907302941422	8.17967086939783e-07	6.0931402559878e-05	5.63047348616569
SWAP70	-0.596244629239303	10.0266217592146	-5.42873136276845	8.19059498045573e-07	6.0931402559878e-05	5.6292160890152
CDKL1	0.896754199748641	7.94482926622101	5.42681520041556	8.25212701602606e-07	6.0931402559878e-05	5.62216479576741
DRD3	0.599252203044341	7.47831787788178	5.42671949116123	8.25521234198789e-07	6.0931402559878e-05	5.62181261907039
COX14	0.941486022752485	9.00092631445494	5.42654349057245	8.26088893823971e-07	6.0931402559878e-05	5.62116500424983
CSTA	1.06688204293565	8.91582399178742	5.42350279061752	8.35957009578178e-07	6.14165108493637e-05	5.6099776203202
DEDD	0.754888252221411	9.33854719512068	5.42182348915731	8.41456544478688e-07	6.1578119907909e-05	5.60380010830329
ASB6	0.604236102820618	7.79281500798698	5.41979155022382	8.48158544574993e-07	6.17677022749005e-05	5.5963263261397
HEATR5B	-0.532012523151193	9.84861873974114	-5.41891621351118	8.51061852970322e-07	6.17677022749005e-05	5.59310702441121
EXOSC1	0.380414203385516	9.9977513013559	5.41679769742273	8.58129060517054e-07	6.17677022749005e-05	5.58531637381638
MT1A	0.742209508604974	11.9805944211813	5.41630406225806	8.597840664183e-07	6.17677022749005e-05	5.5835012380015
JOSD2	0.84099867320785	7.85613970968827	5.41575191562498	8.61638964306864e-07	6.17677022749005e-05	5.58147102375434
CHCHD1	1.05842472543601	9.11991642191576	5.41507834942817	8.6390709467601e-07	6.17677022749005e-05	5.57899446039268
NAMPT	-0.8738123001863	10.41416512708	-5.39922493831817	9.19019992520116e-07	6.54438148224703e-05	5.52073794543183
DUS1L	0.896810145348852	9.19389218276492	5.39830098143705	9.22336600305969e-07	6.54438148224703e-05	5.51734465217966
ERGIC3	0.455462852063413	11.2711251078235	5.39630791347599	9.29531001364622e-07	6.57044621835803e-05	5.51002571870869
CHMP1B	-0.993646866265511	11.0909232751787	-5.39436295304398	9.36604958880225e-07	6.57185395157412e-05	5.50288442321036
VPS18	0.846534509963563	9.44489631482278	5.39304088777196	9.41443607957846e-07	6.57185395157412e-05	5.49803075875117
GADD45GIP1	1.10237968740373	7.98779055692355	5.39303691842215	9.41458172407957e-07	6.57185395157412e-05	5.49801618685158
MAOB	0.643272038927395	6.82007324387755	5.39239485319298	9.43816976058016e-07	6.57185395157412e-05	5.49565915109138
TMEM147	0.434754597594472	11.4818880706571	5.39061690368347	9.50379143262757e-07	6.59294616818822e-05	5.48913280941115
TSPYL6	0.905409685591748	8.40778732995356	5.38935137983597	9.55077338281441e-07	6.6009993369148e-05	5.48448792826235
FKBP1B	0.715869436871042	8.38709999242072	5.38767741645652	9.61326955115959e-07	6.61967612893687e-05	5.47834457277724
ABHD14A	0.77240996031826	9.35940724460834	5.3838627026965	9.7571957137487e-07	6.69408195640678e-05	5.46434746538921
SNAP23	-0.929951663479596	9.57947304650396	-5.38247076853019	9.81023833042089e-07	6.7058189554573e-05	5.4592410534502
ACADS	0.846843568662083	8.28457042302442	5.3762816104366	1.00495439895017e-06	6.81363745307032e-05	5.43654171709226
ZNF143	-0.56447072685636	9.85461332438079	-5.37575123635819	1.00703161351244e-06	6.81363745307032e-05	5.43459697837106
ANKS1A	-0.53387222589825	9.80736207972158	-5.37447057766439	1.01206474796292e-06	6.81363745307032e-05	5.42990144779874
LRRK2	-0.678214969691417	9.43915967520161	-5.37431698310132	1.01267005110732e-06	6.81363745307032e-05	5.4293383223344
ATP5MF	0.456634092203586	12.3186721734804	5.3734148877881	1.0162323252131e-06	6.81363745307032e-05	5.42603108327633
TIMM8B	0.636582287455797	8.57375264719518	5.37279061917861	1.01870470468175e-06	6.81363745307032e-05	5.42374252864767
SCAND1	0.466107839239154	10.0903656318356	5.36960385975365	1.03141814695689e-06	6.85313299693152e-05	5.41206151195659
PDRG1	0.704080086062001	9.68178683834226	5.36947025725362	1.03195454270283e-06	6.85313299693152e-05	5.41157185152807
P3H1	0.63934449801738	8.84304932033559	5.3681943158751	1.03709111285966e-06	6.86282172236674e-05	5.40689569005595
PRDX3	-0.606941141020142	11.0010890776541	-5.36512475863358	1.04955148523344e-06	6.92073507630433e-05	5.39564788655733
LOXHD1	0.92679925934674	7.7325119131011	5.36305698839967	1.05802813358093e-06	6.95206443688512e-05	5.38807231870411
GALNT4	1.17529009770406	9.65731751936816	5.35914649935204	1.07424329725006e-06	7.0132172734519e-05	5.37374873130001
FUT7	0.889664711191976	9.42021154882028	5.35900098679718	1.0748513692767e-06	7.0132172734519e-05	5.37321581553251
WDR37	-0.423322836951193	10.1594706040574	-5.35660690144331	1.08490457071156e-06	7.0538196107042e-05	5.36444866483649
GOLGA8B	-0.584003795744248	9.61723484820428	-5.35525297679877	1.09063081625592e-06	7.0538196107042e-05	5.35949124907483
LEXM	0.965332174748185	8.32529047798378	5.35464969778692	1.09319186634321e-06	7.0538196107042e-05	5.35728248792047
TMEM11	0.920990603062392	8.44235270071642	5.35394427622971	1.09619403413762e-06	7.0538196107042e-05	5.35469987696951
XPNPEP2	0.780600459669534	8.21588786104156	5.35202246335667	1.10441416720878e-06	7.06761249082058e-05	5.3476646093407
MIEN1	0.632888656870984	8.73908649286154	5.35048676646993	1.11102631295466e-06	7.06761249082058e-05	5.34204350854923
SLC27A5	0.814977887195151	7.86098067105087	5.34986030273078	1.11373479901514e-06	7.06761249082058e-05	5.33975064492279
CR1	-0.481916292624314	8.00855304452544	-5.34963886179605	1.114693740427e-06	7.06761249082058e-05	5.33894019344868
NUDT14	0.996754834515928	9.27056906625467	5.3489596518525	1.11764009930475e-06	7.06761249082058e-05	5.33645443373093
RNASEL	-0.511962550611692	10.7124167523251	-5.3481730852939	1.12106173157006e-06	7.06761249082058e-05	5.33357592337387
CIZ1	0.70875609009869	7.82849107524661	5.34693590895025	1.12646440546192e-06	7.07192407064631e-05	5.32904869461836
TMCC2	1.61521400256803	8.89848756902983	5.34628321316858	1.12932499493736e-06	7.07192407064631e-05	5.32666043124346
ILVBL	0.87754554020797	9.04969727991426	5.34139317175614	1.15098512393352e-06	7.18345598586069e-05	5.30877095819723
RSRP1	-0.866277566692581	10.829956867155	-5.33928724456879	1.16043853559948e-06	7.21831450427396e-05	5.30106868123523
EMG1	0.459369808673872	10.3785197868569	5.33829024201869	1.16494061718109e-06	7.22224480306187e-05	5.29742262366066
PARP3	0.299755414767992	8.20816087105473	5.3293917166044	1.20589100875016e-06	7.45136824976383e-05	5.26489216634882
ZNF439	-0.78743731605763	8.90147346562399	-5.32681120313694	1.21802877726274e-06	7.50152970709573e-05	5.25546246751062
CHORDC1	-0.536449863401315	7.88161488377295	-5.32432817715081	1.22982133814911e-06	7.53075837040392e-05	5.24639067429879
G6PC3	0.85789952542336	8.61649359379018	5.32411357887093	1.23084577620342e-06	7.53075837040392e-05	5.24560671133629
MFHAS1	1.52775542265774	9.47941705555572	5.32158508738256	1.24297950254865e-06	7.58014395328767e-05	5.23637063585048
PAQR7	0.828886779650943	8.15094496292683	5.31742362591808	1.26320598858412e-06	7.67839965894731e-05	5.22117335016876
SHLD1	0.995464093558681	8.73630749824608	5.31468957473964	1.27667036995614e-06	7.72747398613814e-05	5.21119135171902
NFAM1	0.532350296095245	8.22607070923191	5.31410623188843	1.27956136419092e-06	7.72747398613814e-05	5.20906182998016
SUOX	0.44079612760294	8.00343636686235	5.31269847648512	1.28656459757771e-06	7.74470385657989e-05	5.20392312406424
TOM1L2	0.683920986927844	8.31648445303731	5.31086834465202	1.29572539320558e-06	7.77045309358286e-05	5.19724341651056
MNDA	-0.852159201631542	13.0856464038062	-5.31018344923571	1.29917012228597e-06	7.77045309358286e-05	5.19474388101649
ZNF346	1.08089522710473	8.92924040879556	5.30900201003267	1.30513341809235e-06	7.78118042013463e-05	5.19043249704826
CDCA7L	0.891531935526034	8.49949291566296	5.30575960159806	1.32163798825727e-06	7.85448614613661e-05	5.17860201292765
ATXN3	0.75965592149589	8.53556087880647	5.30486779849346	1.32621331394319e-06	7.85665607983931e-05	5.17534861045528
MET	0.871236825645918	9.25658537296715	5.30248211108962	1.33852954860878e-06	7.90452528689507e-05	5.16664639220175
CCDC167	0.640624457325336	9.66115656893172	5.30102252697397	1.34612007344414e-06	7.92427340395616e-05	5.16132305411474
CIPC	-0.588341472747247	9.32563270634153	-5.30009823723594	1.35094867275265e-06	7.92768967994882e-05	5.15795231702143
WDR83	0.706181384419054	8.22176668315702	5.29725450927009	1.36591163189804e-06	7.94699353610142e-05	5.14758313736798
MRPL2	0.975069558720597	8.40418537572592	5.29676960481867	1.36847927451962e-06	7.94699353610142e-05	5.14581523158065
CRELD1	0.420946082118355	7.33315932773566	5.2963280877375	1.37082129932621e-06	7.94699353610142e-05	5.14420556627998
CYTH1	-0.388581687079212	12.8064130275553	-5.296243081909	1.37127266417912e-06	7.94699353610142e-05	5.14389566146696
ATF1	-0.553647610808484	8.78184320270359	-5.29287448426779	1.38927731917322e-06	8.02640992355772e-05	5.13161637157645
MUC1	0.612251976566698	7.45211155536917	5.29154201606591	1.39646309955176e-06	8.04302404343683e-05	5.12676007348715
EDC3	0.89999587144807	8.42752074178845	5.28901866907311	1.41017129411067e-06	8.09698662135359e-05	5.11756482779911
ADCK5	0.708099398309575	8.10676537614079	5.28692633943727	1.42163816527357e-06	8.11660274522414e-05	5.10994154528909
NR0B1	0.735729035821158	6.93362984461588	5.28584593492496	1.42759506552346e-06	8.11660274522414e-05	5.10600561806477
ANKRD34A	0.540279892145614	8.30143173590081	5.28460098895446	1.43448959330861e-06	8.11660274522414e-05	5.10147065673873
DOK2	0.552240717200311	9.74773416838173	5.28448781851294	1.43511795242624e-06	8.11660274522414e-05	5.10105843192465
DTX1	0.851768513662024	8.50534884846118	5.28444871321475	1.43533514062696e-06	8.11660274522414e-05	5.1009159911722
MEX3C	-0.88890424602101	9.13696301174105	-5.28294324574082	1.44372100289772e-06	8.13935880213726e-05	5.09543265287881
CAPRIN2	-0.607244130557607	9.04275889601437	-5.28069179181086	1.4563521089619e-06	8.18583936907771e-05	5.08723336966421
METTL16	1.02611122970568	8.25449202358382	5.27909653224564	1.46536748658933e-06	8.21177857875178e-05	5.08142463127134
PRDX4	1.01099986951163	10.5679805297116	5.27406685246558	1.49415243765737e-06	8.34801755662399e-05	5.06311484805464
RNF103	-0.559684459731081	10.4703471504309	-5.27181947536758	1.50719308534663e-06	8.36393255109762e-05	5.05493584416189
GSTO1	0.38931261752457	12.8552136402029	5.27021187884856	1.51658986635963e-06	8.36393255109762e-05	5.04908607557206
PYM1	1.0319328842029	9.39362120230631	5.26995394272767	1.51810291200671e-06	8.36393255109762e-05	5.04814755594324
DMTF1	-0.668249904661639	9.82218634616058	-5.26852247761821	1.52652683232825e-06	8.36393255109762e-05	5.04293939513389
SPRR1A	0.827619162705005	9.15856960595694	5.2680925369081	1.52906591251515e-06	8.36393255109762e-05	5.0413752329258
MRPS24	0.359807387786796	11.5402712365366	5.26782172086146	1.53066738690802e-06	8.36393255109762e-05	5.04039000624566
SMIM4	0.401002126330524	7.50177269205407	5.26749687153928	1.53259056145152e-06	8.36393255109762e-05	5.03920823341562
LYAR	-0.407398964207742	10.6522898102013	-5.26735075254169	1.53345638960391e-06	8.36393255109762e-05	5.03867667497007
HINFP	0.677445033487165	8.30231280029737	5.26669645968547	1.53733929855125e-06	8.36393255109762e-05	5.03629652987774
TMCC3	1.34245135886295	9.49957988982771	5.26082905210995	1.57259391878629e-06	8.52567419222177e-05	5.01495769240709
MTHFR	1.11278966672573	9.69230616901316	5.26023524621392	1.57620577477976e-06	8.52567419222177e-05	5.01279864052067
UBE2V2	-0.452273547865511	8.50423750899317	-5.25819410210907	1.58868339282217e-06	8.55377715284425e-05	5.00537787051665
ACOT13	0.924625044747817	8.89963683585934	5.25754559422025	1.5926680254905e-06	8.55377715284425e-05	5.0030203994568
NAA80	1.11873922746563	8.89032081096154	5.25714201443229	1.59515269770634e-06	8.55377715284425e-05	5.00155335520092
INTS11	0.467618977881257	9.65678689109098	5.25361580689208	1.61702466344534e-06	8.62817021694229e-05	4.98873722229341
NHP2	0.435798071718198	10.7581295949733	5.25341593685789	1.61827317717689e-06	8.62817021694229e-05	4.98801088984933
INKA1	1.03115622782557	9.20187940879308	5.25234391963991	1.62498584440208e-06	8.63243328443497e-05	4.98411534196037
NEDD1	-0.424144155034202	7.78855736830746	-5.25176069573541	1.62864930503176e-06	8.63243328443497e-05	4.98199612802186
GFM2	-0.413904976775366	7.90587792580615	-5.25107758470687	1.63295051144394e-06	8.63243328443497e-05	4.97951408167808
TMEM207	0.680751424923354	8.55662318217155	5.24978671002514	1.64110898135762e-06	8.65105500031485e-05	4.97482411149242
SNRPD2	0.470272080567979	9.98463331693778	5.24851353713481	1.64919478138596e-06	8.66918980716716e-05	4.97019890612
DDT	0.479339185171725	12.6592886947216	5.24530928334465	1.66971823682985e-06	8.75241910603424e-05	4.95856042008835
TBX21	0.55305648349696	7.89712639974096	5.24444524748869	1.67529524532984e-06	8.75705450226896e-05	4.95542255703745
NPTN	-0.617679482602218	9.55377096575768	-5.24248454294118	1.68801875871288e-06	8.77855045761529e-05	4.94830276107222
OGDH	0.487586289634812	8.41767974175704	5.24236216470694	1.68881604109313e-06	8.77855045761529e-05	4.94785841124005
SLC1A3	0.643827316174138	7.05418520210889	5.24142579911091	1.69492862427724e-06	8.78585084934377e-05	4.94445864768864
STX8	0.877703770257771	10.4230553627319	5.24043702842012	1.70140689128942e-06	8.79500110757669e-05	4.94086887554317
CITED4	1.07749567843332	8.97263193775417	5.23862405334564	1.71334843813954e-06	8.83226386854196e-05	4.93428750148145
CD46	-1.0337888614719	10.6464670345254	-5.23787729845254	1.71829099547943e-06	8.83334112028695e-05	4.93157693381893
ELP6	0.369680337072847	8.60223924239679	5.23031536328464	1.76913666949617e-06	9.04027000848214e-05	4.90413740278762
MT1F	0.879865063623942	10.9520076591252	5.22996053683952	1.77155842963695e-06	9.04027000848214e-05	4.90285025752362
WDR19	-0.463167352528389	9.32179754408542	-5.22973829801977	1.77307691072529e-06	9.04027000848214e-05	4.90204409638909
MAD2L2	0.575453217207492	11.4763807572128	5.22638955627187	1.79611301268679e-06	9.13276973562621e-05	4.88989836026973
ZNF219	0.791438429923473	7.67539701991331	5.22428559944173	1.81073624103023e-06	9.18210570485468e-05	4.88226900799847
UBA52	0.523022260195246	12.4335551559011	5.2235149578779	1.81612166289434e-06	9.18445700576459e-05	4.87947482363539
ALKBH7	0.72056215584448	10.5826881840373	5.22245460915913	1.82355733772226e-06	9.19713607546897e-05	4.875630494075
TMEM177	0.738704274871045	8.26141933578905	5.21672255841305	1.86427370300435e-06	9.36057992625844e-05	4.85485421655755
PICALM	-0.521111988720373	10.6138609556818	-5.21641534722558	1.86648093021307e-06	9.36057992625844e-05	4.85374096563481
TMED1	0.722225381766746	10.9706678902206	5.21578574890823	1.87101243904099e-06	9.36057992625844e-05	4.85145955320584
PNISR	-0.644093424549508	10.9371334279013	-5.21353745661104	1.88728275444979e-06	9.41605671986929e-05	4.84331355194874
DOLK	1.08884097524712	9.01610426413759	5.21286268394148	1.89219295319167e-06	9.41605671986929e-05	4.84086899678628
NDUFA7	0.815075228843927	10.3526611852072	5.21087121467948	1.90675775417104e-06	9.46329958792174e-05	4.83365508354806
PSMD13	0.382835495749941	9.06536064526055	5.20745461567886	1.93200215987861e-06	9.5631544576909e-05	4.82128137656797
LDB1	0.687342220886485	7.86585447837228	5.20595808575541	1.94316270398288e-06	9.59295217434511e-05	4.81586251583084
EXOSC5	0.815544523781835	9.16952234288905	5.20493759500016	1.95080939646719e-06	9.60491089766959e-05	4.81216773255827
AGAP6	-0.56336746453224	10.3735438949796	-5.20426316818943	1.95587918177721e-06	9.60491089766959e-05	4.80972606824846
C19ORF25	0.890997674060005	9.65382526593578	5.20217030114103	1.97169410810724e-06	9.65716108960345e-05	4.80214996703329
OAT	-0.674220133156883	9.66278526262432	-5.20142421092089	1.97736229582287e-06	9.65957010532737e-05	4.79944944812297
IFI27L2	0.639258208794232	10.4159463555924	5.1988110453691	1.99734140186916e-06	9.73048169296966e-05	4.78999218127421
FASTKD5	-0.443866263510275	9.95066516191279	-5.19816555983983	2.00230693430167e-06	9.73048169296966e-05	4.787656413088
ACSS3	0.937382629596581	7.95081032913272	5.19591509640595	2.01971403980575e-06	9.78958018099092e-05	4.77951376207042
BRMS1	0.436159582725697	10.9070915217184	5.18935242740225	2.07132809460887e-06	9.97944217270592e-05	4.75577687063581
FLYWCH2	0.880693862886303	8.33473544429204	5.18854383180578	2.0777764306543e-06	9.97944217270592e-05	4.75285306450736
BST2	0.482771402099996	11.8140806527768	5.18843729848697	2.07862747315371e-06	9.97944217270592e-05	4.75246786389068
GALT	0.433870373371221	8.21799495822319	5.18782241411967	2.08354617267801e-06	9.97944217270592e-05	4.75024464306648
ZNF563	0.702554855788827	7.97658141835798	5.18714889608103	2.08894701448293e-06	9.97944217270592e-05	4.74780954593688
MICOS13	0.665379239506075	11.2531013270946	5.18627911553384	2.09594198798217e-06	9.97944217270592e-05	4.74466505554426
LILRA4	0.790255748699962	7.868474187261	5.18623228777532	2.09631923889434e-06	9.97944217270592e-05	4.74449576674583
FOSL2	0.792258258705729	8.84742195622365	5.18524317598509	2.10430324738284e-06	9.98739882286959e-05	4.7409201377754
SKA1	0.569467772513591	7.84305026761956	5.18456103342768	2.10982681037859e-06	9.98739882286959e-05	4.7384543623857
POP7	0.812783748665836	9.16391131825702	5.18352989662979	2.11820332988267e-06	9.98739882286959e-05	4.73472731240457
HTR1D	0.970310294760572	6.56251902870776	5.18338307345194	2.11939871060305e-06	9.98739882286959e-05	4.73419664391125
TSPAN31	0.827753249096455	10.6031303456126	5.17917513141015	2.15394101489949e-06	0.000101246078788512	4.71899034567014
GLOD5	0.754713644852589	7.69645313595182	5.17561687518698	2.18358076195861e-06	0.000102274640238671	4.70613578819306
PTDSS2	0.869096761122767	8.63449697700879	5.17489815948676	2.18961595781749e-06	0.000102274640238671	4.70353979702386
ANKRD11	-0.528417890965457	9.25566374561816	-5.17458331243177	2.19226494268628e-06	0.000102274640238671	4.70240262057832
REPIN1	0.350758776087607	8.43973690806446	5.17056435119145	2.22635623146229e-06	0.000103606068916005	4.68788929016726
POLR2B	-0.430762598605803	10.5624146084747	-5.16582036484681	2.26726742015314e-06	0.000105246241483866	4.67076372710876
MGMT	1.03251979454452	10.159045544993	5.16448231650855	2.27893923508544e-06	0.000105246241483866	4.66593461114562
UGT1A3	0.695032493885853	8.48702854450708	5.16419598499262	2.28144455569012e-06	0.000105246241483866	4.66490128659956
PET100	0.524037623193315	12.2180944431376	5.16388587644169	2.28416096677379e-06	0.000105246241483866	4.66378218127341
RNF157	0.79951364031775	8.9379081710399	5.15842420060779	2.33252616057628e-06	0.000107201304241104	4.6440768994567
CD63	0.387494873090294	11.3985051361073	5.15751648896819	2.34066106763486e-06	0.000107201304241104	4.64080278704916
MYDGF	0.639557923375241	9.41353991045212	5.1562504119769	2.3520541453722e-06	0.000107201304241104	4.63623645128822
SSR4	0.645728155576384	13.5989455869786	5.15616284176331	2.35284417403168e-06	0.000107201304241104	4.63592063066359
IDH2	0.740021124326864	9.76148352658117	5.15588914168676	2.35531508165976e-06	0.000107201304241104	4.63493354990719
COG3	-0.619512846312864	8.34866724482262	-5.15506226436782	2.36279543140348e-06	0.000107280110816108	4.6319516050385
CTSH	0.585992954725215	11.3614110825115	5.15362771749385	2.37582839481419e-06	0.000107444824027141	4.62677870926014
PRICKLE4	0.459644128268108	11.5462906401961	5.15339617158933	2.37793860582012e-06	0.000107444824027141	4.62594382371988
RASSF4	0.752724048411295	8.44277128320759	5.15200887820724	2.39062037145617e-06	0.00010775692452112	4.62094198354221
CIB2	0.916902718952514	8.25963891245532	5.15048212146473	2.40465371410878e-06	0.000108128296286708	4.61543795981503
NOP2	0.44211592748049	8.71631365238768	5.14890636784133	2.41922215211923e-06	0.000108521886011291	4.60975801167651
DNAJC2	0.901466472293846	8.07388056896367	5.14616113908031	2.4448099092013e-06	0.000109406709150133	4.5998643113586
TTC39C	0.771468558747184	9.96554782214472	5.14542058918716	2.4517577785657e-06	0.000109455148100035	4.59719577399748
R3HCC1L	0.566427859101761	8.92570458369515	5.14428338495377	2.46246479775198e-06	0.000109670777066467	4.59309822260907
SLFN5	-0.595995029791203	8.59812468262679	-5.14277039186861	2.47678107708729e-06	0.000110045742094109	4.58764722180804
PPP2R2A	0.653932822391219	10.8613930668163	5.13961369150362	2.50691383582207e-06	0.000110876145824207	4.5762764382742
KRTAP5-9	0.741211273895183	7.08001933913069	5.13956785329683	2.50735402914181e-06	0.000110876145824207	4.57611134545872
ZMIZ1	-0.984218479435892	11.0315844484435	-5.13761468368665	2.52618130301905e-06	0.000111388948173271	4.56907729911181
SF3B5	0.38860973605145	11.6641081191604	5.13712856251819	2.53088869971957e-06	0.000111388948173271	4.56732678055545
TSR3	0.758642921770361	8.16629624930113	5.13588950477477	2.54292616924964e-06	0.000111440972326367	4.56286525647787
MON2	-0.468214884469928	10.1768051647592	-5.13546636269053	2.54704985097211e-06	0.000111440972326367	4.56134173519528
MRPL9	0.808303322350829	8.78143009004225	5.13516545052069	2.54998634496323e-06	0.000111440972326367	4.56025833415199
TMEM97	0.471329695253349	9.4756777648847	5.13447144899552	2.55677152245807e-06	0.00011147643313222	4.55775975956336
UFM1	-0.618819290046957	9.63781356952804	-5.13110795599077	2.5899077023252e-06	0.000112657966510701	4.54565236845655
MRM2	0.360406180304512	7.84720246164704	5.12821963822851	2.61869843019676e-06	0.00011364542187419	4.53525809467444
TAOK1	1.34799466222187	10.6074090781129	5.12747094917936	2.62621243535524e-06	0.000113707077160474	4.53256416609449
RAI1	-0.471247649009705	8.93771537589591	-5.12579196958217	2.64313999508912e-06	0.000114175082056384	4.52652347173711
HES6	0.847160351275273	8.44609904145139	5.12379398360889	2.66342325316613e-06	0.000114785545790608	4.51933612725063
ZNF333	-0.542801658137588	8.55672314582978	-5.12092266529263	2.69283999293365e-06	0.000115600084636079	4.50900921170388
PPP1R16A	0.855627408411374	8.60179658910942	5.12074090012	2.69471286730048e-06	0.000115600084636079	4.50835556132945
LIG3	0.58589028907316	7.4463994841439	5.11966799964432	2.70579388252622e-06	0.000115809219361977	4.50449747547418
SMUG1	0.781684166256934	10.159781088267	5.11841452715267	2.7187964643276e-06	0.000115900850903735	4.49999049454811
CISD2	1.28806391867808	8.90155531948547	5.11821955863889	2.72082441964975e-06	0.000115900850903735	4.49928950826667
ETV2	0.719969942420308	7.81372263058167	5.1176682017724	2.72656736223887e-06	0.000115900850903735	4.4973072306014
MIEF1	0.746309856759716	10.1121451489082	5.11543882636036	2.74991001344894e-06	0.000116293821303731	4.48929293818492
CD244	0.632436592877948	8.33987287897135	5.11515701131402	2.75287466981336e-06	0.000116293821303731	4.48827995736317
YPEL4	0.78516635133277	7.47268055798922	5.11500190119473	2.75450774429285e-06	0.000116293821303731	4.48772242593116
NDC1	-0.41508208339061	8.28317638568942	-5.11364163494656	2.76887003828112e-06	0.00011663630651098	4.48283335869095
METTL26	0.404746370350216	9.47238775266174	5.11159869748738	2.79057832677867e-06	0.00011722925650196	4.47549166647509
SELP	1.05994912566068	8.3174108459862	5.11056891170179	2.80158401817774e-06	0.00011722925650196	4.47179140100851
RNF122	0.522854244311402	9.31541555858509	5.11054944989717	2.801792422693e-06	0.00011722925650196	4.47172147314372
FAM76A	0.742901566250127	7.6167614652744	5.10830717926006	2.82590555774233e-06	0.000117410885505606	4.46366556375687
LRMDA	0.792164431269322	8.26844117569207	5.10829037859856	2.82608699598111e-06	0.000117410885505606	4.4636052088844
ARRDC3	-0.359147835291228	8.39060556392045	-5.10795297071733	2.82973324115769e-06	0.000117410885505606	4.4623931190451
AKAP3	1.00515296567341	8.07687875454565	5.10780807503307	2.83130049180231e-06	0.000117410885505606	4.46187261229307
SLIRP	1.13991308885249	11.4670784994567	5.10670356107005	2.84327536579208e-06	0.00011764603459212	4.45790508740075
FXYD1	0.601622459002083	7.60210906264504	5.10596217619414	2.85134111840413e-06	0.00011771875356314	4.45524216221929
CSF2RB	-0.640480666056643	8.77399871292627	-5.10492990444916	2.86260889068952e-06	0.000117923056311605	4.45153469468485
MRPL48	1.03565824831004	8.99501401238071	5.10238825978309	2.89053863302073e-06	0.000118777073822426	4.44240757455815
ANKRD27	-0.535823186394369	9.01336715533884	-5.10169309404189	2.89822411563179e-06	0.000118777073822426	4.43991154954835
CEP192	-0.523187056704593	8.7864188782057	-5.10131294830479	2.9024353283868e-06	0.000118777073822426	4.4385466795291
SIRT2	0.570610035771409	8.7516454767677	5.09770873620719	2.94266161924792e-06	0.000120159755966708	4.42560830985901
CRLF3	-0.849761546879881	10.4997413591714	-5.09340862078014	2.99137024943194e-06	0.000121882009224126	4.41017687358619
GLA	0.399351252822575	10.9477566610905	5.09237351454955	3.00321270400685e-06	0.000122097935227607	4.40646310806171
SLC25A40	-0.465077069576351	8.37644824794637	-5.09167628113131	3.01121551032964e-06	0.000122157157909264	4.40396174734954
SDCBP	-1.02539686441042	12.0586280777525	-5.087927509489	3.05460336236295e-06	0.000123311644450864	4.39051533663183
RNF4	-0.339587013367714	10.174080486023	-5.08751622492614	3.05940066270033e-06	0.000123311644450864	4.38904036329243
TRIM42	0.761710827144669	6.64047633662657	5.08705348437203	3.0648069842322e-06	0.000123311644450864	4.38738091616031
IER5	-0.511155508540401	10.3135030138736	-5.08681673355367	3.06757662726054e-06	0.000123311644450864	4.38653192216711
PRX	0.423505521388551	7.3890998820033	5.08637814781155	3.07271393117474e-06	0.000123311644450864	4.38495918791652
AASDHPPT	-0.671965119018331	9.06206599549939	-5.0857366710623	3.08024295642846e-06	0.00012334852748908	4.38265900650154
DDX55	-0.425233596698519	10.3964886659959	-5.08444260101055	3.0954865558493e-06	0.000123564245042532	4.37801915907977
NTPCR	0.974239082260425	9.08420763442198	5.08415597546646	3.0988728728313e-06	0.000123564245042532	4.37699154038075
MTFR1L	0.558402338792392	8.96775131657042	5.07823148560369	3.16968607996093e-06	0.000126118362341473	4.35575642059841
LUC7L	0.414722971809121	8.05818357349929	5.07733947084974	3.18048446113376e-06	0.000126208966286839	4.35256009354682
SIKE1	-0.498340858996695	7.26625929848142	-5.07692701342186	3.18548969085801e-06	0.000126208966286839	4.35108222969045
TMEM106C	1.07385447020347	9.49530201200833	5.0745688876967	3.21425446491661e-06	0.000127078819003832	4.34263388716663
PTGES2	0.66642461490656	9.59576310602607	5.07332658280338	3.22951050639234e-06	0.000127412041352616	4.33818381800809
TMEM8B	0.501589656266439	8.36396639522873	5.07203322973501	3.2454688356842e-06	0.000127771506208234	4.33355138505803
NME4	0.860379223175102	11.0108915046923	5.07090533620343	3.25944866748049e-06	0.000128051729650218	4.3295119958824
HSPA5	0.935282051024529	9.49323167793882	5.06953113148094	3.27656120410385e-06	0.000128453589558366	4.32459099937398
METTL22	0.889137129428113	10.1808823071768	5.06877843872008	3.28597153511079e-06	0.000128552441963737	4.3218958660319
THAP11	-0.487372522531352	11.19552977484	-5.06731178248535	3.30438413870919e-06	0.000128678936789059	4.31664476928288
HSD3B2	0.776251873928717	6.9728964558158	5.06720930036207	3.30567448571273e-06	0.000128678936789059	4.31627787502024
TTC1	0.902355666055108	10.0114613190745	5.06687463063508	3.30989173456666e-06	0.000128678936789059	4.31507975262526
MORF4L2	-0.63634975889274	9.84157727773041	-5.06552505834734	3.32695156133757e-06	0.000129073270449315	4.31024860969445
DRG1	0.751530421699744	10.2929067594203	5.06330306725475	3.35522745315657e-06	0.000129900206438495	4.30229562377076
INPP5F	0.396235212732229	7.52587568858147	5.06261997360264	3.36396737178899e-06	0.000129968934006117	4.29985098578798
BAK1	0.996179731808755	8.55611527598444	5.06036019062367	3.39303968375202e-06	0.000130501268648774	4.29176474454464
SETD5	0.547565394273462	8.73193962708676	5.0591791607305	3.40833154823849e-06	0.000130501268648774	4.28753925278935
MRPS21	0.493121096977193	10.7853489634168	5.05859486214813	3.41592193953147e-06	0.000130501268648774	4.28544890500092
CERS4	0.872872822393777	8.17826794589645	5.05833949516258	3.41924450971111e-06	0.000130501268648774	4.28453535372197
HAPLN3	0.791762619778671	8.90264390912768	5.05820147908492	3.42104154962429e-06	0.000130501268648774	4.28404162251238
MRPS11	0.405048945133041	10.1846838156087	5.05752187495314	3.42990384900094e-06	0.000130501268648774	4.28161052837694
RDH14	-0.509864074597717	9.99389567837589	-5.05725198307658	3.4334295799254e-06	0.000130501268648774	4.28064510458259
ELF1	-0.720830076696613	12.3977935077919	-5.05723192026081	3.4336918121509e-06	0.000130501268648774	4.28057333925008
CHCHD7	-0.437615320066033	9.16643863310244	-5.056013064901	3.44965979683273e-06	0.000130707466647767	4.2762136850957
NDUFA3	0.422089023579623	13.0603702806016	5.05574922893684	3.45312582698403e-06	0.000130707466647767	4.27527004499252
WDR59	-0.471748827992419	10.2147527011186	-5.05487958728221	3.46457454169251e-06	0.000130875355308753	4.27215982064753
RBM5	-0.521134010955789	12.3548978851422	-5.04952546006066	3.53588465207217e-06	0.000133299279782462	4.25301617903081
DCTN1	0.621421849373137	9.07834897473616	5.04797412883108	3.55681372418346e-06	0.000133817945376991	4.24747104513572
PPP2R5B	1.12595915972706	9.83422777359901	5.04688031982098	3.57164324866423e-06	0.00013410550234069	4.24356173835918
PFDN6	0.538007992980083	8.09904040434343	5.04499439523063	3.59735440931479e-06	0.000134619629316526	4.23682224801507
UBE3C	-0.398205971913205	10.1203691589127	-5.04481833182594	3.59976394774914e-06	0.000134619629316526	4.23619312817516
RNF41	0.414831780277429	8.10278510893539	5.04039108355374	3.66087604929991e-06	0.000136510855040377	4.22037656110824
DYRK1A	-0.436819265345555	8.60312904885883	-5.03959630658414	3.67195394610906e-06	0.000136510855040377	4.21753781840324
PI16	0.664967077231696	9.07680759517926	5.03949333006532	3.67339167188483e-06	0.000136510855040377	4.21717002649631
GGPS1	0.672669673313589	9.47964188416566	5.03904932665029	3.67959702509562e-06	0.000136510855040377	4.21558425708006
POU2F2	0.992868997164541	8.94816659030331	5.03814443926867	3.69227545784033e-06	0.000136709429203886	4.2123526168094
ZBTB3	0.920596800399364	9.21034167050999	5.03736141097314	3.70328104382614e-06	0.000136845401106613	4.20955637755295
SNRPA	0.608161250790936	9.8207776760634	5.03413485892748	3.74897073525866e-06	0.000138252977011532	4.1980361675323
EBLN2	0.700215071506941	11.2777186364854	5.03362857809476	3.75618987968741e-06	0.000138252977011532	4.19622881371741
SEPTIN4	0.294269752499102	7.73001400802774	5.03237372375075	3.77414181193724e-06	0.000138569374160347	4.19174949522473
PSMD5	0.613399659786473	8.09726887139611	5.03152276296835	3.78636343678767e-06	0.000138569374160347	4.18871218880496
DHX30	0.472110508657781	8.50477031531229	5.03061995725663	3.79937204500667e-06	0.000138569374160347	4.18549007857809
HYOU1	0.688459538008745	8.50414347753537	5.03037254655198	3.80294464337765e-06	0.000138569374160347	4.18460711467095
MSX2	0.71345953720651	7.14899237504319	5.03025977778493	3.80457411026531e-06	0.000138569374160347	4.18420466968367
UROD	0.482216901869432	11.8903332849668	5.02993023904184	3.80933974300723e-06	0.000138569374160347	4.18302864658951
KCNA6	0.818731857440682	8.10733468838549	5.02894399050739	3.82363736168245e-06	0.000138818865382016	4.17950922753926
BTN2A1	-0.478168276063984	9.60302355672888	-5.02786799786108	3.83929595213034e-06	0.000139116702451853	4.17566990066626
NT5C3B	0.780718646063223	8.55366920270335	5.01847563430101	3.97867385597567e-06	0.000143887660516205	4.14217156912752
SHISAL2A	0.624002031217069	8.97795575946471	5.01732152299142	3.9961384685312e-06	0.000144216250022763	4.13805726368366
HOXC10	0.629361254854596	7.52904682453691	5.01685521225192	4.00321620019245e-06	0.000144216250022763	4.13639502439377
PHKG2	0.694652195248009	9.01262353201665	5.01353098815791	4.05402865874948e-06	0.000145765373412185	4.12454725698917
TNRC6C	-0.452339564948988	7.65253384663769	-5.01047803405668	4.101250655086e-06	0.00014698515787617	4.11366934910934
IRF1	-0.54299683882935	13.410764336182	-5.01003854488997	4.10809271373933e-06	0.00014698515787617	4.11210365522976
GUCA1A	0.660909018668209	8.25742538773064	5.00981462065048	4.11158310976692e-06	0.00014698515787617	4.11130594132651
JMJD1C	-0.814504597736896	9.19003144869679	-5.0092299336428	4.12071055424941e-06	0.000147029789011182	4.10922310998652
CPTP	0.800523946958455	8.21265656250592	5.00823586136314	4.13627440168091e-06	0.000147303466812534	4.10568217005723
PTHLH	0.315896312872014	7.14399613710752	5.0074778350361	4.14818122605285e-06	0.000147446114017852	4.10298224627374
SPINK1	0.563017534331091	6.59378595450592	5.00558791935931	4.17801372920145e-06	0.000148224171484084	4.09625156291645
POLR3K	0.711000334982552	8.46763760793359	5.00287271680242	4.22124148018701e-06	0.00014947360011721	4.08658368674702
IGFBP4	0.616874326308704	7.33129926560707	5.00160428324463	4.24158552611368e-06	0.00014990952178562	4.08206803485712
GAMT	0.43861989837409	7.9846086726708	4.99833996890251	4.2943833726716e-06	0.000151488635382655	4.07044932300501
GPBP1	-0.538407986373624	10.3703859794946	-4.99655365910599	4.32354743607166e-06	0.000152229657933081	4.06409270613388
NUDT1	0.367687393701004	9.40167650201418	4.99307500181233	4.38089903828587e-06	0.000153958487671285	4.05171671809518
ENPP1	0.639158338553185	7.25478815253409	4.99177268996137	4.40256091870111e-06	0.000154428927262935	4.04708447464862
ADAM7	0.684604698181512	6.64334848972974	4.99049911360993	4.42384622754243e-06	0.000154884417358666	4.04255495837627
UQCC3	0.688838115557985	8.58556810417188	4.98985425451154	4.43466215745451e-06	0.000154972341798237	4.04026169071247
KLF1	1.24121382811546	9.40594543932108	4.98867984826171	4.45442648375127e-06	0.000155372060959406	4.03608556815859
GFRA2	0.836045973778797	8.59993892697805	4.98740635562692	4.47595580649502e-06	0.000155831737509335	4.03155759179851
PCGF1	0.964014701798053	9.28202462050375	4.98624938971373	4.49560344582462e-06	0.000155964129494723	4.02744437678318
STX16	-0.387292565373565	10.1422616058133	-4.9861982399523	4.49647401897868e-06	0.000155964129494723	4.02726254024496
ZDHHC3	0.451564386414596	9.25905398518645	4.98446391831607	4.5260901752852e-06	0.000156093977113109	4.02109754535027
COX6B1	0.411825078849402	13.2809589775854	4.98417364906159	4.53106557878202e-06	0.000156093977113109	4.02006581781438
DMXL2	-0.820486419348478	8.55490224181459	-4.9839794170345	4.53439783121436e-06	0.000156093977113109	4.01937545805744
ARHGEF19	0.701112832739375	8.37111719515868	4.98379089573786	4.53763440413632e-06	0.000156093977113109	4.01870540738461
FICD	1.09759040973978	9.07483534832553	4.98353442767062	4.5420411324376e-06	0.000156093977113109	4.01779387536276
RPUSD3	0.64690608046466	9.81555690945628	4.98253555889595	4.55924402615954e-06	0.000156397155831182	4.01424392071696
ZFPL1	0.613288363898462	8.54585263952646	4.97960446771918	4.61009336923327e-06	0.000157570777036628	4.00382871922044
POLR3C	0.544228487237815	10.7284352331081	4.97959005350719	4.61034479727767e-06	0.000157570777036628	4.0037775071621
SAMD4B	1.02850495780715	9.14016297946251	4.97891643693311	4.62210971722954e-06	0.00015768407574629	4.00138429741707
MTCH2	0.602672893303826	8.59947831703853	4.97780350006491	4.6416119138999e-06	0.000158046128677737	3.99743059564663
VCAN	0.534183565594358	13.5603632390487	4.97690909197334	4.65734314151876e-06	0.000158046128677737	3.99425350081668
HNRNPH1	-0.528945155885408	10.1221907659221	-4.97686441155311	4.65813036668751e-06	0.000158046128677737	3.99409479476305
B3GNT6	0.458022249482545	7.42785892353376	4.9754189804301	4.68366782063278e-06	0.000158528753952649	3.98896092638502
SH3PXD2B	0.664489448225541	7.43856767682053	4.9747538301199	4.69546549063081e-06	0.000158528753952649	3.98659867477591
ZNF526	0.624583654008587	10.3930041695851	4.9742529545533	4.7043686370704e-06	0.000158528753952649	3.98481993033845
AXL	0.398656148028691	7.48908033743115	4.97414241857973	4.70633565670476e-06	0.000158528753952649	3.98442739797355
PDE6G	0.640066629002897	7.7436201209662	4.9721169589321	4.74252214198343e-06	0.000159425132735521	3.97723532793046
C12ORF43	0.704192015760883	9.21672202552645	4.97169842724492	4.75003342805583e-06	0.000159425132735521	3.97574935420959
IRF2BP1	1.14942413374314	8.84005827049756	4.97019841106794	4.77704961634242e-06	0.000159823840329111	3.97042408717253
NDOR1	0.619531381477339	6.34442416400531	4.9700881167455	4.77904200759037e-06	0.000159823840329111	3.97003255518088
OTUD1	-0.572576003698664	8.81155328310521	-4.96906326950919	4.79759409898902e-06	0.000160157251308111	3.96639465214001
WWP1	-0.361430265615915	8.7950669468698	-4.96375998422035	4.89472751613227e-06	0.000163071810572676	3.94757491450792
TTLL12	0.938179803567291	9.98964249237451	4.96307628129803	4.90738922745251e-06	0.000163071810572676	3.94514931504631
FUOM	0.773403394102172	7.76925402788176	4.96287530992242	4.91111717174021e-06	0.000163071810572676	3.94443634947351
SLC45A1	0.376786286825356	7.48559429039648	4.96067444189476	4.95212424263478e-06	0.000164141368546727	3.93662940000697
ADPGK	-0.504815286471267	10.8717127015617	-4.95919647043079	4.9798499979981e-06	0.000164767696476316	3.93138758860075
KLHL6	-0.595629664233901	9.14387104377889	-4.95848366847973	4.99327592368135e-06	0.000164919507985518	3.92885979683147
ACTR10	-0.522553193676806	10.4381028032963	-4.9574477605955	5.01285084862346e-06	0.000165273515346577	3.92518647256039
SPG21	-0.419494324018505	8.58877269580579	-4.95688631107922	5.02349157792652e-06	0.000165332233396273	3.92319571896097
CHRNA10	0.688145031119555	8.14076652627187	4.94982858147495	5.15915124795235e-06	0.000168884487649318	3.89817947384473
CYP4F12	0.637785202788231	7.81630609707995	4.94981503990249	5.15941495055647e-06	0.000168884487649318	3.89813149088154
ACOT8	0.551662006478262	9.0862108995097	4.9495962573433	5.16367725370593e-06	0.000168884487649318	3.89735626888544
GSTO2	0.702173918357401	7.76074415672231	4.949313544811	5.16919013773015e-06	0.000168884487649318	3.89635454375925
CYC1	0.349695792107557	11.8505922394067	4.94893019116048	5.17667471922244e-06	0.000168884487649318	3.89499626164294
DXO	0.761059610262187	8.75480601300797	4.94668771465904	5.22066962918607e-06	0.000170022540925377	3.8870517628953
NFKBIE	0.935924786780889	9.44163843225429	4.94550364773592	5.24404707088571e-06	0.000170486345626826	3.88285758130106
KDSR	0.434918785476206	9.70490874125171	4.94458671724372	5.2622206794423e-06	0.000170779652346213	3.87960995611351
DNAJC17	0.474141533527254	8.91657828645379	4.94378097440115	5.27824139577021e-06	0.000171002192164007	3.87675636397289
ADAM15	0.4373945418894	9.81964935914056	4.9424362024106	5.30508605776643e-06	0.000171574022398578	3.8719942303466
PUS7	-0.48677912709314	8.96513540211506	-4.94114561440709	5.33097466853433e-06	0.000172113007421313	3.86742452282416
PI4K2A	0.780583447303979	8.21487301999653	4.94066448745626	5.3406574492049e-06	0.000172127821519193	3.86572108851421
ITPRID2	-0.605952775261764	7.99873713374188	-4.93964665795697	5.36119821445866e-06	0.000172158878970261	3.86211770034635
CDKN1B	-0.645171732932171	10.9987663075605	-4.93950081477764	5.36414779157765e-06	0.000172158878970261	3.86160140396567
PLAA	0.362368359738567	7.73771180027031	4.93886078589789	5.37711071268352e-06	0.000172158878970261	3.85933573241328
TMEM268	0.910616547468965	9.13780865885552	4.93879112400603	5.37852346817759e-06	0.000172158878970261	3.85908914064407
PREB	0.646381042436616	9.18887288310482	4.93808468688609	5.39287066571004e-06	0.000172322533378108	3.85658855672654
EFCAB12	0.697918501733483	7.04359960993371	4.93680489721405	5.41895762359847e-06	0.000172760125142168	3.85205888089437
ZFP36	-0.61299546158291	13.1957170072704	-4.93639253539518	5.42738938384873e-06	0.000172760125142168	3.85059948410897
TMEM241	1.33805966638605	8.14431842248886	4.93605314716091	5.43433864522012e-06	0.000172760125142168	3.84939839066622
XPOT	-0.459702387828818	8.03219627694765	-4.93509227142883	5.4540606295481e-06	0.000173092220081628	3.8459980579412
DMAC2	0.637798429846555	10.6382217124065	4.93336837116278	5.48961933410155e-06	0.000173744788598365	3.83989829473151
CARHSP1	0.548323897302891	12.0574871535611	4.93313313996799	5.49448897202586e-06	0.000173744788598365	3.83906603898847
PHPT1	0.44897065717922	10.6671566988418	4.93274397597153	5.50255452878377e-06	0.000173744788598365	3.83768920328071
BOLA2	0.345821441788683	9.94367833805682	4.93022999729888	5.5549373574943e-06	0.000175102510182772	3.8287961012797
UQCR10	0.274116117846326	9.74941916616086	4.92791957656678	5.60350866248231e-06	0.000176335708517002	3.82062488623402
CTSF	0.906512871772165	8.59481305669847	4.92720609608	5.61859172728978e-06	0.000176350817322163	3.81810188561268
CDK11B	-0.552108058888077	8.18856156027733	-4.92700315146155	5.62288925066646e-06	0.000176350817322163	3.81738426565481
BCL7C	0.2926458775082	8.6500113601984	4.92388698283938	5.68928184730094e-06	0.000178133705624971	3.80636705552555
AKTIP	-0.58671806619531	9.70719336677536	-4.92255209648241	5.71795674025817e-06	0.000178731642763748	3.8016485333259
YIPF2	0.655745327104586	7.66074398985872	4.92197168497323	5.73046869382001e-06	0.000178823204507316	3.79959709057475
NELL2	-0.623776932801295	10.7599894192434	-4.9200740389633	5.77156350067694e-06	0.000179457202205275	3.79289069802462
APH1A	0.309788401854316	11.0474388822996	4.91972727912419	5.77910390244327e-06	0.000179457202205275	3.7916653552393
TTC16	0.677674418038011	8.55273106468013	4.9197028481586	5.77963552464339e-06	0.000179457202205275	3.79157902518824
CD44	-0.399408984937278	11.4115528816292	-4.91771634945437	5.82302252154235e-06	0.000180359363625911	3.78456012072304
CACFD1	0.403000750770726	8.15115503083482	4.91748843062153	5.82802080630322e-06	0.000180359363625911	3.78375489648983
NR2F6	0.833288719758085	8.40109055326298	4.91497609816178	5.88339532092531e-06	0.000181771589542694	3.77488009357647
PRDM10	-0.551010916940326	8.7328233721137	-4.91388482674037	5.90760810036719e-06	0.000182217974811491	3.77102582490636
SLC3A2	0.552637293580569	8.91380468637607	4.91291656535407	5.9291731429439e-06	0.000182581353169102	3.76760634229638
AP2B1	0.73281109292337	9.89084745793016	4.90985291944576	5.99791479551953e-06	0.000184393884677413	3.75678888477837
UBFD1	0.921134438438951	8.26583535939835	4.90922485185384	6.01210324487537e-06	0.000184526083310229	3.75457161449468
B3GAT3	0.853726573836775	8.45873888896431	4.9084454472082	6.02975613732256e-06	0.000184764005383541	3.75182025802366
LUC7L2	0.600315449686396	7.75531322425837	4.90630350444592	6.07853088293699e-06	0.000185953220994241	3.7442600666558
DGAT1	0.603803840171409	9.46134797680191	4.90567117419776	6.09300345270441e-06	0.000186090895958948	3.74202848455763
WDR55	1.1231604073991	9.54151387477537	4.90460796386824	6.11741385694063e-06	0.000186531143765309	3.73827656222515
ASPHD2	0.807143652526976	8.96960814436147	4.90343598676839	6.14443225705072e-06	0.000187049348040495	3.73414124728669
ZDHHC12	0.477971862166541	10.2573039448641	4.90284378466108	6.15812904273677e-06	0.000187160987079008	3.73205183700196
KIF27	-0.348187176982839	7.63054385408224	-4.90078652114751	6.20594298613555e-06	0.000188307483031342	3.72479428638308
CHRNB3	0.909060588588821	8.13185812880044	4.90004642722405	6.22323252324075e-06	0.000188525555383434	3.72218374653187
TMEM87A	-0.423887477408206	12.8058125164457	-4.89920765243535	6.24288430819733e-06	0.000188622593530848	3.71922534679436
ABHD2	0.44805505032313	7.95838167130287	4.89863613558325	6.25630920745516e-06	0.000188622593530848	3.717209711608
SPAG9	-0.418572574799434	9.34976842256077	-4.89861699506696	6.25675930526738e-06	0.000188622593530848	3.71714220837736
MRPL21	0.460958907169221	9.45909152903368	4.89674625251606	6.30090375640454e-06	0.000189548312467011	3.71054520683225
ARMCX6	0.514153524534546	8.85208323031527	4.89645596281169	6.30778104292448e-06	0.000189548312467011	3.70952163029094
KMT5C	0.802949604783596	7.95004405379347	4.89526191943734	6.33614651991709e-06	0.000189954169125145	3.70531166376598
KIR3DP1	1.01414468934578	7.90337160244436	4.89503104348519	6.34164553694685e-06	0.000189954169125145	3.70449769397951
RARS2	0.6612585899416	10.0186128965971	4.89372397047118	6.37286557215844e-06	0.000190583404554565	3.6998898457432
PRR3	0.627299173057274	8.40037307629133	4.8913541236184	6.42985408955017e-06	0.000191756003011157	3.69153682052615
PLD1	0.469427399238212	8.38637534766302	4.89123932561036	6.43262729140905e-06	0.000191756003011157	3.69113223785677
ZNF195	-0.565816914449087	8.72980617538986	-4.89054000292738	6.44954626559778e-06	0.000191953720673557	3.6886677087422
HOMER3	0.596404869460606	8.80707482340739	4.88747866161285	6.52412390674398e-06	0.000193700392013691	3.67788093862533
ANKRD10	-0.601463803121133	10.2220855223776	-4.8872799634495	6.52899343961266e-06	0.000193700392013691	3.67718092416728
LILRB2	-0.485694653908887	9.00955408053575	-4.88616494317682	6.55638543214051e-06	0.000194204299284403	3.67325294572058
PTGIR	0.77851462781967	7.76628265104098	4.88387425909311	6.61301213576596e-06	0.000195571187742517	3.66518464748762
MCTS1	1.07323341107921	9.90504642439491	4.8822947379602	6.65233677869021e-06	0.000196422874410029	3.65962223705275
SLC7A3	0.530840600108385	7.06410655869475	4.88159224658591	6.66989974959153e-06	0.000196630330532587	3.65714862337477
CALR	0.742568822166307	10.9373274119013	4.87942543849004	6.72435805889271e-06	0.000197923100531541	3.64951988809759
CTSV	0.738732784631415	7.02711647417954	4.87880438002382	6.74004707514456e-06	0.000198072470030351	3.64733359980785
EFNA4	0.711313205906038	8.99042067919817	4.87777713556046	6.76607562232357e-06	0.000198524744006573	3.64371771208825
AP5B1	1.18302701442554	8.88733738507508	4.87695168158403	6.7870623285972e-06	0.000198757090549574	3.64081237876724
ICAM4	0.506546817173179	8.15642895777738	4.87640642595765	6.80096002940686e-06	0.000198757090549574	3.63889337816709
TNRC6A	0.573832677029699	8.64281009536262	4.87621102688467	6.80594720868003e-06	0.000198757090549574	3.63820570474312
TMEM131	-0.428451982596277	11.9576702223527	-4.87498075190831	6.83742977602305e-06	0.00019929538977851	3.63387625564033
TOX4	0.802756393824149	9.42028536116951	4.87465694819533	6.84573950206444e-06	0.00019929538977851	3.63273684484767
SRSF2	-0.57985508833937	12.2868778628693	-4.87348882253629	6.87579904958972e-06	0.000199827039845744	3.62862669754253
IRS4	0.778668098834924	7.81101387104525	4.87311607761371	6.88541807088653e-06	0.000199827039845744	3.62731525925013
FAM111B	0.754681081947653	6.61908613700642	4.87191961359149	6.91638285995651e-06	0.000200414007064671	3.62310602137538
QSOX2	-0.576591095319044	9.23210925437327	-4.87138574959924	6.9302432674539e-06	0.000200504293975128	3.62122800737177
GBE1	-0.501573515010314	9.10788880445206	-4.8706770360629	6.94868514082083e-06	0.000200505323315168	3.61873505875682
REN	0.7411961509766	7.08856007097502	4.87028938533589	6.95879272349846e-06	0.000200505323315168	3.61737154159228
AVL9	0.583572531383034	8.19739652332506	4.87014685355367	6.96251270072498e-06	0.000200505323315168	3.6168702149394
ASCC1	0.398540900247207	10.4740808891018	4.86804149965003	7.01768783093261e-06	0.00020170001070365	3.60946584968387
AQP1	0.682968566328905	8.12459160221887	4.86774033623235	7.02561529164421e-06	0.00020170001070365	3.60840680254695
METTL2A	0.531879140424058	7.17381593057645	4.86626390663357	7.06460583102755e-06	0.000201921928188265	3.60321534728575
SLC2A7	0.627864187655507	6.44697639805925	4.86606386220607	7.06990497867367e-06	0.000201921928188265	3.60251200261052
POM121C	-0.537730084969596	11.6906475919391	-4.86604849839462	7.07031212438234e-06	0.000201921928188265	3.60245798488872
TMEM198	0.910077586789117	8.01319814135136	4.86581030532538	7.07662724586707e-06	0.000201921928188265	3.60162053047317
FIS1	0.760563536651141	11.6362936860258	4.86507947870028	7.09603779447591e-06	0.000202166658446893	3.5990511619991
FARS2	0.628208096363243	9.62866943275584	4.86432574727088	7.11611118858194e-06	0.000202196559507316	3.596401454318
CPNE9	0.845365490849008	6.4137340726442	4.86422652473265	7.11875781556757e-06	0.000202196559507316	3.59605265627972
CPEB2	-0.354462638154456	7.98435268537328	-4.86336971509238	7.14165210724978e-06	0.000202392520261197	3.5930408414381
CORO1B	0.581754445898449	9.52540481314217	4.86315694592777	7.14734852645244e-06	0.000202392520261197	3.59229296391146
GABBR1	0.472111466566835	8.58579728336475	4.86202933017734	7.17761212106696e-06	0.000202850024574397	3.58832968000608
PARD3	0.580465241565613	6.56677871858689	4.86174564575982	7.18524549829464e-06	0.000202850024574397	3.58733266817999
BATF	0.82614862860135	9.25295427508434	4.85965080792707	7.24185947889254e-06	0.000204139486005459	3.57997117426381
RTKN	0.530397917073069	7.68615782269732	4.85913687103385	7.25581531723234e-06	0.000204224388589551	3.57816536755313
OSCP1	0.394105125971757	6.42505241949936	4.85670536329337	7.32219944562587e-06	0.000205584941777277	3.56962304418247
NSFL1C	0.375944201230494	10.605461107814	4.85655997354471	7.32618757204272e-06	0.000205584941777277	3.56911232680551
NAALADL1	0.552799274094376	9.39332223177551	4.85612771561715	7.33805720173224e-06	0.000205608836999287	3.56759395609982
SMCP	0.825600910937212	7.7819422224243	4.85571605818447	7.34937861808361e-06	0.000205617322926624	3.56614800609819
FNBP4	-0.573685277306202	11.4629892129621	-4.85461993486005	7.37960753057223e-06	0.000206153976239534	3.5622981420354
HRH1	0.546093440592947	8.32077251519384	4.85370793032881	7.4048513753574e-06	0.00020650135037669	3.55909525800599
SLC43A3	0.384111544550825	7.95023715938158	4.85337188514043	7.41417420033131e-06	0.00020650135037669	3.5579151658186
C6ORF226	0.704230907867506	7.93827543686973	4.85078850692449	7.48622826471659e-06	0.000208197474885061	3.54884436835662
ROMO1	0.493841999335753	11.6988708444119	4.84852388488223	7.54995419754419e-06	0.000209657284643411	3.54089464199222
JAG1	0.458560167729617	7.79907310486666	4.84706779229662	7.59120792161459e-06	0.000210489644911218	3.53578408997401
NAXE	0.728303503219268	10.8204043452175	4.84563957178218	7.6318858947046e-06	0.000211019755212669	3.53077205774742
ASTN1	0.706428831447832	7.81578300668186	4.84560258291528	7.63294222006063e-06	0.000211019755212669	3.53064226243756
NCBP2AS2	0.471650568747053	8.43803594528083	4.84476751230253	7.65682815597611e-06	0.000211366967779098	3.52771209159015
ZNF551	0.913736903708556	8.15709581786655	4.84114690630536	7.76123755325217e-06	0.000213932723753676	3.51501051032183
ZNF140	0.832422964344913	8.76634106373521	4.8382937219396	7.84449510542868e-06	0.000215908736227735	3.50500427454136
OR10S1	0.586010304175291	6.98839754317539	4.83753903342524	7.86666286057951e-06	0.000216199993580669	3.50235801188856
NRIP3	0.869131296432844	8.97165027688144	4.83627997115564	7.90378206060467e-06	0.000216900701519035	3.49794362764842
PRR15L	0.765412670584956	7.75374331120676	4.8343998439083	7.95952997048792e-06	0.000218109821995999	3.49135273553187
PRKAG1	0.356274569109996	9.77528473029165	4.83372394284138	7.97966491729178e-06	0.000218340948711997	3.4889836194391
CTDSPL2	-0.400168503707611	8.53365891558063	-4.82945275332393	8.10805819288424e-06	0.000221529244417881	3.47401616670298
HNRNPM	-0.414859359316177	11.191627014604	-4.82884319331559	8.12654551763062e-06	0.000221709745474422	3.47188060243184
GPKOW	0.891940649060897	9.95990831071364	4.82827048276962	8.14395274761343e-06	0.000221860295216371	3.46987425372443
PTH2R	-0.533366482618202	7.59118437935786	-4.82527570475002	8.23557223814519e-06	0.000224029174250769	3.45938461458432
NDUFS5	0.634020131084947	12.1737953792049	4.82414435285806	8.27044512273607e-06	0.000224650329600259	3.45542268804546
FANCD2	0.544081390999935	7.60091390052821	4.82153882898262	8.35130745849771e-06	0.000226223643189285	3.44629996064766
CYP21A2	0.463871026645992	6.90363678814249	4.82149700075918	8.35261187275159e-06	0.000226223643189285	3.44615352628491
MRPL51	0.510109514949663	11.8712927653312	4.82023326726582	8.39211539100956e-06	0.00022696415262555	3.44172966589018
WDR83OS	0.463050751755253	12.4758935209842	4.81919020657386	8.42485821815381e-06	0.000227519940968116	3.43807870993616
FBXO33	-0.911299490785147	10.6195994033991	-4.81517886198512	8.55194524365291e-06	0.000230422767961566	3.42404153505385
MED4	-0.673736600113974	9.37491698391461	-4.81494768763456	8.55932606658909e-06	0.000230422767961566	3.42323273858075
RPS18	0.513990834432441	13.8044590783829	4.81412300655517	8.58570679830269e-06	0.000230422767961566	3.42034762324008
RUBCNL	-0.635088640289322	9.88969185074289	-4.813995477359	8.58979341342975e-06	0.000230422767961566	3.41990148801197
ATP6V1A	-0.688975814122564	12.3283358892029	-4.81314969054628	8.61694438129971e-06	0.000230422767961566	3.41694281414713
TRIM4	-0.4380768741238	9.58530957633781	-4.81309009263474	8.61886071714904e-06	0.000230422767961566	3.41673434203848
SRSF5	-0.503168206272761	12.5138384934506	-4.81285569276346	8.62640174541032e-06	0.000230422767961566	3.41591442855442
AIFM1	0.445803090494387	8.56883979252401	4.81270882869343	8.63112988613337e-06	0.000230422767961566	3.41540071845578
DKKL1	0.882940867989886	7.79490418974503	4.81104696638679	8.68480851720026e-06	0.00023123224170832	3.40958827068676
NRBF2	-0.706520431182993	10.4451143376097	-4.81097217146915	8.68723206516616e-06	0.00023123224170832	3.40932669395029
CLINT1	-0.807261406469216	10.4983953690863	-4.81060035462822	8.69928969343711e-06	0.00023123224170832	3.4080263849537
TGOLN2	-0.5840964274201	11.734698286653	-4.81023924304002	8.71101580413424e-06	0.00023123224170832	3.40676355953861
PDE2A	0.800412428790842	6.68177339771867	4.80933743715401	8.74036692436733e-06	0.000231394368385959	3.40361009445296
ZNF763	0.676623404754507	8.85757559637551	4.80906230391412	8.74934090930805e-06	0.000231394368385959	3.40264805491202
VPS11	0.796182863868932	9.00683655091493	4.8089096727888	8.75432313812157e-06	0.000231394368385959	3.40211437133212
ZNF169	0.763604678732259	7.48192837851004	4.8082712464946	8.77519287688262e-06	0.000231617926839472	3.39988216353159
POGZ	0.574438750221417	7.7413639292773	4.80725900686244	8.80838194425385e-06	0.000232165558561753	3.39634323362345
EIF4EBP1	0.434707885453609	8.39965227332224	4.80482621261415	8.88864989116286e-06	0.00023395076956134	3.38783928911282
LAMTOR2	0.382980972650392	11.603597270556	4.80415285897464	8.91099252000231e-06	0.000234208494951779	3.38548591024887
TAF4	-0.737068201130683	10.0044277245701	-4.80294462668082	8.95122057418842e-06	0.000234690441645541	3.38126351560677
NKX2-3	0.771771539140412	6.85080246218196	4.80284689423137	8.95448231346793e-06	0.000234690441645541	3.38092199318965
RPS15A	0.758625628132865	13.4441210143779	4.80192849458086	8.98518988334087e-06	0.000235164976736359	3.37771284046512
RUNX1	0.467148729694668	8.01308537267591	4.79943685406611	9.06901904806047e-06	0.000237026560862544	3.36900779584043
STARD3	0.648832906527648	9.12964174833514	4.79900412772324	9.08365538088639e-06	0.000237052886638356	3.36749619803583
KCNN1	0.670234406557066	7.0149510661133	4.7984816658754	9.10135761901691e-06	0.000237052886638356	3.36567122266462
SLC39A13	0.701451139640374	7.6867536849128	4.79828188190026	9.1081356690264e-06	0.000237052886638356	3.36497339597211
POLR2E	0.63078924411556	8.50057675909233	4.79729287177341	9.14176236368005e-06	0.000237596695638765	3.36151907930237
TMOD4	0.571003221882995	7.63654641794086	4.79590719477954	9.18907982251027e-06	0.000238494323460173	3.35667989214506
ZNF585A	0.567293555630044	8.95159738736393	4.79544280103326	9.20499115565516e-06	0.000238575472160668	3.35505824253261
SUSD6	-0.736051165605412	10.6398508636552	-4.79418483028369	9.2482277297568e-06	0.000239051060631822	3.3506658193652
DHX8	0.709145804201226	8.74852857241292	4.79382135555026	9.26075726665992e-06	0.000239051060631822	3.34939678616677
HECTD1	-0.457401618993433	10.6538229007342	-4.79371420445243	9.26445409262939e-06	0.000239051060631822	3.34902268827862
TMEM126A	0.93454732670927	9.75148371509582	4.79314902790763	9.28397713298824e-06	0.000239051060631822	3.34704954649197
SIGMAR1	0.388963517674856	8.43329476980507	4.79249605572395	9.30658293031281e-06	0.000239051060631822	3.3447700305935
TMEM88	0.81293371399549	8.38951538137046	4.79243585459495	9.30866978760674e-06	0.000239051060631822	3.34455987680351
ARMC6	0.409706222680642	9.13839335902372	4.79223850872337	9.31551393734977e-06	0.000239051060631822	3.34387097853943
C19ORF53	0.65144968043063	11.0924078684497	4.79194153848301	9.32582241787504e-06	0.000239051060631822	3.3428343352748
AGTR2	0.764975872540326	7.47018346095386	4.79060243693422	9.37244402249062e-06	0.000239639949250807	3.33816027113459
EEF2KMT	0.406700535845879	7.868310689079	4.79054411909845	9.37447955378001e-06	0.000239639949250807	3.33795672988309
TSPAN1	0.563742885590697	7.82734033038957	4.78871897469217	9.43840312511499e-06	0.000240943968150165	3.33158719583954
MAN1A1	-0.685391612187322	8.53008971717628	-4.78813414829176	9.45897586261153e-06	0.000241139274005729	3.3295464664794
ATP10A	0.535174710449898	8.29727075310412	4.78760288358528	9.47770237205529e-06	0.000241287044972611	3.32769274142678
YJEFN3	0.557373594580791	6.92065240772119	4.78689603497668	9.50267414218028e-06	0.000241514526580511	3.32522650885396
TP53RK	0.515415435548398	10.1721108634293	4.78661777478681	9.51252221406545e-06	0.000241514526580511	3.32425569174016
TMCO6	0.635546745676933	8.28520794660306	4.78601582855646	9.53386014967191e-06	0.000241727397082918	3.32215566400701
ACTG1	-0.433501836613578	13.7640255609003	-4.78533968743094	9.55788388075166e-06	0.00024189236447843	3.31979694034245
DOK3	0.908065001752526	8.79959520732803	4.785022562209	9.56917189179966e-06	0.00024189236447843	3.31869070118866
S1PR1	-0.635180420007837	10.4114024378082	-4.78473962649871	9.57925391723699e-06	0.00024189236447843	3.31770375600461
GLB1L	0.797660457314231	7.96051821350126	4.78334966553074	9.62893404758104e-06	0.000242818294948527	3.31285565466519
C1QL1	0.56421683991356	6.90354467757415	4.78222857751196	9.66918723797957e-06	0.000243504322601804	3.30894585544654
SREBF2	0.448354709056362	8.49018074962744	4.78089704391717	9.71721000061275e-06	0.000244383902724305	3.3043026942743
ASGR1	0.395866901445549	11.8877010290576	4.78035117287985	9.7369644622596e-06	0.0002445511357069	3.3023993778143
RAB11A	-0.493976962807595	11.5594766637422	-4.77940717883322	9.77121909442698e-06	0.000244918516713137	3.29910815028049
CNTRL	-0.581859190420529	9.60036839888271	-4.77922505806441	9.77784121704556e-06	0.000244918516713137	3.29847322341133
TBRG4	0.469352522533184	8.23838993070476	4.77735637276705	9.8460423429462e-06	0.000246258009015458	3.29195910120055
BFAR	0.812963605897295	10.4550688137391	4.7770379399844	9.85771034427668e-06	0.000246258009015458	3.29084918541556
TRIAP1	0.775979101702772	9.0624420505588	4.77642738450298	9.88012005025771e-06	0.000246487861307298	3.28872115802289
ARMC7	0.677370340569777	8.48740207922365	4.7752563972954	9.92323894149993e-06	0.000246947218901524	3.28464016810099
CLRN3	0.681715229603209	7.4294276330501	4.7746354461382	9.94617849117298e-06	0.000246947218901524	3.28247629463764
MRPL54	0.411463343736889	11.3945017739727	4.7745943116233	9.94769993352063e-06	0.000246947218901524	3.28233295496654
STK11	0.889338303334796	9.85057175638668	4.77430417070766	9.95843782903814e-06	0.000246947218901524	3.28132193019583
DUSP23	0.411490338255044	12.0467356761474	4.77373064964564	9.97969670027469e-06	0.000246947218901524	3.27932352567111
SNRNP35	0.344053556833165	8.88514994661545	4.77345927852971	9.98977112247679e-06	0.000246947218901524	3.27837798705238
OCIAD2	0.560186387779376	10.60566213829	4.77342172403545	9.99116608277429e-06	0.000246947218901524	3.27824713792022
RAD54L	0.533342766348385	7.02088575567639	4.77101969454542	1.0080785422634e-05	0.000248449614189927	3.2698788974256
KLF13	-0.601554255582634	12.0331013426904	-4.77099456686888	1.00817270661312e-05	0.000248449614189927	3.26979136775695
SSTR1	0.380859904689352	7.19375320671284	4.77067568326335	1.00936844834152e-05	0.000248449614189927	3.26868058879267
STOML1	0.655431047650744	7.74108814692813	4.7703687615134	1.01052064289242e-05	0.000248449614189927	3.26761151057408
ARRB2	0.540877933943806	9.65624722128305	4.7697675205259	1.01278144287918e-05	0.00024867782244169	3.26551734701734
CYP2D6	0.334747381012827	7.28758828724092	4.76938863319547	1.01420867822695e-05	0.000248701026864562	3.26419772142363
ZNF34	0.820028357362775	8.07768036875975	4.76819184717186	1.0187297698913e-05	0.000249481840366688	3.26002976869403
LSM12	0.415943779137119	7.9592294968602	4.76751813182438	1.02128350640964e-05	0.00024960368149956	3.25768369366181
SIL1	0.453446647015623	8.30444746083314	4.76718479845089	1.02254932474417e-05	0.00024960368149956	3.25652298755622
OR7C2	0.69536491205825	7.49620787350609	4.7667852483233	1.02406861574105e-05	0.00024960368149956	3.25513175817487
UQCRQ	0.582078077317773	12.6095320561918	4.7666515309661	1.02457756834394e-05	0.00024960368149956	3.25466616821671
CCDC71	1.22896741052869	9.39546162422538	4.76533447769111	1.02960371988653e-05	0.000250352871840376	3.25008066009941
SLC39A9	-0.41258604114443	7.7115418816961	-4.7651431083011	1.03033602472219e-05	0.000250352871840376	3.24941443095061
NTHL1	0.451254661142656	8.63090884386475	4.76383043686298	1.0353728849181e-05	0.000251249589147681	3.2448448717753
CHD9	0.8813103288785	11.0595402130212	4.76297084522741	1.03868423992463e-05	0.00025172580001602	3.24185286253254
ATP11B	-0.624312380240267	9.57328549511101	-4.76149423745795	1.04439662927553e-05	0.000252781913085742	3.23671378986512
RAB20	0.734275822867906	8.01992860403844	4.76098734132768	1.04636466132269e-05	0.00025293019358734	3.23494980383229
ZNF766	0.46329470710625	9.87801755992828	4.75822202992281	1.05716490997191e-05	0.000255168898386789	3.22532817761452
SLX1A	0.403388245207145	8.72728964657986	4.75748822718427	1.0600490760778e-05	0.000255168898386789	3.22277543515862
PCDHGB7	-0.567502123041296	6.56097327405686	-4.75739736644672	1.06040673230659e-05	0.000255168898386789	3.22245936330179
MEF2C	1.17251549146086	10.0085071296229	4.75695004860697	1.0621692323571e-05	0.000255168898386789	3.22090334761148
ETV6	0.354535823794402	11.3264009542452	4.75687554308175	1.06246307296788e-05	0.000255168898386789	3.22064418355175
DHRS4L2	0.979825144552533	9.28434346470704	4.75493848329354	1.07013049567153e-05	0.000256612522731494	3.2139068953352
PAFAH2	0.976925199037897	9.94666336296502	4.75466326964747	1.07122423882876e-05	0.000256612522731494	3.21294978183835
CASZ1	0.498725402411634	7.394788054316	4.75291006215954	1.07821741508468e-05	0.000257956604908913	3.20685325937308
DLEC1	0.283351832399174	7.77696342875977	4.75188738229556	1.08231721802618e-05	0.000258605910442849	3.20329754001868
SGF29	0.456379127367766	8.88469301679027	4.75065028853979	1.08729691083375e-05	0.000259463524975303	3.1989968254856
RPF2	1.02762061021744	9.92110785746968	4.74990545264434	1.09030588358324e-05	0.000259849273225374	3.196407689114
PDK1	0.915291021296891	8.38771032964712	4.74914999596051	1.09336605997651e-05	0.000260246225066602	3.1937818336462
PKP2	0.548047880600023	6.91188825059974	4.74749329211562	1.10010634154845e-05	0.000261516999231026	3.18802408213454
CT83	0.794218704231287	6.3765664870483	4.74698494592742	1.10218265783101e-05	0.000261677233814052	3.18625755699746
ITK	-0.493185769746066	11.6938597145693	-4.74371138983353	1.1156452155104e-05	0.000264536916983985	3.17488399547334
COA3	0.33286851374444	10.0540083019303	4.74308651958343	1.1182331759982e-05	0.000264567058908936	3.1727133927785
MRPL30	0.640562946890205	8.50692357442978	4.74277274370625	1.11953491683533e-05	0.000264567058908936	3.17162348620997
WDR91	-0.443332319045711	8.82838517039976	-4.7423502928702	1.12128984525246e-05	0.000264567058908936	3.1701561501341
COPS9	0.723114262979597	6.6091057859833	4.742191736532	1.12194920603925e-05	0.000264567058908936	3.16960543860826
DNAJB13	0.77915479899092	6.91564080453824	4.74197260230977	1.12286110420598e-05	0.000264567058908936	3.16884433741562
EXOC7	0.312231514181819	9.38471480626112	4.74121248847917	1.12602982464992e-05	0.000264979099089433	3.16620442727832
DHX15	-0.5676147064146	11.639255005203	-4.74083469906255	1.12760797566345e-05	0.000265016277504478	3.16489242348901
NDUFB7	0.67101055294059	10.6958191271223	4.7396498585375	1.13257145233291e-05	0.000265847998389741	3.16077798502119
CRYGS	0.659478018806498	8.42259401576001	4.73716242207191	1.1430611352708e-05	0.000267577788250918	3.15214181417492
ACP5	1.00907347467782	9.62211588916739	4.73681765468226	1.14452249922373e-05	0.000267577788250918	3.15094498394977
KAT7	0.465348688097524	8.70917032810311	4.73666302922954	1.14517850120876e-05	0.000267577788250918	3.15040822874784
RAPGEFL1	0.620540594841627	8.16419874279091	4.73621731422647	1.14707151014993e-05	0.000267577788250918	3.14886105461122
TOPBP1	-0.63945252194317	10.0361548186763	-4.7362082168788	1.14711017952272e-05	0.000267577788250918	3.14882947646486
ATP5F1D	0.6082732686634	11.0059193542066	4.73435658919418	1.15500727022453e-05	0.00026882240129413	3.14240283373791
JAKMIP1	0.282709451351633	7.5378197284977	4.73409015136553	1.15614796829024e-05	0.00026882240129413	3.14147817966027
TBCEL	1.24508014917679	8.13956577236404	4.73393097591936	1.15682996904863e-05	0.00026882240129413	3.14092578431107
MTRF1L	0.325189600234838	10.0251640324352	4.73360961006982	1.15820808445678e-05	0.00026882240129413	3.13981055808872
PRKAR2A	0.511215039976952	9.43666569083959	4.73266499095189	1.16226817862769e-05	0.00026942964573132	3.13653268743564
AAAS	0.716305676602516	7.75855695547826	4.73077353860556	1.17043965295021e-05	0.000270987274983919	3.12997021718573
LIN7B	0.575960171894937	6.85903806458343	4.72849720157153	1.18034822687259e-05	0.000272942729388717	3.12207406272895
IQGAP3	0.481027432376981	8.05762380191413	4.72775435722446	1.18359939282141e-05	0.000273355795413865	3.11949768489473
VANGL1	0.742175382232606	6.55017435066259	4.72621380435626	1.19036970717445e-05	0.000274397564144043	3.11415527301284
SNX33	0.519565930778318	7.50197466327726	4.72605925309592	1.19105099917837e-05	0.000274397564144043	3.11361935857723
RNASE3	1.44437069388343	9.11452157284879	4.72524684157487	1.19463852516968e-05	0.000274884704293358	3.11080242002411
ADRA1B	0.743677425276767	7.80545921080738	4.72442390575144	1.19828326869493e-05	0.000275360449204246	3.10794922986133
RNF38	-0.324264362004431	8.94775972025601	-4.72411430502943	1.19965728097665e-05	0.000275360449204246	3.10687587978076
SDSL	0.681094075377123	8.69653522647104	4.72262764913112	1.20627651200287e-05	0.000276397647473789	3.10172229165509
TBX15	0.653927423520067	6.98117980998536	4.72243467474196	1.20713832426525e-05	0.000276397647473789	3.10105339143654
POLR2I	0.599536281580766	10.1863557096346	4.72200354148332	1.20906590984716e-05	0.000276409296110865	3.09955901772674
FKBP2	0.513798309416863	8.58158375538886	4.72165670210678	1.21061879808324e-05	0.000276409296110865	3.09835686770092
BBC3	0.617966224866286	9.70850225184457	4.72143044882027	1.21163283971217e-05	0.000276409296110865	3.0975726938868
CHD6	-0.384775322707352	8.66750230273036	-4.72106568520457	1.21326941334852e-05	0.000276444695024381	3.09630849409648
CMTR1	0.374245112408142	8.42721192839173	4.71920507450127	1.22165095735186e-05	0.000278014981891989	3.08986071942839
POLR2L	0.984518628834932	8.33111365717558	4.71825677074825	1.22594450269917e-05	0.000278652257793778	3.08657493681651
ARL4C	0.89005460462001	9.26712292909974	4.71756205869804	1.22909921962288e-05	0.000279029446926796	3.08416802971702
LMOD1	0.519275933765099	6.53280677717987	4.71435601578159	1.24376085365293e-05	0.000282014839489883	3.0730625777961
RNF139	0.680260891045898	6.72928038274997	4.71347812218898	1.24780522274712e-05	0.000282588510457331	3.07002227390723
RIPK3	0.460363506777403	10.0001107327174	4.7123412830506	1.25306158719063e-05	0.00028343493670987	3.06608560574666
ZSWIM1	0.743415580442548	10.4943249587752	4.71123604645159	1.25819252699113e-05	0.000284250977556676	3.06225881618765
IGHMBP2	0.765154535591897	8.57452535365933	4.70955788656841	1.26602238826473e-05	0.000285674048215334	3.05644916631915
ACP2	0.776411602686528	8.53031587070179	4.70800220304702	1.27332322737561e-05	0.000286974453454787	3.05106442341445
VAMP5	0.49571555012589	11.9048576134686	4.70600190518361	1.28277099156633e-05	0.000288754999681777	3.04414200015303
SAA1	0.533228203877839	6.87004324910646	4.70415656165075	1.29154746422187e-05	0.000290380328070413	3.03775710395598
PAFAH1B1	-0.484189154334311	10.9966156718273	-4.70281339732028	1.29797235183115e-05	0.000291180608406451	3.03311052123297
ZNF646	0.674740030391574	8.44781912823618	4.70276015463074	1.29822767372685e-05	0.000291180608406451	3.03292634528335
PUS3	0.618612142890489	9.67994107483849	4.70131380078598	1.30518233231394e-05	0.000292059911721855	3.02792354064223
MCMBP	0.844036907840759	8.38119407887284	4.70129391417813	1.30527820789897e-05	0.000292059911721855	3.02785475995643
UBE2R2	0.947227570364671	8.57983644900027	4.7004471050716	1.30936714729583e-05	0.000292623956116018	3.02492608157891
PAX8	0.294826183658485	6.91113173760587	4.6996187130043	1.31337923886181e-05	0.000293013526414129	3.02206134867484
LGALS1	0.466529099949891	13.5250192303609	4.69943910686936	1.31425069186338e-05	0.000293013526414129	3.02144027013219
HTRA2	0.309474368037561	9.19992662042608	4.69875979510583	1.31755182848717e-05	0.000293398981758939	3.01909131338578
SYNCRIP	-0.393353511785957	10.2094018883544	-4.69832704208943	1.31965901860082e-05	0.000293517961217044	3.01759500617431
PANK3	0.941043138449641	8.4337161549046	4.69686036330323	1.32682513341214e-05	0.000294760521602428	3.01252425171865
PGLS	0.404057197497574	12.2427954475052	4.69650030097059	1.32859016998221e-05	0.000294801678502236	3.0112795256144
ERF	1.03366135678442	9.52269034727815	4.69597788957081	1.33115511676687e-05	0.000295020019406016	3.00947364634177
CYP2S1	0.620071938694395	7.34741769181034	4.69535332671887	1.33422794450763e-05	0.000295350268949666	3.00731477796305
OR51S1	0.668563676971782	6.99764117628404	4.69477020857514	1.33710310646659e-05	0.000295381703657365	3.00529929500408
OR5V1	0.557010988846056	6.6372671822273	4.69445676570867	1.33865108396756e-05	0.000295381703657365	3.00421596545423
TMEM260	-0.597105056235296	7.91582995300702	-4.69436217070224	1.33911859650678e-05	0.000295381703657365	3.00388903066618
CBFA2T3	0.376977634051128	7.9303654488864	4.69370443869468	1.3423736785186e-05	0.000295591513520331	3.00161589793442
SCRT1	0.44624582669113	6.96630042193382	4.69353009533958	1.34323778717775e-05	0.000295591513520331	3.00101339065703
MRPL17	0.62487573938391	10.4466286887483	4.69289753634282	1.34637753287544e-05	0.00029593346455817	2.9988274438945
PEF1	0.520576133978023	9.92692660834845	4.69227304815727	1.34948423545851e-05	0.000296108076528599	2.99666952970898
ANKHD1-EIF4EBP3	0.736785319907712	8.22942247607969	4.69210017139392	1.35034549662847e-05	0.000296108076528599	2.99607218032534
EPHA4	-0.464834119341699	8.40424367454795	-4.69087503931697	1.35646439867438e-05	0.00029710072938571	2.99183923284061
SLC35D2	0.813714129516182	8.42093607794562	4.68933357197386	1.36420163595112e-05	0.000298154752678192	2.98651408979135
ERICH1	-0.545382933107641	10.6259667064725	-4.68927982097174	1.36447220828024e-05	0.000298154752678192	2.98632841747321
SLC26A2	0.381939064357574	8.29841083186054	4.68812137879147	1.37031631389089e-05	0.000299081552438806	2.98232706032925
ZNF581	0.648842715016706	10.7593149885737	4.68607884495886	1.38067996691532e-05	0.000300991458675312	2.97527316222997
C11ORF21	-0.413974139005331	9.68637503467386	-4.68352362864732	1.39375253447862e-05	0.000303486768330286	2.96645084675656
AEN	0.421413972670361	9.06560739716286	4.68165630124449	1.40338205068943e-05	0.00030520394803216	2.96000508494095
GRWD1	0.805630179674356	9.7746556769636	4.68136122018873	1.40490965843002e-05	0.00030520394803216	2.95898662108486
TPGS1	0.578293522903808	7.7003430167005	4.68064991207023	1.40859870029523e-05	0.00030564953890941	2.95653169164908
AZGP1	0.56048994858716	6.30381512001004	4.67988424038616	1.41258023686468e-05	0.000306019903651483	2.95388934371845
YIPF6	0.745262532664125	11.6015278705929	4.67969128938326	1.41358532204908e-05	0.000306019903651483	2.95322349971692
DDX47	-0.388737908728785	10.1406367726683	-4.67898664741053	1.41726173790883e-05	0.000306460269885476	2.95079200467916
TMEM38B	-0.452448828910866	7.85883597126496	-4.67863763864886	1.41908611347276e-05	0.000306499606059204	2.94958775357415
GNB1	-0.338271655997474	13.2794622750356	-4.67812928719655	1.42174751712282e-05	0.000306674716908128	2.94783377157619
SLC12A2	-0.479308181409229	8.09072041811785	-4.67785535430217	1.42318367098462e-05	0.000306674716908128	2.94688865080796
USP45	0.584196082187838	7.03040213048226	4.6772921608098	1.42614078015545e-05	0.000306957475184323	2.94494561169541
TMC5	0.706488253931354	7.39346374038541	4.67585109276724	1.43373455395852e-05	0.000308236411421889	2.93997439835269
KRT74	0.712203528741088	6.45757578126472	4.67520304929298	1.43716227890458e-05	0.000308617782354872	2.93773910727843
ETV5	0.513105321187201	6.55703198236188	4.67284373037853	1.44970911898992e-05	0.000310940568489966	2.92960242272681
PHKA2	0.572393603223883	11.619913417491	4.67254385503545	1.45131147931387e-05	0.000310940568489966	2.92856837534903
TAOK3	0.413324240871683	8.68416466336395	4.67181490995198	1.45521373984926e-05	0.000311419077973935	2.92605492206148
GLRX2	0.280337144906445	8.19140044546534	4.67055148061887	1.46200148451412e-05	0.000312479322483535	2.92169898997281
GALNT17	0.952493450377164	7.50869858618869	4.67006556232752	1.46462027513485e-05	0.000312479322483535	2.92002384227472
SLC16A6	-0.582205402846443	8.64628713022156	-4.66981528150265	1.46597091250118e-05	0.000312479322483535	2.91916106146964
AP3S2	0.713883373561602	8.24371907034305	4.66964951837624	1.46686611915533e-05	0.000312479322483535	2.91858964699206
GORAB	-0.404342924698575	8.34379198282342	-4.66820455569404	1.47469225781093e-05	0.000313788280764079	2.91360903379268
WDCP	0.712615623080016	9.40429902914538	4.6674537943372	1.47877454158256e-05	0.000314298538957542	2.91102155105104
PLEKHB1	0.713994431861497	8.38407726967292	4.66667704904303	1.4830097023214e-05	0.000314840091638448	2.90834473246441
PUSL1	0.796848122597992	8.07374138707249	4.66414578991519	1.4968934235308e-05	0.000317426456551231	2.89962304466164
NKTR	-0.801371439713336	10.0286001934572	-4.66371335197676	1.4992779369598e-05	0.000317571232481349	2.89813327460563
DNAJC30	0.563253184145646	9.7510714004109	4.66155307846169	1.51124546942785e-05	0.0003197432166099	2.89069205307597
S100A13	0.323801558498285	6.73487072110299	4.65977378027	1.5211723172063e-05	0.000321479010321482	2.88456441582194
OTULIN	-0.33327618820468	9.90674018782642	-4.65918003526418	1.52449898269323e-05	0.000321553073456319	2.8825199054895
UBR3	0.503705398481193	8.88908538846357	4.6590962434158	1.52496902635894e-05	0.000321553073456319	2.88223138583131
CRYGN	0.541153253115746	6.86371154101744	4.65853556797367	1.52811785936112e-05	0.000321684832373487	2.88030088392933
PRMT5	0.519350767701702	9.87388597103657	4.65837130826774	1.52904156430675e-05	0.000321684832373487	2.87973533141934
RNF128	0.452318791723989	7.57193293442023	4.65755426385397	1.53364425430048e-05	0.0003219931905432	2.87692236335259
EIF2S2	0.709206687371312	8.09898487578359	4.65749861463194	1.53395823585502e-05	0.0003219931905432	2.87673077990123
LDLRAD3	0.738465685999681	7.20058786355348	4.65696480403985	1.53697326132925e-05	0.000322263573367024	2.87489308924633
COPS6	0.560683151080129	9.57739636499356	4.65605373779688	1.54213241147595e-05	0.000322982412239648	2.87175690445269
EIF4A2	-0.618975766107488	13.0204300994066	-4.65559048367649	1.54476217483137e-05	0.000323046108675298	2.87016235102402
TNS4	0.480361469078998	6.79025451710645	4.6553904957062	1.54589879988769e-05	0.000323046108675298	2.86947400270495
METTL1	0.585960854349646	7.75185833926131	4.6550737613737	1.54770061619638e-05	0.000323060863521707	2.86838384953035
KRT83	0.57112569934344	7.53062464200674	4.65422071064558	1.55256357299741e-05	0.000323713841739717	2.86544795760169
PGLYRP4	0.559776375918429	7.44328099722938	4.65339646195881	1.55727647671244e-05	0.000324334110847442	2.86261144647884
IFI27	1.89827325569797	10.2273949151875	4.65251974860638	1.56230465869737e-05	0.000324761512477784	2.85959466189748
KLHL28	0.608980998694292	10.9473393989584	4.65243191613278	1.56280927177027e-05	0.000324761512477784	2.85929244457128
FAM72A	0.315741209270232	7.615559586266	4.65208115577289	1.56482603551111e-05	0.00032481889486844	2.85808556329718
MAB21L1	0.751906510114916	7.67472267801165	4.6517046390282	1.56699371179375e-05	0.000324907440619812	2.85679011103007
YIF1A	0.671614042051516	10.8767792397585	4.65079001679823	1.57227155047456e-05	0.000325639948983416	2.85364345825021
UBXN4	-1.13401591876198	10.170807081467	-4.65026318061887	1.57531952062618e-05	0.000325909507476776	2.85183107891423
DNMT1	-0.518694029142575	12.449739584505	-4.6487916104461	1.58386369967017e-05	0.000327314291246345	2.84676924447865
PCYT1A	0.598845788482713	7.40995532601106	4.64715159913045	1.5934390645156e-05	0.000328928831669531	2.84112895655516
ANKRD6	-0.370969410682263	7.97543368116381	-4.64643827119685	1.59762147332656e-05	0.000329427782472342	2.83867600615521
WSCD1	0.705371364283964	7.32646922791015	4.64537503792408	1.60387531255692e-05	0.000330203408164326	2.83502017079736
FPR2	-0.987102443596919	11.0430187258399	-4.6451974850583	1.60492198277179e-05	0.000330203408164326	2.83440971139762
NKX2-8	0.736919852718724	7.13138934704088	4.64449290273207	1.60908204221436e-05	0.000330694713543637	2.83198734273189
MRPL53	0.707596453234691	10.5748673959926	4.64302220466286	1.617799341453e-05	0.000331475347718352	2.8269316439856
S100A12	0.728966584326722	12.9836087976962	4.64296935444564	1.61811345628988e-05	0.000331475347718352	2.8267499800049
ZC2HC1A	0.789316468410635	8.44068407372732	4.64295322673528	1.61820932303423e-05	0.000331475347718352	2.82669454384325
ZNF524	0.77408102362948	10.2350039369529	4.64249060683259	1.62096159639631e-05	0.000331675047701222	2.82510441046389
DHRS13	0.735141473010414	9.70114162446384	4.64149495314174	1.62690053202937e-05	0.000332525638863089	2.82168238341469
CD300LB	0.845196311981782	9.68743115483761	4.64113172868796	1.62907238678927e-05	0.000332605249560991	2.820434085019
DLG4	0.91569469043001	8.80489070890158	4.64054319760273	1.63259742991089e-05	0.00033296066272751	2.81841157602678
NAP1L3	-0.431822728604111	7.68693289597416	-4.63840125597182	1.64548954866453e-05	0.000334997585870836	2.81105179763708
RSPRY1	0.600973155208159	11.8343339173622	4.63828776916307	1.64617537239996e-05	0.000334997585870836	2.81066190086738
KCNN4	0.573572303997102	8.56245543170322	4.63742693434514	1.65138664355753e-05	0.000335588611257718	2.80770456102944
KCTD15	0.660061092418678	8.07984301328198	4.63721429980475	1.65267635038767e-05	0.000335588611257718	2.80697411177937
SUN5	0.727295591493347	7.4024798863429	4.63641920401713	1.65750759668552e-05	0.000336203796323353	2.80424292094194
PREPL	-0.469785706262533	8.71842244557587	-4.63562950640039	1.66231965524892e-05	0.000336813757726386	2.80153050535597
NDUFAF3	0.314866044111897	8.32138727751496	4.63521134038932	1.66487327575204e-05	0.000336965294997926	2.80009430252448
TMEM138	0.518691612980907	9.53570203804406	4.63481934359058	1.66727055721096e-05	0.00033708489564587	2.79874803755815
GFOD1	0.635084948629096	8.90466094248393	4.63424117983697	1.67081249110927e-05	0.000337181748692267	2.79676250918314
EIF4E2	0.364020696846682	11.7273384375233	4.63415136580415	1.67136336498766e-05	0.000337181748692267	2.79645408122315
PDCD11	0.571939804237258	7.96768717867376	4.63382605143124	1.67336015987282e-05	0.000337220020986898	2.79533695295594
ZNF615	0.749786879509081	9.07964766126279	4.63340744945101	1.67593297669783e-05	0.000337374166970423	2.79389953327932
WAC	-0.368619724618089	10.7677261018982	-4.63211376134309	1.68390863175608e-05	0.000338271490967329	2.78945760401287
ATP8A1	-0.385603277196508	7.87972161625238	-4.63166226405202	1.6867008274108e-05	0.000338271490967329	2.78790751671714
GIP	0.608355256044542	6.32321243218422	4.63140976156203	1.68826434435619e-05	0.000338271490967329	2.78704065442883
GNB1L	0.936114504110549	8.62070754927729	4.6310268141285	1.69063828119994e-05	0.000338271490967329	2.78572600894207
TSEN54	0.592207660776339	8.95683089981928	4.6309800746283	1.69092824742687e-05	0.000338271490967329	2.78556555756712
HSBP1L1	0.409206672752042	8.72650096338956	4.63092551035268	1.69126681888708e-05	0.000338271490967329	2.78537824565877
AFF1	-0.421746606478164	8.0598862077468	-4.63055375157114	1.69357534072565e-05	0.000338312245287179	2.78410207664482
OR7G2	0.77868783770691	7.72022817124815	4.63030906470718	1.69509645433531e-05	0.000338312245287179	2.78326214662788
PARP6	0.275649246382766	8.36958301088626	4.62991796366368	1.69753052535349e-05	0.00033833165005226	2.78191967087104
RSAD1	0.786309204298544	8.93226141935992	4.62971103292196	1.69881976367273e-05	0.00033833165005226	2.78120939279763
ZBTB7A	0.885885130944729	9.44923102518679	4.62879089627192	1.70456403600099e-05	0.000339113747076914	2.77805126882792
TCEA1	-0.336802521556351	8.66757476220757	-4.62706161461358	1.71541089438515e-05	0.000340908228968277	2.77211682343923
ZDHHC24	0.461858378963603	8.73321231516751	4.62668914848834	1.71775595684718e-05	0.000340953415061161	2.77083876232631
MAPK9	-0.369541399866572	8.94899496414835	-4.62644537620361	1.71929244720301e-05	0.000340953415061161	2.77000232264136
NADK2	-0.435022633153666	7.8042213644653	-4.62577603824303	1.7235181518895e-05	0.000341204737894315	2.76770578159675
QSOX1	0.409672795676791	8.92773641851659	4.62566555335651	1.72421664345072e-05	0.000341204737894315	2.76732671700016
DHCR7	0.472813024672529	8.33114738753019	4.62501134586907	1.72835823088645e-05	0.000341662001552669	2.76508227798882
ADH6	0.763973740960305	7.8997656880873	4.62315793248137	1.74014428737954e-05	0.000343548682233271	2.75872449985779
MCL1	-0.325496871607873	12.0354344996477	-4.62293231606397	1.74158433842063e-05	0.000343548682233271	2.75795065367937
COX18	0.499402057804097	6.66847466012219	4.62200238206517	1.74753212294469e-05	0.00034435794029853	2.75476125545105
HDHD3	0.654245973103011	9.3403778355067	4.62147659148608	1.75090378547984e-05	0.000344658391781006	2.75295809242229
TBXA2R	0.556305668245115	6.84069797858361	4.62059538764932	1.75656876393816e-05	0.000344993903527207	2.74993629544004
SGCA	0.735442870375898	7.89069593498376	4.62058566410804	1.75663137291816e-05	0.000344993903527207	2.74990295339142
TAP1	-0.708466589946438	11.9727017366369	-4.62025306111847	1.75877428142332e-05	0.000344993903527207	2.74876247814544
POLL	1.14747684666082	9.47521303730668	4.62006249822391	1.76000319467285e-05	0.000344993903527207	2.74810906830576
RNASEH2A	0.840951437545283	8.22583219470344	4.6193415706249	1.76465992369882e-05	0.000345321217444425	2.7456372451434
CDK12	1.10977966686261	9.64070148284935	4.61891492242631	1.76742144483095e-05	0.000345321217444425	2.74417450061829
IVD	0.769399746462295	8.62598874633248	4.61888417885247	1.76762059797442e-05	0.000345321217444425	2.7440691002616
FBXO44	0.264626558738632	6.97084433805771	4.61865976433496	1.76907498996233e-05	0.000345321217444425	2.74329973489588
SELENON	0.580872237125231	8.44458431713852	4.61790164412765	1.773996858035e-05	0.000345711071784785	2.74070079358323
TENT2	-0.678916763767649	10.8623771764559	-4.61778160780637	1.77477737939995e-05	0.000345711071784785	2.7402893121321
THOC6	0.681058314213526	8.13764387652359	4.61637554293975	1.78394507470716e-05	0.000347134505100213	2.73546975919002
ZZEF1	-0.549451386926481	10.2995301333982	-4.61515569133019	1.79193597563372e-05	0.000348182025216955	2.7312890871034
GCNA	0.626832390155569	7.80805352577026	4.61498452860559	1.79305999803598e-05	0.000348182025216955	2.73070252327927
ASGR2	0.539245974199863	8.71237785839917	4.61445326916806	1.79655314206775e-05	0.000348497694221688	2.7288820007271
DYNLL2	0.413591711608197	9.74589268466184	4.61361729748842	1.80206325253817e-05	0.000349203555094649	2.72601750290022
MSLNL	0.553854033641739	7.43375731110589	4.612860653401	1.80706467577832e-05	0.000349475269607098	2.72342505084072
OPN1LW	-0.621743399568456	7.39225972734847	-4.61283855506081	1.80721094888189e-05	0.000349475269607098	2.7233493396219
CXORF65	0.615998017813464	7.96645492803108	4.61251007453765	1.80938658327157e-05	0.000349533778782927	2.72222395267776
RTL9	0.63843366702612	6.68218631997772	4.61112184109448	1.81860950106052e-05	0.000350700003971857	2.71746825838578
MYCT1	-0.434122027246157	7.2339564966989	-4.61103585374728	1.81918227235817e-05	0.000350700003971857	2.71717371389124
NDUFA4	0.627985430630158	12.8179802318717	4.61000991155018	1.82602974922929e-05	0.000351656771417625	2.71365962461919
ARF6	0.457764912086867	8.1585341339029	4.60877989120733	1.83427238799564e-05	0.000352879969406049	2.70944704151558
RAPSN	0.468677111344468	6.94435451609004	4.60809245564505	1.83889481152256e-05	0.000353404902964186	2.70709295452628
ABHD18	0.995256551036906	9.41308863087709	4.60763933155019	1.8419478866136e-05	0.000353464226002701	2.70554135196634
P4HA1	0.545090210222577	7.64332655017442	4.60748457245951	1.8429917576798e-05	0.000353464226002701	2.70501143843368
PLBD2	0.919383086603414	8.23363005233096	4.60684641972636	1.84730227077147e-05	0.00035392718352019	2.70282642269146
FGGY	0.439056832031619	8.10878358789009	4.60610623529796	1.8523142678384e-05	0.000354281161618799	2.7002922453143
ECI1	0.72881413004329	10.4052489519469	4.60601295092006	1.85294686104682e-05	0.000354281161618799	2.69997288120901
SGK1	-0.775170262139435	11.8893623119781	-4.60309680294002	1.87282863901043e-05	0.000357138384208747	2.68999094237721
MIGA2	0.728235418722496	9.52887486279216	4.60293619151494	1.87392967129053e-05	0.000357138384208747	2.6894412644584
ADPRH	0.780455315713805	8.27079397625233	4.60284430610803	1.87455985248698e-05	0.000357138384208747	2.689126799423
POLD4	0.784707543386213	10.2379566534335	4.60270059591043	1.87554587923783e-05	0.000357138384208747	2.68863497762063
HDAC5	0.363021013192389	7.59805770244694	4.60135976731478	1.8847699550262e-05	0.00035852897177109	2.6840466125682
AARS2	0.559450789434795	9.36227058847042	4.60094502117044	1.8876320838232e-05	0.000358707762894346	2.68262747312331
SLBP	-0.53451489470506	10.243722335955	-4.59975326598026	1.89587984973227e-05	0.000359406209042034	2.67854999794776
MRPL38	0.535932799548643	9.8440158178506	4.59930630191244	1.89898218399425e-05	0.000359406209042034	2.67702089171651
GOSR2	0.405313362816596	7.87472042025965	4.59927265242442	1.89921594171208e-05	0.000359406209042034	2.67690577669476
AP5Z1	0.627053044126271	8.07364744993197	4.59896994634142	1.90132005295876e-05	0.000359406209042034	2.67587023728253
PAIP2	-0.3526199034377	9.56407379279652	-4.59895213602954	1.90144392315772e-05	0.000359406209042034	2.67580931034732
LRP3	0.856018859416002	9.5853778754124	4.59863584564095	1.90364502230817e-05	0.000359406209042034	2.67472733889898
CR2	-0.577243167426287	7.90940539945326	-4.59847155017277	1.90478935074525e-05	0.000359406209042034	2.67416532911276
CMTM1	0.422250210101851	7.63021486542071	4.59790500840063	1.90874048742548e-05	0.000359787941776232	2.67222742305432
DSCAM	0.561480588552683	8.24486427932845	4.59699988188276	1.91506951605353e-05	0.000360616672442734	2.66913160946078
UBA3	-0.560329135362997	8.97969387716078	-4.59520423043403	1.92768598129229e-05	0.000362283583647813	2.66299084004424
CSRP1	0.573919976049215	10.3588083266197	4.59518741580092	1.92780450437961e-05	0.000362283583647813	2.66293334311372
GABRE	0.296043581508716	6.93347438224544	4.59361048483985	1.93895156262158e-05	0.000363780692460006	2.65754156905313
RHCE	0.600430906479499	6.57843781339628	4.59350917561207	1.93966984083225e-05	0.000363780692460006	2.65719520907124
ATM	-0.496070181000302	8.78929713937773	-4.59249414681361	1.94688066185335e-05	0.000364485248397533	2.65372520290137
PIP	0.576112525888539	6.71888677412463	4.59243060950617	1.94733290098248e-05	0.000364485248397533	2.65350800542729
KEAP1	0.459862825753719	8.34101435969028	4.59140393524174	1.95465464240413e-05	0.000365285312309472	2.64999860898809
POLR2K	0.771369137714453	7.71707426200668	4.59128251013353	1.95552235677168e-05	0.000365285312309472	2.64958357788179
BMERB1	0.538948776548033	7.01444565997818	4.59091356938282	1.95816113985445e-05	0.000365412450308238	2.64832257237885
MRPL13	0.931863360045805	9.21218752890833	4.59039629589701	1.96186668216573e-05	0.000365738203355592	2.64655466603634
DUSP3	0.450136459113358	12.2455848864884	4.58912966099191	1.97096918866881e-05	0.000367068423450586	2.64222606501891
SFXN4	0.468445193737079	8.66702253979508	4.58881977277245	1.9732024096089e-05	0.000367117947813675	2.64116714485705
ZNF721	-0.858073100319132	9.4385418954072	-4.58829184419603	1.97701261831193e-05	0.0003674604827721	2.63936324201163
SNX10	-1.14281481812743	10.1981522357196	-4.5857628460551	1.99536462803817e-05	0.00036955230418072	2.63072326042428
SLC31A2	-0.490393193550391	11.332847075691	-4.5856388591478	1.99626860528525e-05	0.00036955230418072	2.63029973824091
BBS2	-0.37895364858397	10.044003724115	-4.58540156690168	1.99799979272583e-05	0.00036955230418072	2.62948919690659
CEP44	-0.563954547483911	8.50227455461141	-4.58506680424777	2.00044456890814e-05	0.00036955230418072	2.62834575311861
DUSP2	0.460919375812082	8.95878127217102	4.58504578675404	2.00059815702323e-05	0.00036955230418072	2.62827396539886
MRFAP1	-0.547919525873507	11.7487807269439	-4.58484477922339	2.00206762587823e-05	0.00036955230418072	2.62758740902683
TEN1	0.499205446650056	8.52324479422528	4.5848363233987	2.00212946533791e-05	0.00036955230418072	2.6275585278564
NLRP10	0.498488438954569	5.91050330145957	4.58417025656287	2.00700641438598e-05	0.000370086429830601	2.62528363814011
PRKCH	-0.495815468660362	11.8000626025908	-4.58365306930589	2.01080123601729e-05	0.000370420156617163	2.62351734905358
CRYL1	0.644312552321537	8.4607200037433	4.58294228926224	2.01602792255261e-05	0.000371016736319076	2.62109007094758
HSDL1	0.708513374534787	7.76368063777498	4.58213185085301	2.02200357199034e-05	0.000371587271320954	2.61832269873856
MYO9A	0.727165429567695	9.33523337961635	4.58198196876565	2.02311059247676e-05	0.000371587271320954	2.61781092961063
CD1E	0.378568182664775	7.9878697285532	4.58141199162887	2.02732579876452e-05	0.000371804278264081	2.61586483305258
NDUFS4	0.731441128673874	11.3443722823371	4.58128354171415	2.02827691588251e-05	0.000371804278264081	2.61542627823836
PTPN12	-0.959471504215966	10.0489643620845	-4.57986073726564	2.03884126090529e-05	0.000373062775586337	2.6105689465935
MAP2K7	0.772896184966884	9.17610371161056	4.57982052421971	2.03914061999927e-05	0.000373062775586337	2.61043167391257
NKD2	0.958515428509972	7.09763155322485	4.57950542290905	2.04148781835285e-05	0.000373126387642336	2.60935605419232
KCTD11	0.61734516932625	7.81832045285583	4.57885358707286	2.04635170801459e-05	0.000373649405315659	2.60713108821975
VTI1A	0.46458427877504	7.39247119460887	4.57845418265779	2.04933756559657e-05	0.00037382882025022	2.60576784750395
HERC1	-0.37917402398136	10.389599344001	-4.57796042421302	2.05303465222408e-05	0.00037409033352294	2.60408264307347
TBC1D22B	0.921717291471841	8.75075904764974	4.577295633572	2.05802261838571e-05	0.00037409033352294	2.60181385000993
ADAM9	0.83269274238746	8.0502641404641	4.57720301572797	2.05871847098034e-05	0.00037409033352294	2.60149777780724
SLC23A1	0.45834216983955	7.71306749209341	4.57719351790126	2.05878984260254e-05	0.00037409033352294	2.60146536524211
TRIM37	-0.29258063053333	7.4106577155476	-4.57691614621105	2.06087522012817e-05	0.00037410498524136	2.60051881353876
PEX16	0.335669724146204	9.93299201840997	4.57560553521361	2.07075668184376e-05	0.000375533434789956	2.59604665162706
AIPL1	0.499112764744631	6.84638654344138	4.57499298678175	2.07539083396311e-05	0.000376008430607627	2.59395669390728
B3GNT2	-0.531568486797754	7.92442278342753	-4.57459130689253	2.07843516449389e-05	0.000376194748832401	2.59258627750481
LRP1	0.875208976693484	7.53937999378981	4.57310019448574	2.0897743447257e-05	0.000377731246193867	2.58749956845285
FABP4	0.862925573033227	7.55458879930102	4.57294309667955	2.09097249514102e-05	0.000377731246193867	2.58696370195007
PCK2	0.429661378387017	8.30605900217445	4.57244716829677	2.09475921826293e-05	0.000378049340154783	2.58527213344549
NFRKB	-0.526787509465738	8.23288838236448	-4.57180150911002	2.09969922777945e-05	0.000378574756421182	2.58306998687079
IRAK4	0.635577602746192	8.97003509763218	4.57148451036152	2.10212876640316e-05	0.000378646958589279	2.58198885906324
ZFYVE27	0.446325914118706	7.97467483481456	4.5711239314861	2.10489563606546e-05	0.000378779724827556	2.58075914738352
EXOSC7	0.712781209415915	9.8280999718951	4.57011192528331	2.11268011364369e-05	0.000379814292877696	2.5773080849656
TENT5A	0.410140377653642	12.2431853720297	4.5698322557087	2.11483630135476e-05	0.000379835998263534	2.57635444720047
CDK2AP1	-0.560372360095613	12.0359509624036	-4.56815371766171	2.12782249348137e-05	0.00038180091875823	2.57063147349435
TMEM9	0.867130347231907	8.76289772572811	4.56751749620073	2.13276493551545e-05	0.000382320138920786	2.56846255859849
CNPY2	0.299878227316681	10.2562020821238	4.56697300298993	2.13700365993996e-05	0.000382541116352529	2.56660647342741
TNFAIP8L2	0.615680468501846	10.2213535134719	4.56658368182621	2.14003943744094e-05	0.000382541116352529	2.56527941303094
GRB10	0.250663592294278	7.61486725490162	4.5665698329816	2.14014750266353e-05	0.000382541116352529	2.56523220820595
CRAMP1	-0.483499131041484	8.87938191493124	-4.56490245290103	2.15319725952236e-05	0.000384505397702839	2.55954935462626
SMIM7	0.836363858048117	9.72565824872243	4.564065401539	2.15977759447108e-05	0.000385311756122609	2.5566968728869
SCAF11	-0.412731676753875	9.46398343433205	-4.56260502292537	2.17130497323099e-05	0.000386868881340781	2.5517208754509
PHLDB3	0.315237150225793	7.85486089008936	4.56243486478591	2.1726519888813e-05	0.000386868881340781	2.55114114302691
AP1S1	0.49901362359299	8.62389097791938	4.56187682232478	2.17707530310025e-05	0.000387286961212143	2.54923995829857
ARL4A	0.620745451939065	7.9409662330475	4.56110921800793	2.18317401953018e-05	0.000388002003604311	2.54662501615694
POLD1	0.581865361515094	7.83956211546034	4.56082145850339	2.18546458608104e-05	0.000388026728352843	2.54564478488369
RAB3A	0.483790327082349	7.66697561619902	4.56056953332429	2.18747183016554e-05	0.000388026728352843	2.54478664663964
SLC27A1	0.611077675004589	9.23732074834724	4.55845982846106	2.20435168837731e-05	0.000390649637766466	2.53760126872274
PKDCC	0.396054900654117	7.04040584965567	4.55721229649083	2.21439279186952e-05	0.000391904300561422	2.53335314247987
SMPD4	0.348383071798013	7.90527939519439	4.55705874919508	2.21563172976958e-05	0.000391904300561422	2.53283032080487
INTS5	0.711799204312046	8.8670568325307	4.55582450286433	2.22561509997403e-05	0.000393150209563248	2.52862809632409
IL12RB1	0.392734812843734	8.52618685449372	4.5556673877909	2.22688908155165e-05	0.000393150209563248	2.52809321042315
SELENOH	0.836734231744475	7.96369126745711	4.55532345702266	2.22968035091972e-05	0.000393244650605256	2.52692235831594
PTPMT1	0.364857982118709	10.4508252402691	4.55495417141055	2.23268118302063e-05	0.000393244650605256	2.52566524071064
BCL6B	0.538098978238531	7.04805202619002	4.55482325743808	2.23374593881127e-05	0.000393244650605256	2.52521959754166
NDUFAF8	0.415236502256181	7.583963232607	4.55386467105637	2.24155742027199e-05	0.00039424790781994	2.5219566824121
MRTFA	0.70002044920243	9.85093135911385	4.55269801625966	2.25110029026976e-05	0.000395553507690433	2.51798600384283
PRKX	-0.481983900849652	9.78720902353102	-4.5516008072471	2.26011116056602e-05	0.00039676325839438	2.51425216017561
HOXC13	0.528224593978607	8.62697446020075	4.55096095355382	2.26538216541193e-05	0.000396863879376084	2.51207492790152
ZBTB49	-0.623068512757365	8.52094509495618	-4.55080753342144	2.26664778988602e-05	0.000396863879376084	2.51155290814815
PRSS35	-0.585635814384418	7.54243539406667	-4.55075704477494	2.26706444142814e-05	0.000396863879376084	2.51138111995987
ZEB2	-0.562750456162338	9.78935540245982	-4.55044338508594	2.26965454979493e-05	0.000396944925526927	2.51031391133611
NAV1	0.707825411530665	6.96171182088094	4.54859084772666	2.28501104417633e-05	0.000399256470930473	2.50401153524679
MAST2	0.823043533642526	7.5581903498807	4.54745860510248	2.29444639794181e-05	0.000400530067651938	2.50016027040328
PPP2CA	-0.514974568770153	11.7855883309011	-4.54686960745088	2.29936968068894e-05	0.000401014370199404	2.49815702082032
DPYD	-0.689699437157516	9.85233369155389	-4.5457614028596	2.30866074533408e-05	0.000402258806430245	2.4943882508843
LHFPL6	0.7478369542767	9.07510213362857	4.5453545130979	2.31208121822952e-05	0.000402317158094133	2.49300462365563
FAM217B	0.410414699544887	11.6469860806526	4.54507842311929	2.31440494323997e-05	0.000402317158094133	2.49206581703931
PHLDA2	0.44930250506596	6.55968745453602	4.54481708312657	2.31660661637129e-05	0.000402317158094133	2.49117719287202
MARCKS	-0.800195510221601	12.4514949240781	-4.54469695333243	2.31761933953804e-05	0.000402317158094133	2.49076872907479
RESF1	-0.734355689126135	12.0735001157911	-4.54217958461208	2.33894066745937e-05	0.000405641001816535	2.48221048656591
NR1D2	-0.380904497321739	8.18795079937169	-4.54166837289981	2.34329371020314e-05	0.000405771908621819	2.48047283067715
ZNF232	0.435585894371028	8.47866495337705	4.54158031193279	2.34404435718515e-05	0.000405771908621819	2.4801735135093
RNASEK	0.412101557551216	13.5794214497797	4.53937864711996	2.3628879104284e-05	0.000408654784953702	2.47269108136507
PDCD6	-0.502719707698448	12.1204766385023	-4.53867051122358	2.36897993024747e-05	0.000409329022947668	2.47028485635075
PODN	0.662744854367972	7.23631364958674	4.53750559367802	2.37903483446888e-05	0.000410460090246206	2.46632692314379
OR2T11	0.79529692651936	8.1459198480515	4.53737824831362	2.3801365196914e-05	0.000410460090246206	2.46589428538221
SUV39H2	0.492162732017551	8.58225108259209	4.53714858443964	2.3821246328527e-05	0.000410460090246206	2.46511405092122
TM7SF2	0.718588552591099	8.46961496244918	4.53620376337074	2.39032058855387e-05	0.000411181206315841	2.46190443607196
PHTF2	-0.521778439100009	7.51776394370178	-4.53615820118821	2.39071651493857e-05	0.000411181206315841	2.46174966730065
RNASE10	0.565782743039133	8.95802197403042	4.53565789285865	2.39506829192063e-05	0.000411550362758111	2.46005023831444
UQCC2	0.719889963414722	7.87912354446739	4.53480872183241	2.40247217826072e-05	0.000412404294694317	2.45716602746598
TLCD4	0.940129328110361	6.47285409635027	4.53458141678231	2.40445781376891e-05	0.000412404294694317	2.4563940329191
NUMB	-0.588151593010098	12.2235257343146	-4.53415550785053	2.40818266069166e-05	0.000412663880910626	2.45494757535965
FAM162A	0.95944359546116	9.36609885831942	4.53366563445883	2.41247385507295e-05	0.00041301995054602	2.45328397087843
IQCK	-0.331821397237957	7.55341657099524	-4.53297817085056	2.41850843949704e-05	0.000413673565439545	2.45094950929874
ACER3	0.5849028861116	9.83097760333257	4.53242702474145	2.42335701955685e-05	0.000414123308992219	2.44907808174267
SUGT1	-0.419491683458867	8.81242074762863	-4.53132357340961	2.4330927924602e-05	0.000415406629461115	2.44533164527782
KIF1C	0.690746631319273	7.45646413908779	4.52556667894525	2.4845058775344e-05	0.000423595484847635	2.42579352016946
THOC2	0.655276108071629	10.2594213380056	4.52502453408215	2.48940166344187e-05	0.000423595484847635	2.42395421781191
SRPRB	0.67022403701792	9.97463032197606	4.52496348596522	2.48995353954912e-05	0.000423595484847635	2.42374711069757
CEP164	0.840317944481891	9.16028912802573	4.52490871483056	2.49044877283215e-05	0.000423595484847635	2.42356129962256
NDUFC1	0.714186282272012	9.89902757205945	4.52462919403849	2.49297765403075e-05	0.000423595484847635	2.42261304352905
NBAS	0.38832650783722	9.12515915216974	4.5244416580206	2.49467572931542e-05	0.000423595484847635	2.42197685685364
RBM41	0.379056040876193	8.36690230979885	4.52141579240688	2.52222983658134e-05	0.000427884827094949	2.41171397457959
CD101	0.656802902269921	7.23815809834527	4.5197162720106	2.53783549137869e-05	0.000430141218025593	2.40595124693151
DSCC1	0.408505932372313	8.00960264920665	4.51736612227943	2.55957018354451e-05	0.000433431390155391	2.39798422530654
RNF44	-0.54246715736198	10.8090639870775	-4.51609930451554	2.57136092110574e-05	0.000435033237976013	2.39369060053297
PRPS1	-0.301704028417126	10.6032138544307	-4.51566059283799	2.57545646448664e-05	0.000435331459092257	2.39220382151438
C2ORF68	0.2686561280685	10.3039419738366	4.51468661922763	2.58457155933462e-05	0.000436201762254586	2.38890332694585
GRAP2	1.03833194113388	9.81767835258344	4.51461103264241	2.58528025857978e-05	0.000436201762254586	2.3886472029595
NENF	0.62658138877382	11.296812788141	4.51399651046404	2.59104902750815e-05	0.000436780179786175	2.38656498692268
EPHA10	0.273001480537315	7.36889686399044	4.51105070080293	2.6188767102298e-05	0.000441072728245473	2.3765856061964
PSMD6	-0.393260361663335	10.9077247557128	-4.51022108553067	2.62676597140802e-05	0.000442002522925564	2.37377577094004
CHRNA6	0.785868318755534	7.60202728093702	4.50942216622001	2.63438515542564e-05	0.000442325699152652	2.37107015519828
TBX10	0.769780739429667	7.64607929965981	4.50932869806877	2.63527795044043e-05	0.000442325699152652	2.37075363281968
COL13A1	0.7396793744192	7.77375949852424	4.5092743163948	2.63579753206017e-05	0.000442325699152652	2.37056947522959
POLR1A	0.348682345257102	7.39341050780726	4.50798772260106	2.64811918059702e-05	0.000443642415785888	2.36621290435386
CATSPERD	-0.481966281791949	7.00088850636948	-4.50793899056784	2.64858698352176e-05	0.000443642415785888	2.36604790422757
FBXL7	0.835775427435635	7.7523459408149	4.50770046527991	2.65087786465259e-05	0.000443642415785888	2.36524030304406
GUF1	-0.553169557531055	8.41935857350616	-4.5074637471292	2.65315329305531e-05	0.000443642415785888	2.3644388425506
NIN	-0.341580981323705	9.05363764339585	-4.507084635457	2.65680141873384e-05	0.000443854711503959	2.36315532379769
LST1	0.292906247280898	11.1223562425364	4.50572261306242	2.66994818135413e-05	0.000445367068633099	2.35854453234453
HNF1A	0.532117230442732	7.14584624002752	4.50565243848932	2.67062724291537e-05	0.000445367068633099	2.35830699333368
CATIP	0.55798244905706	7.27136587581081	4.5051366785398	2.67562327334337e-05	0.000445801838427328	2.35656121934385
FZR1	0.394001814779859	7.4800632924874	4.50353572052915	2.69118924794988e-05	0.000447995384085574	2.35114287000028
GLYCTK	0.638734941888468	8.33446322579172	4.50157936237614	2.71033023962247e-05	0.000450779613204945	2.34452305714661
FCSK	0.71067649103729	9.46030547899404	4.49958642713085	2.7299650937032e-05	0.000453640949364162	2.33778102472554
RASGRP2	-0.299551084312228	10.5918368059384	-4.49888290148393	2.73692934009034e-05	0.00045438179203047	2.33540139462216
TSPAN4	0.563244524153189	7.84493097742957	4.49864449407393	2.73929326421027e-05	0.00045438179203047	2.33459504115325
ZBTB9	1.00043388968563	9.18207775092724	4.49756872098381	2.74998476636409e-05	0.000455750139654709	2.33095678600528
YPEL2	-0.525289743211717	9.65191627307976	-4.49311305017549	2.79470049680585e-05	0.000462749831152564	2.31589260402319
SVBP	0.660196040518604	12.0809300920581	4.49187035987923	2.8072972130505e-05	0.000464412821124146	2.31169258812317
ZSCAN18	-0.430313843222571	10.4860653345401	-4.49163184953069	2.80972121027363e-05	0.000464412821124146	2.3108865461207
PPFIA1	-0.434344989848292	8.88634062053027	-4.49120003391851	2.81411495644106e-05	0.000464727426567669	2.30942728916163
CNOT10	0.59553770827999	9.04195238084468	4.49016598121086	2.82466364360989e-05	0.000466057013734785	2.30593316049315
FRRS1	0.333885706501669	8.05263767636182	4.48964379527538	2.83000520877582e-05	0.000466465385833579	2.30416882218742
ERBB2	0.444782801737312	7.49784712251975	4.48943555800756	2.83213805342396e-05	0.000466465385833579	2.30346526955371
RASAL1	0.570044176226702	7.39122278390734	4.48915942064393	2.83496876490632e-05	0.00046651985998163	2.30253233537848
PHKG1	0.36005135706525	7.66544039409325	4.48699898618754	2.85721066394081e-05	0.000469765711011448	2.29523431650514
SHISA4	0.442630985032506	7.96330758817064	4.48669314606268	2.86037298513848e-05	0.000469871657356243	2.29420132768809
SLFN13	0.934817329389128	8.61585051546319	4.48571930425486	2.87046496524187e-05	0.000471114746845898	2.29091237970333
DIAPH2	0.515194915239183	7.56885980789728	4.4789919421989	2.94113185299384e-05	0.000482079442060849	2.26820238016577
MGST2	0.568544590544265	11.200592248291	4.47886901763926	2.94243869303525e-05	0.000482079442060849	2.2677875826568
UBE2M	0.347459897727193	12.5974352853556	4.4780530590544	2.95112764949575e-05	0.000482958993199958	2.26503435832201
PROSER2	-0.348765700738462	7.9949105599798	-4.4778791030607	2.95298328728981e-05	0.000482958993199958	2.264447426609
ARRDC1	0.761249800774846	8.18734292974062	4.47520580345558	2.98164305749053e-05	0.000486853053120423	2.25542916177279
ANKMY1	0.33395201788133	7.57259972494492	4.47517166177757	2.9820108231962e-05	0.000486853053120423	2.25531400461914
YJU2	0.324566505863778	8.92773208600881	4.47400008417447	2.99465749549494e-05	0.000488446000686235	2.25136264786464
TAAR8	0.811780841912526	8.48044947979034	4.47378335608408	2.99700268359541e-05	0.000488446000686235	2.25063175314833
BORCS6	0.503499504699152	9.1126373963028	4.47342068089235	3.00093113771795e-05	0.000488659476099081	2.24940870763036
MYO1A	0.600733038662971	7.31422081297515	4.4724351331087	3.01163174942317e-05	0.000489698091091465	2.24608542023855
ANGPTL4	0.426075946582207	7.24101378113883	4.47235000317307	3.01255778668347e-05	0.000489698091091465	2.24579837848874
KDM5B	0.805074414351465	10.2655120558945	4.47012438751303	3.03686622754725e-05	0.000493219849192857	2.23829505525802
KLC3	0.641653231045713	8.11789542958122	4.46915550443625	3.04750789693013e-05	0.000494517781431419	2.2350292306347
TNNT1	0.800280944445146	7.09552400749932	4.46807165123174	3.05945524808755e-05	0.000496025146694716	2.23137631851247
DDI1	0.460132764329124	7.34103611222577	4.46551145065021	3.08785731814798e-05	0.000500114882282254	2.22274953167855
SEMA4F	0.404121080768094	8.70413565839706	4.46531560243815	3.09004050839419e-05	0.000500114882282254	2.22208971425348
AIFM3	0.533699414113354	7.46829316392584	4.46474840484909	3.09637172288918e-05	0.000500705309539299	2.22017889810244
SRP9	-0.731403834978947	9.70681863699576	-4.46444850732153	3.09972434995163e-05	0.000500813472679197	2.21916863361353
MFSD3	0.60124470763561	9.40618525303289	4.46363792656945	3.10880367708912e-05	0.000501845894620762	2.21643821089046
NCKIPSD	0.773336952193874	7.84006491096548	4.46255162948512	3.12101180831811e-05	0.000503039363176444	2.21277945575939
OR2T1	0.622838243377049	6.3256072119269	4.46250043930662	3.12158824585136e-05	0.000503039363176444	2.21260705385567
DYRK4	0.811468393768466	10.0325462983171	4.46068800831481	3.14206425489359e-05	0.000505902166182651	2.20650369597082
AEBP2	-0.48260978318851	8.53641331575862	-4.46016357515887	3.14801334551501e-05	0.000506423077936687	2.20473791346235
GHDC	0.728130272859968	9.67038518247977	4.45986225380632	3.15143643507847e-05	0.000506537082816531	2.20372340502171
SLC9A7	0.333918096764052	7.52657113798139	4.45916635628065	3.1593558305273e-05	0.000507372970339672	2.20138055060062
PRKRA	-0.499216783007736	10.0829002267317	-4.45837534012047	3.16838115256088e-05	0.000508384872639196	2.19871769898174
DDB2	0.565369835541979	7.55375446958913	4.45695230164422	3.18468077598076e-05	0.000510561236774717	2.19392785855127
MFSD13A	0.473221697286183	8.50780445300703	4.45639902967632	3.1910399624739e-05	0.000511141602916099	2.19206580580809
MYCL	0.382695362925896	7.63523548441458	4.45598245831813	3.1958360759834e-05	0.000511470814870723	2.19066390387343
MEP1A	0.541322162065502	7.25657245537649	4.45561770596817	3.20004132764175e-05	0.000511704980420931	2.18943644735802
RAB33A	0.432191401240944	9.21442074252193	4.45393977933865	3.21945554373236e-05	0.000514368663541007	2.1837906131677
POMC	0.729732710427744	7.88917109968728	4.45299367338819	3.23045269559882e-05	0.000515659432137411	2.18060768395718
MYL4	0.804619187627472	10.4415578413947	4.45276972446465	3.23306111998698e-05	0.000515659432137411	2.17985431820692
AGBL5	0.39920203449295	8.10668818178714	4.45051467775145	3.25944078124548e-05	0.000519422924157317	2.17226944763543
FBXW9	0.658800787116476	8.75256168211735	4.4489090388685	3.27835086485784e-05	0.000521990661169899	2.16687011162988
LAMP5	0.758769492757622	7.90556099217426	4.44856372095929	3.28243166908433e-05	0.000522194862547167	2.16570903487318
PNP	0.540481470771409	11.1884169760844	4.44824285667949	3.28622791119423e-05	0.000522353484248684	2.16463022255057
PDE8B	0.372026673900947	7.94893858884106	4.44627038693758	3.30965859748821e-05	0.000525630119895553	2.1579992796601
ZG16B	0.447861237889354	7.88654124374078	4.44574342872618	3.31594565729249e-05	0.000526176862148775	2.15622804486266
PRKAB1	0.709894833023718	9.6075506012513	4.44550948570212	3.3187405109539e-05	0.000526176862148775	2.15544174125537
HNRNPA3	0.586901420501905	8.78732775770747	4.44501078169018	3.32470602687924e-05	0.00052667520515784	2.15376562564643
PSME1	0.43743613323819	11.3103290552825	4.44458617045892	3.32979344506064e-05	0.000527033719069351	2.15233861057334
IER5L	0.830848777251627	8.29359388939013	4.44348271190752	3.34304973440764e-05	0.00052778886812197	2.14863049439866
SDHC	0.485358351950444	9.86180483815551	4.4433131503795	3.34509128020479e-05	0.00052778886812197	2.14806073502127
CLIC2	0.44844204773745	6.59094723437212	4.44321784587476	3.34623929168168e-05	0.00052778886812197	2.14774049862438
NDUFB10	0.350585555313174	12.2155414203416	4.44314262425089	3.34714566040586e-05	0.00052778886812197	2.14748774608653
FBXO43	0.337375399855576	7.49435811693858	4.44270614272266	3.35240966694386e-05	0.00052778886812197	2.1460211674298
TEDC2	0.445603642580268	6.23151404452407	4.44269464014151	3.35254849772202e-05	0.00052778886812197	2.14598251977667
TM2D1	-0.32098151171745	10.0513369413914	-4.44254438154177	3.35436256145253e-05	0.00052778886812197	2.14547766909917
RAB1B	0.797543903024481	9.76275193905818	4.44209290297165	3.35981897120748e-05	0.000528202037251077	2.14396081060575
MOS	0.540000591379912	8.15641644981108	4.44182662504867	3.36304114955322e-05	0.000528263559695393	2.14306621989943
EPHB6	0.688396704915349	8.30540010691914	4.44114830296735	3.37126295397534e-05	0.000529109655038972	2.14078744958583
KLHDC8B	0.780449579296272	9.64068987652459	4.43971602196776	3.38868747979977e-05	0.000531397454290282	2.13597642265114
TMEM81	0.703605052751607	6.48290891164491	4.43872318500472	3.40081717836859e-05	0.000532851799878558	2.13264197259566
ENTHD1	0.78230430777801	6.39976127923972	4.43816669076477	3.40763440438362e-05	0.000533335349186345	2.13077315676271
TMEM71	-0.75395479384103	12.0429437315107	-4.43800485952568	3.40961937505659e-05	0.000533335349186345	2.1302297194776
TMEM184C	0.247045466335161	8.67645035106979	4.43768646542683	3.41352797255226e-05	0.000533499543515894	2.12916056726446
SLC7A1	0.659488352663072	9.59610970858218	4.43630387664616	3.43055109564338e-05	0.000535711414190805	2.12451837509224
PPP1R32	0.470261955177099	6.90305726204969	4.43230956656461	3.48019517685723e-05	0.000542946810917161	2.11111138660239
ZADH2	1.09293058742925	9.38613921145878	4.4321092060664	3.48270367433601e-05	0.000542946810917161	2.1104390422823
TGIF2	0.688803024786218	9.68099921972462	4.43148034257668	3.49058839686822e-05	0.000543721786927862	2.10832888760521
SETD2	-0.328096600573453	9.2058349604868	-4.43014300314982	3.50741365946647e-05	0.000545886958292776	2.10384197078895
PTGER4	-0.736628516436442	10.8032399864121	-4.42975920440618	3.51225680400712e-05	0.000546185201829806	2.10255441877385
GLI2	0.579760077186271	6.17662620379896	4.42934578684652	3.51748096765448e-05	0.000546344649361364	2.10116756957774
MSH2	-0.505868885786295	7.89815589098094	-4.42914980912763	3.51996007983058e-05	0.000546344649361364	2.10051016756609
VPS33B	0.708036750223853	9.58271223410897	4.42898349010066	3.52206534045186e-05	0.000546344649361364	2.09995226705607
TCEAL8	0.928313966691469	9.16493281701011	4.42814383390625	3.53271234903652e-05	0.000547541072635968	2.09713589572572
STK16	0.265590645745641	7.92753992034769	4.42641388100187	3.55474704953083e-05	0.000550499043081284	2.09133419636982
TMEM185A	0.390109949651363	9.91878876177089	4.42614223077115	3.55821919707689e-05	0.000550579837783183	2.09042328016638
RBM20	-0.460525436201015	7.27522043941065	-4.42582226098819	3.56231317100082e-05	0.000550756636984642	2.08935037394065
FSTL3	0.57646638218792	7.52547439134797	4.42548228893098	3.5666680797006e-05	0.000550973452278915	2.08821044265621
ZNF345	-0.307626759187335	7.70659944452497	-4.42471432819317	3.57652437836012e-05	0.000551793731412114	2.08563563179219
MIER2	0.561679341493482	8.50750155495589	4.42460793585878	3.57789194045688e-05	0.000551793731412114	2.0852789395557
PAGE2	0.673465702960353	6.5644968191304	4.42267982533416	3.60276388152683e-05	0.000554777406119618	2.07881552951905
RSRC2	-0.471158956968489	9.84327271790242	-4.42264734746952	3.60318426781511e-05	0.000554777406119618	2.07870667019363
MBP	-0.544329436121092	11.6967095888893	-4.42138225316925	3.61959645406697e-05	0.000556800043468325	2.07446666006734
RTP4	0.767088484863205	8.40269951848089	4.42117527644456	3.62228847741572e-05	0.000556800043468325	2.07377303190004
NCAM1	0.283402221005113	7.06191239845754	4.41993009807796	3.63852481712119e-05	0.000558835486520975	2.06960051119301
NUDT18	0.544184985024907	10.5897628784873	4.41822541097536	3.66086740903773e-05	0.000561804660526752	2.06388922648111
C11ORF53	0.698740262081475	7.6519838203526	4.41730889757746	3.67293471306911e-05	0.000562763396635601	2.06081908227924
ZC3H10	0.515043604079748	9.71319776056447	4.4172732576824	3.67340474560405e-05	0.000562763396635601	2.06069970237346
TNNI3K	0.486896783579414	6.68200548321893	4.41706428400487	3.67616194469105e-05	0.000562763396635601	2.05999973154576
KDELR1	0.668726596229696	10.9251445084605	4.41608466147875	3.689113875684e-05	0.000563904589642789	2.05671865984581
MPC1	-0.481130440983478	10.2204122604587	-4.41604340780469	3.68966027519343e-05	0.000563904589642789	2.05658049657125
APOBEC3D	0.417830453150611	8.57101739449588	4.41581384320844	3.69270226257123e-05	0.000563907667118181	2.05581167114213
TPH1	0.572079488716775	6.75896169834018	4.41432596347182	3.71247740366207e-05	0.000565973869116885	2.05082919467253
HYLS1	0.546112182593633	9.18321205551609	4.41420397498658	3.71410327981844e-05	0.000565973869116885	2.0504207307592
AKAP4	0.365538778826239	6.84706697012364	4.41411186538729	3.71533138453558e-05	0.000565973869116885	2.05011231675855
ZNF548	-0.590623130885657	9.12170971054882	-4.41318075910575	3.72776803964982e-05	0.000567405215235768	2.04699485326049
NIPA1	-0.453966331062469	9.48149099316555	-4.41075913781716	3.76030269730873e-05	0.000571890860916692	2.03888861080655
OTUD4	-0.368821584512127	7.13222787729907	-4.41021159640257	3.76769704760506e-05	0.000572548816004544	2.037056078344
KCNQ3	0.555539864614927	7.1979400939447	4.40766375236461	3.80229069541963e-05	0.00057696995780667	2.02853046835261
RNF149	-0.450709134665741	12.7460467224133	-4.40761362585286	3.80297437491134e-05	0.00057696995780667	2.02836276135934
GDE1	0.729428623598466	10.5720223080302	4.40597270535302	3.82542098124481e-05	0.000579899554650607	2.02287334302048
DHX38	-0.598621746548313	9.17830738333612	-4.40574839993885	3.82849928369084e-05	0.000579899554650607	2.0221230532926
TMEM101	0.419576530596098	10.7023008337383	4.40509578587839	3.83746924107044e-05	0.000580786808658683	2.01994021095913
CELA2B	0.692264946866492	6.60453458789247	4.40324392837427	3.8630335227481e-05	0.00058418207915723	2.0137471276337
ZNF410	0.875952077986044	10.1996809623515	4.40253840300119	3.87281645712259e-05	0.00058518727049688	2.01138804059928
CARMIL1	-0.366727317986814	7.64753869191039	-4.40053822818142	3.90068202803931e-05	0.000588920933052117	2.00470110332337
SNAP47	0.427146106374714	8.77856737449037	4.39922739029801	3.91904943142381e-05	0.000591215694743732	2.0003196310721
SPHK1	0.433303882742754	7.01853218640845	4.39725253912102	3.9468794342705e-05	0.000594557033205813	1.99372002769452
PA2G4	0.647193412813541	11.328566981506	4.39720365972048	3.94757067757356e-05	0.000594557033205813	1.99355670169132
TEX264	0.502631312108575	9.34983718014908	4.39546737276413	3.97220122359539e-05	0.000597521189479288	1.98775569585784
SH3BGRL	-0.416527851748068	9.50393414752294	-4.39522995478449	3.97558073894976e-05	0.000597521189479288	1.9869625689466
ORAI1	0.782098650091983	10.3122221380692	4.39505450926735	3.97807990157813e-05	0.000597521189479288	1.98637648432614
DYM	0.663776869226879	10.4520259931379	4.39491563825021	3.98005915290046e-05	0.000597521189479288	1.98591258764413
NACC1	0.523680879665498	8.20612554997557	4.39420609665018	3.99018676881874e-05	0.000598023601522736	1.98354249764959
DHCR24	0.547340093686033	7.06599520866564	4.39412488506081	3.99134753213377e-05	0.000598023601522736	1.98327123884386
NCOA6	-0.485802574534626	10.8804960118715	-4.39400793336217	3.99301970686098e-05	0.000598023601522736	1.98288060751489
GLT1D1	0.671955105147989	8.7619303332852	4.39293828528822	4.00834508407522e-05	0.000599463413741615	1.97930812823563
ATG10	0.503036990489365	9.47237319024886	4.39288861322147	4.00905814452353e-05	0.000599463413741615	1.97914224171609
SERTAD2	-0.542060717885272	11.8310280850179	-4.39229493271426	4.01759016946794e-05	0.0006000970103379	1.9771596447334
TMEM33	-0.57828936985503	8.49767511824086	-4.39214643515806	4.01972703993556e-05	0.0006000970103379	1.9766637595901
NAA15	0.795292920552498	8.46794152939919	4.39110809104504	4.03469957332318e-05	0.000601368522993263	1.97319662001081
KCNMB2	0.279375087381632	6.6430973243388	4.3909385302937	4.03714970701346e-05	0.000601368522993263	1.97263048109198
PEBP4	0.695694542834759	6.87122995569177	4.39077984415309	4.03944401075042e-05	0.000601368522993263	1.97210066165622
NFIA	1.00192789604378	8.02341212783907	4.3906629699601	4.04113460068352e-05	0.000601368522993263	1.97171045009497
ATPAF2	0.791793476030171	8.423814655982	4.39039584999732	4.04500107823523e-05	0.000601464263911934	1.97081862935629
ACTL8	0.641950480831627	6.90312352239003	4.38974477779627	4.05444017728998e-05	0.000602387803729365	1.96864504862611
FCN3	0.447830050402638	6.42896131314286	4.38874058281497	4.06904066166607e-05	0.000604047918871009	1.96529292283156
PDCD5	0.662615834182919	9.30099489512714	4.38853145512446	4.07208767986565e-05	0.000604047918871009	1.96459488128098
KPNB1	-0.544574208612847	13.1665113564171	-4.38797411082064	4.08021906984431e-05	0.000604773376190347	1.96273462514641
SLC9A9	0.862637679704735	8.83700800390239	4.38760556029133	4.08560469346994e-05	0.000605091025276529	1.96150457906259
ARFRP1	0.670907849741655	7.62426871368383	4.38592166664804	4.11029922559505e-05	0.000608161679176937	1.95588525699743
PMF1	0.387168077084436	9.89979846463204	4.38574789062554	4.11285589797596e-05	0.000608161679176937	1.95530541556072
PRR11	0.778982313980283	7.28727438594695	4.38516716392747	4.12141100646171e-05	0.00060832257603599	1.95336778523112
CYP27B1	-0.476505217580702	7.37048126118389	-4.38513133340018	4.12193941684985e-05	0.00060832257603599	1.95324823903293
CPXM2	0.576299064362408	7.73591889839634	4.38487812410643	4.12567549151746e-05	0.00060832257603599	1.95240343797977
WASHC3	0.681126492054906	10.4804398616598	4.38478953099238	4.12698344816228e-05	0.00060832257603599	1.95210786441539
SHOX2	0.490867393541918	7.59279513386666	4.38410061428544	4.13716809305384e-05	0.000608600169014041	1.94980953939278
HSF2	-0.468861380437957	8.96899255223098	-4.3840932530056	4.1372770504914e-05	0.000608600169014041	1.94978498216474
NPAT	0.769879196674999	9.43596312722594	4.38391906584482	4.13985608082016e-05	0.000608600169014041	1.9492039003614
TNNT3	0.350065586649819	6.36199799140378	4.38369136571962	4.14322977952745e-05	0.000608600169014041	1.94844432022099
POLR2D	0.89983616915549	8.95536449483224	4.38356026467586	4.14517343559748e-05	0.000608600169014041	1.94800699267298
CYP11B2	0.472113090157732	6.56649752552068	4.38269308788551	4.15805216288095e-05	0.000609895577894438	1.94511443858982
RPP25	0.8386058645762	7.63298231947388	4.38252633955672	4.1605330403495e-05	0.000609895577894438	1.94455826863496
LYRM4	0.416325797732831	8.43076751690184	4.38117795539099	4.18064705843658e-05	0.000612363067170212	1.9400613098143
DNAJB8	0.706656256882789	7.0657339923772	4.37943458682742	4.2067928987758e-05	0.00061535143457572	1.93424816368987
PPWD1	-0.508537139466229	9.9320834909795	-4.37918808281528	4.21050256470063e-05	0.00061535143457572	1.93342631395975
CHMP7	0.588029285123291	8.46736548111835	4.37882999909496	4.21589705621649e-05	0.00061535143457572	1.93223249984829
MTG2	0.689467058970298	7.64130404487577	4.37875843497307	4.21697596486185e-05	0.00061535143457572	1.93199391882464
EPM2AIP1	0.805214175839652	9.38809906761944	4.37872126213866	4.21753649226915e-05	0.00061535143457572	1.9318699925778
PXK	-0.462143894733515	8.76431242191602	-4.3775008974882	4.23597847674111e-05	0.000617559330894264	1.927801876517
ZNF175	0.813569175370931	8.37899134033182	4.37657511441871	4.25002090971968e-05	0.000619122874287893	1.92471616682954
GCA	-0.703204044532367	12.9222140947046	-4.3760567717578	4.25790291467201e-05	0.000619787256557679	1.92298864392442
TTC21A	0.623304249747896	7.7432976282341	4.37487403091665	4.2759409638328e-05	0.000621734100903811	1.91904724376089
ZFAND5	-0.81647547575845	12.5279125563173	-4.374381042433	4.28348141405127e-05	0.000621734100903811	1.91740456571417
PRAG1	-0.374669060192248	10.7079325897042	-4.37436995170055	4.2836511992822e-05	0.000621734100903811	1.91736761164311
DDRGK1	0.320516874469234	9.74068977058802	4.37430768517636	4.28460454296287e-05	0.000621734100903811	1.91716014193193
UQCRH	0.389813243080011	11.6362190260733	4.37309582774404	4.30319992884823e-05	0.000623947271734552	1.91312259877407
FTSJ3	0.383063868448858	9.11080619055677	4.37176933999509	4.32364394729156e-05	0.000626057653762047	1.9087038403265
NPLOC4	0.482311906062851	9.87219540302323	4.37157019043808	4.32672138599951e-05	0.000626057653762047	1.90804050199521
ASB13	0.88074914272571	8.3891308430232	4.37129347878193	4.3310009092764e-05	0.000626057653762047	1.90711884287121
HBE1	1.05918471476636	10.8189314949786	4.37128227479116	4.33117427258348e-05	0.000626057653762047	1.90708152577654
DPP9	0.490994961801627	10.6781509370506	4.37009784504754	4.34953936558087e-05	0.000628225650937342	1.9031368435453
MEX3A	0.545736930989838	9.00232072243282	4.3696298659912	4.35681636704826e-05	0.000628790024945766	1.90157842396739
BCS1L	0.651352620025563	8.50986993817824	4.36902521447197	4.36623608018177e-05	0.000629387455521118	1.89956500538484
ZNF839	-0.350663445094535	9.80328768483901	-4.36893127038807	4.36770138202587e-05	0.000629387455521118	1.8992521962456
HMGB3	0.601106352721372	7.27236792661975	4.36829479714865	4.37764139603307e-05	0.000630333071692694	1.8971330040169
RAPGEF2	-0.641534922968193	10.350937702539	-4.36755827713683	4.38917124269139e-05	0.000631505971934186	1.89468090761633
SCRT2	0.648484572710666	6.94577217403468	4.36694804532696	4.39874640348269e-05	0.000632396044956783	1.89264943340522
ACTN3	0.750963267074483	7.12859709116396	4.36594004031433	4.41460739357656e-05	0.000633927672871526	1.88929410320516
EMC2	0.801923134675975	7.47576284563346	4.36583939656005	4.41619406641115e-05	0.000633927672871526	1.88895911515142
SERPINB8	0.417984636260197	9.08116675411665	4.36518481283257	4.4265272317792e-05	0.000634128825447784	1.88678046650556
VWA3B	0.551204494748005	7.88259149107531	4.36509944678031	4.42787653422525e-05	0.000634128825447784	1.88649635612489
SIVA1	0.328459102960078	10.4382513608553	4.36505946658562	4.42850860134639e-05	0.000634128825447784	1.88636329738526
RAB11FIP4	0.61099836431754	8.08586400353401	4.36489004920596	4.43118797697824e-05	0.000634128825447784	1.88579946401553
GHRL	0.577800829074359	8.34082874341136	4.36460546965315	4.43569220610033e-05	0.000634286990483052	1.88485238943666
NDRG1	-0.499494054917729	10.7278694624422	-4.3626214439325	4.46721823986513e-05	0.000638104420146213	1.87825053178091
MOB3C	0.318955285061641	8.34409875352474	4.36249547812106	4.46922714287069e-05	0.000638104420146213	1.87783143512015
ATRAID	0.328233064152686	11.883850026001	4.36205161429665	4.47631286466224e-05	0.000638627479873564	1.87635472323936
TOMM40L	0.340505638151482	8.19328069702676	4.36178777556671	4.48052987277358e-05	0.000638740778883329	1.87547698439104
UPK3A	0.550214509216917	7.38963845255671	4.35873632867755	4.52958263670779e-05	0.000645240775447359	1.86532753752157
KCNK3	0.425767241189735	8.49392034767889	4.35826998666354	4.53712489971551e-05	0.000645742090701219	1.86377677495337
TSC22D3	-0.44917814017732	9.80447347477456	-4.35797392485939	4.54191949396162e-05	0.000645742090701219	1.86279230521167
AGGF1	-0.529656523351045	9.12019942856104	-4.35781790223415	4.5444481888857e-05	0.000645742090701219	1.86227351084535
MINK1	0.554474051155111	7.59132241840308	4.35766402826596	4.54694339628852e-05	0.000645742090701219	1.8617618709782
BTG2	-0.56282798828359	10.9703661809697	-4.35723463873411	4.55391336499969e-05	0.000645994314087526	1.86033417815395
APCDD1L	0.765127083252806	7.83380287224691	4.35712818960985	4.5556428773334e-05	0.000645994314087526	1.85998025350616
EPHX1	0.765004520455632	7.77700009784316	4.35629693229888	4.56917048662598e-05	0.000647420580492995	1.85721663162258
CENPM	0.30841825849289	7.18095647077844	4.35603674209033	4.5734127302121e-05	0.000647530007272292	1.85635165509091
ZNF593	0.519482571202239	9.5393961958507	4.3551839734367	4.58734337802548e-05	0.000649009967985849	1.85351690853222
YME1L1	-0.390541493189156	9.93997547273972	-4.3549569494748	4.59105891842924e-05	0.000649043564218242	1.85276229387188
PPP2R5D	0.479861246560205	8.10045277796337	4.35357930813987	4.61366841945266e-05	0.000651746149700273	1.84818355482126
HMGN1	-0.506387408130024	12.1824263272952	-4.35125444443904	4.65206839223329e-05	0.000656673587499739	1.84045842002071
CYP26C1	0.923788801253335	7.1953784529553	4.35068239819349	4.66156430034026e-05	0.000657090474012174	1.83855795229338
S100A5	0.37112601567035	7.60345041794042	4.35058735014509	4.66314390656821e-05	0.000657090474012174	1.83824219432892
SYTL5	0.622721659781496	7.20393105492506	4.35044050631441	4.66558532804314e-05	0.000657090474012174	1.83775437366081
RTL8A	0.321370829478923	8.44092123813419	4.34913615835978	4.6873258116346e-05	0.000659654502043087	1.833421677477
ABLIM1	-0.384685276086456	9.35927245928838	-4.34874833241686	4.69380888902176e-05	0.00066006908574254	1.83213356049829
TIMM23	0.33606359993621	10.228022348789	4.34769275155753	4.71149850199006e-05	0.000662057782723166	1.82862789544813
AGO1	0.813905701218083	9.31166237384906	4.34725513381061	4.71885110405292e-05	0.000662592027484813	1.82717467023269
ELAVL3	0.471985989764026	8.0847867787745	4.34667849710461	4.72855640058544e-05	0.000663204515846349	1.82525991844854
SLC17A7	0.570174961240961	7.19362319030502	4.34657377448803	4.73032104705798e-05	0.000663204515846349	1.82491219658048
CCT6A	-0.374066150712975	9.67630379235781	-4.34395060707956	4.77473192395869e-05	0.000667991932923745	1.81620370973154
TOMM22	0.660480891446475	10.1150198542876	4.34378644865045	4.77752455762726e-05	0.000667991932923745	1.81565882657894
YBEY	0.494986782305979	9.19258546475379	4.34376989340818	4.77780628025688e-05	0.000667991932923745	1.81560387618999
ANGPTL8	0.423226301708656	8.11565694798978	4.34354150762161	4.78169439271963e-05	0.000667991932923745	1.81484582667093
GSE1	-0.475107135841695	9.52090292462728	-4.34336808406877	4.78464885808187e-05	0.000667991932923745	1.81427022035773
PPDPF	0.954700049463009	10.1835549471641	4.3431304155164	4.78870068214952e-05	0.000667991932923745	1.81348140038289
SPIDR	-0.457577511610694	9.61475021665408	-4.34308210417463	4.789524710637e-05	0.000667991932923745	1.81332105833624
SCN4A	0.526699732042933	6.52022071233108	4.3427897491776	4.79451423231805e-05	0.000668188424863981	1.81235077295913
TSPAN10	0.981955246774053	7.67451427861891	4.34238880135622	4.80136525989667e-05	0.000668643859066655	1.81102014153653
HADHA	0.606325539629781	8.86470084239702	4.34159654143185	4.81493056559864e-05	0.000669875005572336	1.80839105540529
KCNJ16	0.335974612184845	7.64191683231988	4.3414534118714	4.81738522843403e-05	0.000669875005572336	1.80791611321415
NAPG	0.474328936159049	8.02310774136995	4.34096948814193	4.82569347161438e-05	0.000670530646863707	1.80631038849978
STK11IP	0.531165096617709	9.1986785119206	4.34013326891849	4.84008282851114e-05	0.000671927679523605	1.80353593139838
FERD3L	0.860891950892912	7.82079524475833	4.33951818634525	4.85069346900369e-05	0.000671927679523605	1.80149536203312
TMPRSS3	0.308938028330817	7.28606924107672	4.33942370782271	4.8523252903462e-05	0.000671927679523605	1.80118193856885
SDHAF4	0.621504646463238	7.94319370975076	4.33935006775812	4.85359756121147e-05	0.000671927679523605	1.80093764729896
SLC2A9	0.547961130537229	7.31802253967106	4.33934117611106	4.8537512030321e-05	0.000671927679523605	1.8009081505786
PHYHD1	0.578514658400563	6.4795864018392	4.33880855363956	4.86296316865107e-05	0.000672703896888047	1.79914131516914
PXDN	0.773343631586545	7.53711326650723	4.33836217109474	4.87069661615029e-05	0.000673143858904186	1.79766065000254
GAS2L3	0.74847636406558	7.94862005740524	4.33812082050804	4.87488290558386e-05	0.000673143858904186	1.79686011730294
CPSF2	0.384891079124719	9.43670779936715	4.33787436434083	4.87916134952287e-05	0.000673143858904186	1.79604267525625
UBE2F	0.426380619578984	12.391622568647	4.33779311999507	4.88057253682741e-05	0.000673143858904186	1.79577321085318
ALKBH3	0.841275856717584	9.39206004085686	4.33735368834823	4.88821217407346e-05	0.000673699611376549	1.79431578911439
ANKRD20A1	-0.372073566702527	7.90628502471186	-4.33703313086071	4.89379245839623e-05	0.000673970930377358	1.79325267741226
DNAJC10	-0.498516806234768	8.93949353194841	-4.33664407735112	4.90057341583902e-05	0.000674407083428997	1.79196246042622
E2F3	-0.626954727421733	10.512045787226	-4.3363305739943	4.90604420313448e-05	0.000674662423542318	1.79092283654107
SLC47A1	0.510295117748746	6.36633967915924	4.33606718228493	4.91064509047727e-05	0.000674797850025009	1.79004942233656
PARP1	-0.312143668067199	11.9330747057868	-4.33373244180991	4.95161113312009e-05	0.000679682982638305	1.78230863559096
KHDC4	-0.460888909328986	10.8101400462744	-4.33362639207679	4.95347975128929e-05	0.000679682982638305	1.78195708428463
MYC	-0.591360284367013	10.6682314255466	-4.33337672243229	4.95788167934718e-05	0.000679787141941938	1.78112945650705
SLC35E2B	-0.383288662557289	12.4663887953254	-4.33041488327236	5.01039185769026e-05	0.000686482543732438	1.77131328643351
NRBP1	0.603062430514681	9.45954832182829	4.33009391196288	5.01611457507772e-05	0.00068676239241031	1.77024974093376
GBF1	0.66096685729757	8.67315155856692	4.32971367781613	5.02290210425241e-05	0.000687187508559048	1.76898988298181
SMIM29	0.23897363589374	7.65255400843557	4.32920030551631	5.03208038694385e-05	0.000687938843229005	1.76728898535299
GTPBP1	0.780144273747095	7.8694431593254	4.32892377795834	5.03703099059064e-05	0.00068811153232366	1.76637284438279
APOLD1	-0.458373548344282	7.67290661473402	-4.32669112585842	5.07717477039122e-05	0.000693088210609148	1.75897720926587
ALS2	-0.435160552105589	9.57425737733467	-4.32627214036727	5.08474271338817e-05	0.000693613916480531	1.75758955921968
OR6F1	0.5149695952069	6.38171566074185	4.32558444709903	5.09718789028725e-05	0.000694803675826519	1.75531212904344
DNAJC4	0.287358395225874	9.22534575349101	4.32479212815057	5.11156305280754e-05	0.000696254584879135	1.75268845845738
FBXL6	0.329385618466523	8.83399403925345	4.32406364874959	5.1248146047323e-05	0.000697550440108749	1.75027641927065
LPP	0.402481147979223	12.6537774174655	4.32350809610196	5.13494285308187e-05	0.000698419596074058	1.74843710187573
TGM6	0.897194432872271	7.90194116235826	4.32225343674972	5.15788785209137e-05	0.000701029462548267	1.74428367052928
JPH1	0.663889522590238	6.78103017277448	4.32173643758627	5.16737150501732e-05	0.000701807275510395	1.7425723874769
MARS2	-0.274925351335964	8.24794545544216	-4.32150538150452	5.17161537535819e-05	0.000701872832869521	1.74180762137
OR51D1	0.782017466036581	8.35371845852734	4.32126185449968	5.1760919560578e-05	0.000701969854592984	1.74100160257388
NMNAT1	0.439621821331833	8.53842218337915	4.32073502932846	5.18578904548964e-05	0.000702774214799435	1.73925801746369
CSNK1G2	-0.247932439480611	13.9649224743331	-4.31975213391966	5.2039279141256e-05	0.000704720600910725	1.73600533270927
TRIM27	0.409447682858003	9.82807650339827	4.31602405406839	5.27328797284729e-05	0.000713595553744041	1.72367176276173
FAAP20	0.304832752127661	10.1399099137962	4.31509732209703	5.29066803720968e-05	0.000714946659951169	1.72060677958277
ANKRD12	-0.796545273930395	10.2806235459639	-4.31508312248174	5.290934769801e-05	0.000714946659951169	1.72055981999244
TMEM41A	0.79094198214326	8.35539548748397	4.31446000433561	5.30265256077858e-05	0.000715494101316669	1.71849918841441
PRAMEF8	0.603944906382353	6.69153379423209	4.31445990534436	5.30265442431248e-05	0.000715494101316669	1.71849886106664
PRORP	0.717210059908107	10.389306017624	4.31365114138217	5.3179007845957e-05	0.000717032850732228	1.71582455072105
SLC35C2	0.229953842536194	8.74820116423347	4.31268173646689	5.33623139160255e-05	0.000718984938618738	1.71261942094594
LRRC75B	0.612256671055561	6.09780339026403	4.31111389444209	5.36600748468354e-05	0.000721991180725111	1.70743653239078
ATP6V1F	0.27871123497623	12.4358807687048	4.31109951197071	5.36628137648426e-05	0.000721991180725111	1.70738899242155
GP1BA	0.595942036731374	8.84532925316004	4.30999767181255	5.38730449673363e-05	0.000724297472720074	1.70374722015168
C16ORF86	0.84378125332071	8.25880027467852	4.3086214402408	5.41367502967478e-05	0.00072686130552839	1.69919926230963
CLDN9	0.599854668974261	7.86103983448306	4.30859596337201	5.4141643785674e-05	0.00072686130552839	1.69911507788238
RGS6	0.744095644432926	8.14786235719648	4.30805250548656	5.42461309311877e-05	0.000727198418955912	1.69731937000078
SNX1	-0.402979413073506	8.63608472321358	-4.30802983955357	5.42504930023675e-05	0.000727198418955912	1.69724447935859
DERL2	0.614413129652275	8.88843127972247	4.30768253790653	5.43173738768722e-05	0.000727198418955912	1.69609698530473
TXNDC15	-0.524294600463703	8.9636372825194	-4.30765526192145	5.4322629871097e-05	0.000727198418955912	1.69600686688612
CALML6	0.763559260510479	6.7125347304033	4.30730694346091	5.43897930220482e-05	0.000727575575329349	1.69485606888913
SLC25A1	0.666520672170835	9.81363790588675	4.30694937004556	5.44588243480461e-05	0.000727977164153931	1.69367474749991
GORASP1	0.647973362711328	9.43561412838616	4.30644008032175	5.45572917241983e-05	0.000728771382151227	1.69199229238604
MAPK12	0.656249760684383	6.50810271548637	4.30524108788128	5.47897890276562e-05	0.00073123860100029	1.68803181835109
GPX4	0.358648113712553	13.544093087747	4.30508378155009	5.48203634745944e-05	0.00073123860100029	1.68751225450193
DCP1A	0.704466060751859	10.0907529928029	4.30449696063857	5.49345652402342e-05	0.000732238515677151	1.68557414884807
SAMD15	0.585860800890927	9.6357698589798	4.30421981528243	5.49885807973717e-05	0.000732435336373843	1.68465886614984
LGALS9	0.662260850265323	9.60187626235811	4.30304951981014	5.5217238588184e-05	0.000734956411764695	1.68079428366584
EDN1	0.634315152460812	7.83538028008794	4.30271830348171	5.52821201229445e-05	0.000735295540708672	1.6797006379045
BTLA	0.62314053560973	9.3011230563555	4.30215970023127	5.539171141629e-05	0.000736228437848567	1.6778562875495
U2AF1L4	0.442695814801836	8.00939223982537	4.30043771108421	5.57308702070885e-05	0.000740209088209594	1.67217160328846
IL3RA	0.677619626009926	7.77502409431771	4.30017818455448	5.5782159921338e-05	0.000740363361516422	1.67131495600747
BRINP2	0.638294196793154	7.79477631943912	4.29972863027347	5.58711125897059e-05	0.000740866929283589	1.6698311316563
JKAMP	-0.645263442424742	9.90442589914555	-4.29958529201379	5.58995035866938e-05	0.000740866929283589	1.66935803942016
PWP2	0.586084217594586	7.2972332022705	4.2981626408029	5.61820462003192e-05	0.000743767448813491	1.66466301228856
MXRA7	0.353496510710313	7.41873091524304	4.29789653700923	5.62350484250481e-05	0.000743767448813491	1.66378491377625
ACTR3B	-0.38295298178544	7.58698687924535	-4.29769371037212	5.62754796860675e-05	0.000743767448813491	1.66311563974621
FBLN7	0.659577954432224	8.09426906050067	4.29768217889756	5.6277779203936e-05	0.000743767448813491	1.66307758947141
RGPD8	-0.283998461718436	7.41116341370445	-4.29739404389559	5.63352664055319e-05	0.000744000287610495	1.66212685215724
FNIP2	0.714691645361082	8.23891883613361	4.2969630996681	5.64213522580962e-05	0.000744610222410419	1.66070496427489
HDAC10	0.764075432704887	7.79892565791296	4.29615551558497	5.65830190864667e-05	0.000746216055952335	1.65804057808496
FNDC8	0.508926735531791	6.58895611675961	4.29567988203415	5.66784438555568e-05	0.000746603056046735	1.65647149560279
RAB3B	0.70737345248049	7.69221994429505	4.29560149579767	5.66941851677794e-05	0.000746603056046735	1.65621291407194
NDUFAF2	0.374156915504361	9.22870953393834	4.29541133567082	5.67323901974315e-05	0.000746603056046735	1.65558562231142
SLC1A6	0.969975172711869	6.63414161732087	4.29444299215105	5.69273267522666e-05	0.000748640482398906	1.65239153387282
EIF2B3	0.383846094331901	9.11469256502586	4.2938336451452	5.70503261459006e-05	0.000749729673386374	1.65038180392018
HOXB6	0.472560810237431	7.91917643879235	4.29337921165351	5.71422229666267e-05	0.000750352330025137	1.64888310855256
TMEM102	0.68756018842294	7.58777105479351	4.29320186077845	5.7178126214873e-05	0.000750352330025137	1.64829823961836
NDUFB9	0.491262625306979	11.112146780478	4.29214593103003	5.73923430621377e-05	0.000752469577853312	1.64481626615023
FSCB	-0.527254662419876	7.27349721270224	-4.2919770384631	5.74266783357118e-05	0.000752469577853312	1.64425938000663
PPIAL4E	-0.467367493633645	7.87647111480247	-4.29161052426627	5.75012578006224e-05	0.000752469577853312	1.64305092198947
ALG9	0.475860721382865	9.49956942609451	4.29154167480626	5.75152779607009e-05	0.000752469577853312	1.64282392033831
FXYD6	0.850005332965246	7.78269088289268	4.2914150116136	5.75410796632912e-05	0.000752469577853312	1.64240630793431
CMC2	0.593033513367487	10.9532259764114	4.29112031426817	5.76011538274927e-05	0.000752608260520404	1.64143470842204
CMTM5	0.743325556705942	9.46694235894315	4.29096741769674	5.76323457630169e-05	0.000752608260520404	1.64093063224316
ERI2	-0.340793942410807	7.28032872556827	-4.28992752870769	5.78449242620771e-05	0.000754856036122113	1.63750254612301
MRPS7	0.268012497493224	10.0709941123337	4.28918592207188	5.79969899920834e-05	0.000755765892859051	1.63505805747352
FXYD5	0.259752790825329	11.4998972875355	4.28903416953178	5.80281543538396e-05	0.000755765892859051	1.63455787883326
NONO	-0.207567609311447	11.1063280888892	-4.28883694075813	5.80686820732598e-05	0.000755765892859051	1.63390782461172
SLC17A3	0.578465889885472	7.02233291372746	4.28879820001553	5.80766459653759e-05	0.000755765892859051	1.63378013940621
MICALL1	0.785274993072901	8.06345442676803	4.28569025002926	5.87189993988714e-05	0.000763130912924211	1.62353877862086
LHX3	0.318840931033073	6.84583856432265	4.28562538220068	5.87324793086433e-05	0.000763130912924211	1.62332506942259
KMT2A	0.70789659762538	9.66755025021974	4.28546753961289	5.87652924212042e-05	0.000763130912924211	1.62280505936792
MDN1	-0.415380238600084	7.29511776329176	-4.28233433698527	5.94203215839113e-05	0.000771100570985653	1.61248498583041
METAP1	-0.36127576210882	10.8477527593736	-4.28160456387722	5.9573899788295e-05	0.00077245519477935	1.6100818814238
PELI1	-0.949702638364959	10.829595704099	-4.28141254683345	5.96143728904198e-05	0.00077245519477935	1.60944961748862
PLEKHH1	0.607106018772811	6.77852662371463	4.28124888667607	5.96488899671531e-05	0.00077245519477935	1.60891073818772
TTC7B	0.782322705013163	8.61112907539145	4.28062293713401	5.97810856409852e-05	0.000773630262930946	1.60684979769239
NR3C1	0.690314289648575	8.05472092756224	4.28007774721236	5.98964564643798e-05	0.000774586122024804	1.60505489587183
FOXF1	0.56068714570528	6.67432096311414	4.27842143045996	6.02482823773047e-05	0.000778455602025967	1.59960267118668
MRPS12	0.232609703981513	9.2756158848302	4.27827677911812	6.02791032060191e-05	0.000778455602025967	1.59912656739303
HSPE1	0.563130186321667	10.0900458335628	4.27672524847829	6.06106483426903e-05	0.000781681941699042	1.59402044397747
VNN1	0.645874282073551	8.72667473202911	4.27671562918098	6.0612709374552e-05	0.000781681941699042	1.59398878988261
POLR3H	0.321980569551505	8.14344268590055	4.27644907638985	6.0669847990958e-05	0.000781878476076842	1.59311166399542
CTDSP2	-0.459879421681467	12.526805892531	-4.27576350064677	6.08170484378455e-05	0.000783234603794779	1.59085583047499
IL15	-0.337145811148368	7.59891435617725	-4.27534608217035	6.09068418344169e-05	0.000783850052049692	1.58948244680515
TACO1	0.728475748573066	9.7798203455799	4.27408837064032	6.1178171905444e-05	0.000786799356256024	1.58534479864561
CCNG2	-0.64911193268517	8.16620889857007	-4.27385375133486	6.12289163302051e-05	0.000786855410670479	1.58457301822709
ZNF35	0.734552971965853	7.8489728820158	4.27331923592433	6.13446756279616e-05	0.000786855410670479	1.58281481801842
DCTN5	0.406220965007549	10.9362678170413	4.27285977077779	6.1444350597671e-05	0.000786855410670479	1.5813035818377
TSPAN2	-0.463060950031327	8.02466601658	-4.27270630794908	6.14776772503554e-05	0.000786855410670479	1.58079884442431
CDK7	-0.386435585034947	9.67311015766952	-4.27260965739714	6.14986752775258e-05	0.000786855410670479	1.58048096713052
HMBS	0.705796632389392	9.85373706388106	4.2725879059524	6.15034018916788e-05	0.000786855410670479	1.58040942861874
OR1G1	0.778985813551077	6.74159443264996	4.27255958520799	6.15095565489793e-05	0.000786855410670479	1.5803162845875
PBX1	0.959826896256653	8.74974624334485	4.27251219546899	6.15198566083398e-05	0.000786855410670479	1.58016042535841
NR1H3	0.612787329380852	8.58798666201546	4.27231797220785	6.15620880595511e-05	0.00078685625019129	1.57952165822796
SARS2	0.704263412524803	9.9443110550392	4.27153498870634	6.17326227850888e-05	0.000788495875285792	1.57694672445927
CASP10	0.346275729730983	7.85234115445711	4.26785996615475	6.25391726146819e-05	0.000797940396408865	1.56486451853716
PRKACA	0.578939873080591	7.62135067061962	4.26774764502568	6.25639833586777e-05	0.000797940396408865	1.56449533739919
C11ORF54	-0.325489732339568	9.58822420926239	-4.26758318163315	6.26003290468131e-05	0.000797940396408865	1.56395478303606
ZFP36L1	-0.51093718770802	12.4331434881723	-4.26708849923768	6.27097748455156e-05	0.000798789835079977	1.5623289432568
DAPK1	-0.508549924109708	8.88344232363654	-4.26679979513344	6.27737345783399e-05	0.000799059113892497	1.5613801275838
IL31RA	0.609218348606201	7.17613935324371	4.26599187507394	6.29530573973443e-05	0.000800795503811753	1.5587251190522
SARM1	0.490125196588648	8.90166146040134	4.26546454059683	6.3070369693559e-05	0.00080174125943563	1.55699233078694
ICAM1	0.495573114220893	7.92977594958151	4.26380196681466	6.3441616503995e-05	0.000805911508223997	1.55153000523782
MC2R	-0.665790900696587	7.39347592422172	-4.26312356971562	6.35937066243319e-05	0.000807293985929699	1.54930150032248
IDH1	-0.400912492529288	9.32939170965071	-4.26249731363641	6.37344202528572e-05	0.00080848834175976	1.54724445344609
FANCE	0.649719624975159	9.11055518059255	4.26231944376626	6.37744407625726e-05	0.00080848834175976	1.54666023996225
MDM1	-0.34290095895194	7.6961278553796	-4.26097631408878	6.40774291261699e-05	0.000811494053801143	1.54224917424972
PSMD8	0.319675599808047	10.4545765152337	4.26088310669145	6.40985067950745e-05	0.000811494053801143	1.54194309437713
PGC	-0.688313109457752	7.35001599109462	-4.26044933255416	6.41966875664412e-05	0.000812179878557788	1.5405186912191
ADPRM	0.802740422564165	8.84967874444956	4.26022688199261	6.42470936063888e-05	0.000812179878557788	1.53978825222152
SLC16A2	0.734136374320469	8.33762309426654	4.26006743278107	6.42832474481461e-05	0.000812179878557788	1.53926469776245
POLR1C	0.407481582531425	9.91265861032701	4.25972722573258	6.43604524902138e-05	0.000812605144736048	1.53814765845834
TSPOAP1	0.769935977896978	8.60175991107483	4.25945449117232	6.4422410393913e-05	0.000812837457985673	1.53725219528789
ODF2L	-0.375656910130309	6.90798229402217	-4.25825889412544	6.4694699090364e-05	0.000815259958820763	1.53332709976762
HSPA13	-0.321071395477344	7.36862816096081	-4.25822784805697	6.47017844174241e-05	0.000815259958820763	1.53322518507975
UACA	0.500298357812087	6.55011928814081	4.25618294411134	6.51701283690221e-05	0.000820073936042238	1.52651331674843
MROH8	0.31277142091682	7.29190834280966	4.25617597690328	6.51717296581447e-05	0.000820073936042238	1.52649045179554
SYNE2	-0.362687306342353	7.50996225499059	-4.25584999649888	6.52466930246999e-05	0.000820463974753319	1.52542067431886
MTF1	0.55206563787323	11.1470159603138	4.25418673600584	6.56304811973773e-05	0.000824358285947824	1.51996303285228
AK2	0.580177530544313	9.30887019466092	4.2541251411964	6.56447357011129e-05	0.000824358285947824	1.51976094546632
TEF	0.80253183297357	8.2228012669904	4.25288495533304	6.59323820873258e-05	0.00082741370688069	1.5156923511818
POLR2J3	0.427365733699979	10.1321291551988	4.25255726703118	6.60085888562564e-05	0.000827546768702466	1.51461743800152
KRTAP19-7	0.65346032089459	7.27266673029643	4.25245805722218	6.60316777556386e-05	0.000827546768702466	1.5142920101156
PACS2	0.467729576025611	7.8393458597528	4.25185892005329	6.61712798415736e-05	0.000828558135487533	1.51232681221558
FZD2	0.887153764856487	8.76773473294885	4.25171108508391	6.62057700387122e-05	0.000828558135487533	1.51184193064611
ABCD1	0.725167871622775	8.51674349959112	4.25148205057991	6.62592385850299e-05	0.000828558135487533	1.51109074280163
SQOR	0.725819953525937	9.95239332403091	4.25133921531725	6.629260489213e-05	0.000828558135487533	1.51062228297224
MRPL15	0.702973944746621	9.41166600527506	4.25088386265854	6.63990837459589e-05	0.000828558135487533	1.50912891253965
LEF1	-0.612156525532267	12.0278222260555	-4.25082117978807	6.64137543411934e-05	0.000828558135487533	1.50892334543902
SLK	-0.572463159520664	9.51657799046947	-4.25078091196368	6.6423180466714e-05	0.000828558135487533	1.50879128889375
ARHGAP30	-0.514110801753123	11.1337933802342	-4.24914602093259	6.68069797165925e-05	0.000832788943547984	1.50343033273033
PTPN23	0.57343354118208	7.87673356472389	4.2485446562092	6.69486920129448e-05	0.000833443486676342	1.50145869618491
SH3TC1	0.68421845068811	9.7040427785289	4.24854414624197	6.69488123105856e-05	0.000833443486676342	1.50145702427138
TMPRSS4	0.406810685460759	6.81731860688661	4.24721809303177	6.72623267781316e-05	0.000836788186671142	1.49710997885007
EIF4G2	-0.546091459650635	11.6119353933199	-4.24681561105271	6.7357764807011e-05	0.00083741722122827	1.49579072085932
SOCS5	-0.310774469230874	7.33177168197632	-4.24304351010538	6.82586070493447e-05	0.000848051841643024	1.48342994030878
HNRNPCL3	0.503234712926611	9.29630550053615	4.24230346473092	6.8436704328599e-05	0.000849698828660003	1.48100561803162
STARD8	0.68833004694076	6.98491604225649	4.24145290860681	6.86419517850093e-05	0.000851680493523976	1.47821956804216
RRAGC	0.548465027498368	10.9248958936315	4.24050956811296	6.88702851014353e-05	0.00085394577427102	1.47512996688486
SDR16C5	0.463056255433419	6.99042824122046	4.24025543960004	6.89319217561394e-05	0.000854142491295695	1.47429771915041
TNPO3	0.536543415762324	10.6478083705598	4.24002104278454	6.89888199403716e-05	0.000854280271338602	1.47353011596643
ATP1B2	0.503846887424231	7.86368425419858	4.23970869906591	6.90647097618985e-05	0.000854652883863918	1.47250728944492
SERINC5	0.449238430205378	7.77004630767322	4.23928510331142	6.916775933862e-05	0.000855360872775339	1.47112021600522
KRT31	0.414567581029046	7.59122826399755	4.23842383035747	6.9377742736134e-05	0.000857389441853641	1.4683002012107
CDKN2C	0.35280742914163	7.41638888877315	4.23790381394934	6.95048240445223e-05	0.000858391476833111	1.46659769959014
EMP2	0.732088147857536	6.50941260416787	4.2377105562744	6.95521095791807e-05	0.000858407352418711	1.46596501605966
ERLIN1	0.75739574559004	7.84376086182531	4.23744361673352	6.96174744567092e-05	0.000858605697781621	1.46509114103851
KLHL36	-0.482687414161711	9.68135080058948	-4.23690292948022	6.97500533369363e-05	0.000858605697781621	1.46332119880305
HIKESHI	0.371069860979004	9.04806111576208	4.23673877149186	6.97903538760385e-05	0.000858605697781621	1.46278385219777
CENPW	0.583946667652437	8.39419596408887	4.23671616653011	6.9795905123195e-05	0.000858605697781621	1.46270985916318
ATP9A	0.602428448181771	7.84954135647009	4.23670668399104	6.97982339389486e-05	0.000858605697781621	1.46267881994519
ANXA5	-0.479920391353328	11.836956230788	-4.23577991789351	7.00262011371942e-05	0.000860842516087734	1.45964542425848
LCTL	0.72695959226479	6.59031176365516	4.23542466932215	7.01137763711283e-05	0.000861065682888695	1.45848276084215
PTPN7	0.34435497824076	8.70472361286441	4.23533199395039	7.01366399437766e-05	0.000861065682888695	1.45817946044218
CCNB1IP1	0.244642690975189	7.93366352442329	4.23478371258397	7.02720517914026e-05	0.000862160919447314	1.45638516688791
RANGRF	0.731205271346759	7.96233198709767	4.23454307762507	7.03315624085616e-05	0.000862324103880531	1.45559771180587
MECP2	-0.451187550170859	8.69689115031147	-4.23380179332723	7.05151932919131e-05	0.000863510687628651	1.45317208876675
TOR1AIP1	-0.543843455640181	11.4866700254021	-4.2337788353305	7.05208878380614e-05	0.000863510687628651	1.45309696968611
PROK1	0.488079948019645	7.87667005771141	4.23339615896013	7.06158731186558e-05	0.000864106759519499	1.45184487804166
U2AF1	0.445721225763673	10.4048132109105	4.23301542795405	7.0710498264744e-05	0.000864697646211263	1.45059921522458
DACT3	0.679851773873462	7.63595542765803	4.23253599219637	7.08298294114586e-05	0.000865589683462495	1.44903070397341
SASH3	0.306179316684984	12.1570794542028	4.23144569988471	7.11019274197204e-05	0.00086834624841584	1.4454641035358
TMEM243	-0.577197996431639	10.3271442276562	-4.23089322193927	7.12401916367166e-05	0.000869465805188207	1.44365701844791
RBM43	0.443680648458866	8.4684308984028	4.23055790016513	7.13242366295594e-05	0.000869922601140005	1.44256028890687
TCTN3	0.395797773921877	8.1026826439066	4.22926845476907	7.16483168123341e-05	0.000872318880067975	1.43834338814906
PSTK	0.691976150193845	7.92033226880344	4.22925065635824	7.16528000843972e-05	0.000872318880067975	1.43828518673537
ACVR1B	0.407291007557193	7.62279275057807	4.22921833507787	7.16609422401911e-05	0.000872318880067975	1.43817949539609
RNASE2	0.692387236148479	12.1167708892903	4.22886240583219	7.17506646734007e-05	0.000872841690658625	1.4370156288246
ZBTB34	-0.395743692406466	8.7287439125226	-4.22840221069327	7.186683136199e-05	0.000873685302961625	1.43551090173577
GPR26	0.687123717988169	6.10707421173533	4.22767141148841	7.20516800858302e-05	0.000875362240938593	1.43312155583675
DVL2	0.738630728429873	8.78501737261909	4.22651015963386	7.23463534114781e-05	0.000878102958648109	1.42932532905789
CYB5D1	0.562948308963445	8.41721895439302	4.22641173936552	7.23713815122872e-05	0.000878102958648109	1.42900361244521
OR10Q1	0.507680385792027	7.70763540585978	4.22533608570482	7.26454644746362e-05	0.000880855758649244	1.42548778863149
PTPN5	0.689250123749932	6.95953722030958	4.22391875806708	7.30081402947131e-05	0.00088429521095037	1.42085596474894
TSPAN17	0.426825128814645	10.2371782747254	4.2238573401948	7.30238958295118e-05	0.00088429521095037	1.42065527124772
FANK1	0.64324524677636	7.04219204242543	4.22334756982858	7.31547941841885e-05	0.000885305845830831	1.41898957264689
OLIG3	0.470538902046003	6.90657954280896	4.22279869327396	7.32959877301292e-05	0.000886439680513247	1.41719622063697
INTS13	-0.349147581978515	8.5651908909017	-4.22236087516744	7.34088012924884e-05	0.000886863914214574	1.41576582654434
ZNF641	1.29671364124151	10.7127421342398	4.22229373676301	7.34261158277432e-05	0.000886863914214574	1.41554648634909
HAX1	0.321965157142476	9.25347998505081	4.22209575134605	7.34771978971533e-05	0.000886906849908653	1.41489968241679
UPK1A	0.835950523660904	7.45618101016412	4.22169378554897	7.35810144677625e-05	0.00088758585066769	1.41358654255238
CDX2	0.517457978496739	6.5722661604858	4.21993863298432	7.40359847918876e-05	0.000892497100905306	1.40785365291499
MAP3K9	0.746875908406763	8.11718242487884	4.21958517767539	7.41279357299119e-05	0.000893028669242018	1.40669931906105
SCGB1C1	0.8997169964423	8.06807267220156	4.21865409904023	7.43706832251047e-05	0.000895065604644034	1.40365881472401
SGTA	0.576309221241851	8.27031391543217	4.21856885792593	7.43929453299875e-05	0.000895065604644034	1.40338047282745
MPHOSPH10	-0.284143333139854	9.15518512869831	-4.2180248862594	7.45351641452535e-05	0.00089619890342434	1.40160429155071
HS3ST5	0.654662056759984	6.86890220907455	4.21772362606818	7.46140402092548e-05	0.000896485791583611	1.4006206701712
BUD23	0.426562381859199	10.6222941454793	4.21756690334564	7.46551053063036e-05	0.000896485791583611	1.40010898274859
MFSD8	-0.343021440410804	7.98197589821585	-4.21704329830179	7.47924607779915e-05	0.000897557627381415	1.39839953184933
ASTL	0.684488784869864	7.44013245483854	4.21631352847325	7.4984306189449e-05	0.000899223178825183	1.39601720183238
TICAM2	0.779121350662605	9.74475815812221	4.2161489999329	7.5027623891046e-05	0.000899223178825183	1.3954801316936
C11ORF1	0.369686953413359	8.10818479001008	4.21588342592505	7.50975962539858e-05	0.000899484110202586	1.39461324427807
PRTN3	0.858194726659217	8.27278962157153	4.21487665428418	7.53634294780345e-05	0.000902089132450033	1.39132722027983
CUTA	0.299012295375762	10.3752425325937	4.21466265898397	7.54200509797863e-05	0.000902188186752431	1.39062881401868
AUTS2	-0.562602159092322	9.52652930544052	-4.21360746386983	7.56998490864361e-05	0.000904955082512482	1.38718531982535
SH2B3	-0.551589654902804	11.7256163835963	-4.21308733413789	7.58381367610828e-05	0.000905951745869347	1.38548812404049
IKZF2	0.261894966704126	8.13044286586948	4.21292887093801	7.58803161027699e-05	0.000905951745869347	1.38497107858219
SOX12	0.925368896908795	9.11632559234447	4.21163785656811	7.62248007837628e-05	0.000909482741320843	1.38075907494753
ZFYVE16	-0.440217099767192	9.03359362771304	-4.21118410778868	7.63462342530673e-05	0.000910349570221399	1.37927887024447
MAP1A	0.698359164962032	6.71555995644056	4.2107978158332	7.64497620366174e-05	0.000911001921689219	1.37801879278934
MRPL46	0.546664442094695	9.4537716900534	4.21050295272956	7.65288778003348e-05	0.000911362724079163	1.37705699903817
CAMKMT	0.785562236706223	8.86044502952896	4.21017609028979	7.66166718746365e-05	0.000911826348120275	1.37599087379889
LMNB1	-0.567586180385716	9.48510836872791	-4.20867379716828	7.7021435461585e-05	0.000916059277978737	1.37109146145636
MRPL23	0.344408177603809	11.5007282286004	4.20847140067385	7.70761249285943e-05	0.000916125839039808	1.37043146431632
SAMD14	0.974402531536121	8.71839636615665	4.20821719470003	7.71448669700689e-05	0.000916359237764771	1.36960254672374
SLC30A5	-0.353529321062179	8.16988125912683	-4.2077043320634	7.72837349606606e-05	0.000917424795229572	1.36793028578666
CLK1	-0.66563823263245	9.91964022530935	-4.20721062904895	7.74176432339188e-05	0.000918430159178741	1.36632060754545
TRIM72	0.614252919167902	6.99763841630109	4.20687357359783	7.75091923428369e-05	0.000918485978962244	1.36522172787229
RPUSD1	0.634086707676159	8.80350063764962	4.20683091100689	7.75207875711663e-05	0.000918485978962244	1.3650826414272
LOXL4	0.635356377672985	7.11450581069518	4.20589535304205	7.77754838102378e-05	0.000920918974227695	1.36203278490036
PIGQ	0.714272394124421	10.6315848785062	4.20488525167023	7.80513813981009e-05	0.000923599764280255	1.35874035736264
VAMP3	0.300615613241863	11.9991870010382	4.2036656704084	7.83857561891284e-05	0.000926968692170676	1.35476573253327
C14ORF93	0.379426419150935	10.2839297684325	4.20279021853214	7.86266332326896e-05	0.000929228374132501	1.35191303482374
SLC29A2	0.624939989412591	7.98672376907465	4.20182384221401	7.88933581378446e-05	0.000931790478614126	1.34876445080476
SLC12A3	-0.547600354172278	7.48097968042452	-4.20058894840432	7.92354676737958e-05	0.000934870044849216	1.34474160404124
C2ORF15	-0.428886016891994	8.39110649552321	-4.20052113576343	7.92542956407191e-05	0.000934870044849216	1.3445207140828
KLKB1	0.581676838993699	7.26724579409927	4.20026208500435	7.93262600699482e-05	0.000935127820066521	1.34367691216709
MR1	0.59672182120682	9.43126520205723	4.19993291843995	7.94177937761011e-05	0.000935615814176655	1.34260476615512
EIF5A	0.585599835974786	11.8017447062799	4.19939265078506	7.95682510856351e-05	0.000936796929658698	1.34084513583265
KCTD5	-0.34146644324848	9.90631426684056	-4.19902967518273	7.96694895355447e-05	0.000937397442763429	1.33966301152765
CBL	-0.445649683882985	10.3781520763281	-4.19840789535172	7.98432009458576e-05	0.000938849384278921	1.33763816009876
KCNJ14	0.336944672082834	6.94813053434306	4.19775003176378	8.00273916890991e-05	0.000940422642512769	1.33549598753357
ISYNA1	0.659112779409184	8.14885459475795	4.1971553978468	8.01942323152903e-05	0.000941752684374879	1.33355987255663
DDX5	-0.612259515044812	13.6949074292804	-4.19698712304921	8.02415073230833e-05	0.000941752684374879	1.3330120020541
ABI3	0.850387169285913	10.5495334750511	4.19592568946281	8.05403268025165e-05	0.000944665643282062	1.32955646792576
FAM170B	-0.643470670128428	9.13152156140288	-4.195524668047	8.06535036659311e-05	0.000945398889390666	1.32825105914897
ZNF217	-0.708289968004076	10.6075593987867	-4.19525953398292	8.0728414540215e-05	0.000945682952752638	1.3273880314847
TAL1	0.634321661100136	7.72651992402018	4.19498657975863	8.08056051278577e-05	0.000945993348363208	1.32649958140011
TCOF1	0.369490814085237	5.94846849572195	4.19437805536817	8.09779506207321e-05	0.000946962931443107	1.3245189893657
ZNF74	0.421903080600824	7.89924574015064	4.19433585093592	8.09899168631477e-05	0.000946962931443107	1.32438163079151
DHODH	-0.317669902668337	7.32505944060487	-4.19378476364735	8.11463237444259e-05	0.000948197587598454	1.32258813450694
BPHL	0.711673549666612	8.59469810522637	4.19352691349057	8.12196056592539e-05	0.000948459988239885	1.32174901570211
NXPH1	0.546054456949623	7.02208674125396	4.19319953831209	8.13127389328056e-05	0.000948953734349647	1.32068368507736
MMP15	0.529544029111315	7.09753942067307	4.19279306049998	8.14285192631015e-05	0.000949710998730461	1.31936100839624
NEUROD6	0.556957594625876	6.86585449159317	4.19215944596531	8.16093143919175e-05	0.000950303532591718	1.31729937678883
DYNC2H1	0.620887665618586	7.93139926730336	4.19203173892168	8.1645801149802e-05	0.000950303532591718	1.31688386997834
ARHGAP12	-0.443356597312752	8.20032541957541	-4.19197895464104	8.16608865740062e-05	0.000950303532591718	1.31671213350707
SNRK	-0.762896671070404	11.4867466992279	-4.19190152063409	8.16830216106916e-05	0.000950303532591718	1.31646020008355
TNFSF18	0.735975483109498	7.32685812605384	4.19062210127681	8.20495923190815e-05	0.000953973484278118	1.31229796495188
GNG13	-0.605582979078942	7.63530979706816	-4.18981622727298	8.22813010121595e-05	0.000955795438939533	1.30967665253443
PTPRA	0.224274864752671	8.73351011887447	4.18972096429197	8.23087332070001e-05	0.000955795438939533	1.30936680433318
GJA3	-0.309604707011398	6.40689452310292	-4.18906682716595	8.24973390814775e-05	0.000957389828731003	1.307239295876
ADCK2	0.724533074595673	9.74437506575643	4.18875314630524	8.25879299784492e-05	0.000957831446847001	1.30621915137511
AMBP	0.466794697013512	6.63104215854111	4.18857974702941	8.26380488410949e-05	0.000957831446847001	1.30565524573076
TUBG2	0.513434027390355	8.22614950086327	4.18632344630799	8.32928878710989e-05	0.000964822210156783	1.29831883338089
NEURL1B	0.595072859331689	8.71485894437777	4.18609611566208	8.33591425359148e-05	0.000964990669269669	1.2975797887254
SLC1A2	0.654558402002465	7.17989371961202	4.18542331616707	8.35555257819604e-05	0.000966424538556014	1.29539267433655
PASD1	-0.559081623377443	7.22069627428475	-4.18531705920648	8.35865819210871e-05	0.000966424538556014	1.29504727620504
RHOBTB3	0.804307936011093	8.18191844248227	4.18463465010176	8.37862981594206e-05	0.000967773326475615	1.29282916217501
ACTBL2	0.322973970502696	6.60995730763001	4.18456413773376	8.38069608051334e-05	0.000967773326475615	1.2925999794491
KIAA1109	-0.413572454808682	7.41407049495722	-4.18344140019905	8.41366267838264e-05	0.000970979339773027	1.28895110271512
RABGGTA	0.522813298034041	7.27100504802762	4.18281965021462	8.43197277347926e-05	0.000972491000778099	1.286930668914
SYNDIG1L	0.518605184248939	7.74450268204163	4.18197526172537	8.45690103961007e-05	0.000974436025030076	1.28418702760063
KRT75	0.762794062185425	7.3295228348008	4.18189478381086	8.45928064170582e-05	0.000974436025030076	1.28392555023712
PRAME	0.515829055587666	7.23201822215669	4.18134580666339	8.47553026767263e-05	0.000975705554133492	1.28214196926742
POF1B	0.650176099165993	7.14951972325637	4.18002646403418	8.51470593587453e-05	0.000979611143460879	1.27785608658051
MFSD14A	-0.428477436923989	9.12432631761824	-4.17984292104351	8.52016977281317e-05	0.000979635786386116	1.27725990916309
NTRK3	0.376039600249115	6.72975725271095	4.1784345348806	8.56220841083744e-05	0.000983863122873383	1.27268574430169
RFT1	0.69610165888476	7.32429597291854	4.17790519947641	8.57806016367673e-05	0.000985078035165363	1.27096679535401
C8ORF34	0.701913047330375	7.74429705316291	4.1774333075986	8.59221557127152e-05	0.00098609676983701	1.26943449273821
TPRKB	0.354628228900043	8.16518418024494	4.17644392045942	8.62196761362205e-05	0.000988903120084826	1.26622213052574
SPATA32	0.4433100493448	6.94714092742469	4.17578786362791	8.64175084159386e-05	0.000990563344318078	1.26409227385078
ABHD4	0.605741921635818	8.76293076499506	4.17547601959708	8.65116978049409e-05	0.000991034249685699	1.2630799549982
ALG2	-0.410552297671916	7.51651637062641	-4.17482426592346	8.67088736964383e-05	0.000992683614754132	1.26096435055396
POLG2	-0.356759821887612	9.24520315117421	-4.17450665552389	8.6805117962848e-05	0.000993176153467018	1.25993345038496
SETSIP	-0.486084747052822	8.17989028220386	-4.17111145744462	8.78404175876929e-05	0.0010044056572328	1.24891614143128
NUDT8	0.419129547507336	7.63324059596067	4.16953824223669	8.83241710288476e-05	0.00100931865007307	1.24381286357151
THRA	0.377988830991891	7.78067990323326	4.16884824281199	8.85371518351398e-05	0.00101113328665578	1.24157495820623
PGBD2	-0.304655671345314	7.87217806674788	-4.16756057063757	8.89359418778774e-05	0.00101506642898047	1.2373991671036
UBE2D4	0.482135139366395	9.36671337487111	4.1673457718516	8.9002633256214e-05	0.00101520668654903	1.23670266885627
INPP5K	0.495157664456059	8.98103521398916	4.16595903770496	8.94343540688477e-05	0.00101950792991983	1.2322065978568
GYPB	1.44748412973451	10.8631560696651	4.16553506162811	8.95667501638328e-05	0.0010203938490887	1.23083215488293
CCNT1	1.06822305664924	8.5549270661491	4.16433808252928	8.99415557818739e-05	0.0010240386653115	1.22695223231824
UQCRHL	0.319003271105565	12.9468552138632	4.16351844861887	9.01990775312628e-05	0.00102634450354323	1.22429581949398
LCE2A	-0.475136308709756	7.14608553820106	-4.16152158043188	9.08294586819073e-05	0.00103285124391603	1.21782528707983
VPS72	0.49649889448496	9.17430272511188	4.16123601000991	9.09199557871066e-05	0.00103285124391603	1.21690008863245
SEMA3G	0.757054834123857	5.57153662280664	4.16107808262502	9.09700402536181e-05	0.00103285124391603	1.21638844719134
LIMD1	0.585207875671597	6.40496159650839	4.16090102910484	9.10262219706494e-05	0.00103285124391603	1.21581485568568
KRTAP3-2	-0.432245995730388	7.13055149587506	-4.16073885112991	9.1077712842798e-05	0.00103285124391603	1.21528946815027
BPNT1	0.716571203387595	7.71343086639337	4.16065922708045	9.11030034556447e-05	0.00103285124391603	1.21503152449874
MPHOSPH9	-0.386442040001832	8.87668771580001	-4.15982566962435	9.13681696417254e-05	0.00103522854504204	1.21233137061998
C7ORF50	0.363170191688289	12.0705601284592	4.15932416738563	9.15280632136147e-05	0.00103602476049364	1.21070699868776
ZBTB43	0.796627211408088	10.2789133177271	4.15925706111529	9.15494791304865e-05	0.00103602476049364	1.21048964925901
CD151	0.619963116385614	9.70796474320173	4.15841999890668	9.18170212085918e-05	0.00103842268652941	1.20777867259021
TBKBP1	0.661250148743493	7.70553155382712	4.15788824468306	9.19873724517508e-05	0.00103971917463484	1.20605665506088
EPHB3	0.472655528392229	7.07967465810859	4.15758564060989	9.20844499641707e-05	0.0010401057563998	1.20507676775483
DCLK2	0.479093190013826	6.26355881653595	4.15743426832011	9.21330483537256e-05	0.0010401057563998	1.2045866121225
SERPING1	0.582847792339978	8.54082183484229	4.15684271668942	9.2323204741535e-05	0.001041023005905	1.20267121965505
GCAT	1.10240322763323	8.76523499875072	4.15683443133015	9.23258707878883e-05	0.001041023005905	1.20264439350823
ISCA2	0.764232061077481	8.63320667653461	4.15387635018663	9.32824802693788e-05	0.00105117413303555	1.19306876826024
MROH9	0.455006532872356	6.03745744533138	4.15349589176838	9.3406208247028e-05	0.0010519331636076	1.19183747070146
SHISA2	-0.328458971787605	7.44834693947837	-4.15278216652903	9.36387445104903e-05	0.00105379202463897	1.18952778081268
TMEM121B	0.691563092413528	9.36229715164688	4.15264283104765	9.36842060380498e-05	0.00105379202463897	1.18907690343121
ORAI3	0.545582421664678	7.72800375812987	4.15196282009856	9.39063816623295e-05	0.00105512884828663	1.18687657374583
HNRNPH2	-0.596065919015112	9.46577337010899	-4.1519330001667	9.39161361665559e-05	0.00105512884828663	1.1867800893801
RNF112	0.560426856807771	7.92099268589343	4.15141958719173	9.40842339399813e-05	0.00105638140165703	1.18511897077858
RDH16	0.500754295422746	6.89524795434434	4.15075353792459	9.43027394372725e-05	0.00105819808817736	1.18296418386773
SS18L1	0.555904630280248	8.05997828889747	4.14967063566419	9.46590443354506e-05	0.00106155794852394	1.17946123266902
TMEM38A	0.369159520698925	8.11130483966445	4.14936900501551	9.47585202867735e-05	0.00106203528352642	1.17848561825968
SRGAP2B	0.272606380673752	8.14083999516522	4.14897487424423	9.48886542502809e-05	0.00106285544835804	1.17721087734857
MCU	0.659255306808744	9.19122526243791	4.14867230931403	9.4988672031205e-05	0.00106333749776504	1.17623233645412
FAM234A	0.768661752601721	9.78316759009243	4.14766381430742	9.53227817195565e-05	0.00106643790747521	1.17297101011147
FOXF2	0.623050106670754	5.925876299906	4.14740299963514	9.54093727912695e-05	0.00106650278072434	1.17212764836406
MFSD12	0.420617756241089	8.75179701820777	4.14730212659914	9.54428832222097e-05	0.00106650278072434	1.17180147690044
RNF146	-0.36908798556223	8.66725270316388	-4.14679936970839	9.56100705314118e-05	0.00106773161351686	1.17017588874596
CHM	-0.473118958344675	8.01621542362668	-4.14515809454339	9.61578313029742e-05	0.00107320502457653	1.16486987223178
RPL23A	0.767060925225278	10.8400614675402	4.14498669544469	9.62152085159706e-05	0.00107320502457653	1.16431583301627
CTDSPL	1.00022773129921	9.53433008773577	4.14434564240999	9.6430099097771e-05	0.00107464779225784	1.16224377854149
CD28	-0.461671116533063	9.02041201051986	-4.14425735196832	9.64597316345256e-05	0.00107464779225784	1.1619584148832
AKNA	-0.405032299946287	12.6755328923319	-4.14279892600816	9.69504899150529e-05	0.00107891168525564	1.15724514625657
PLP2	0.427865542105556	10.5875009015862	4.14277330339605	9.69591333849179e-05	0.00107891168525564	1.15716234900184
SMIM5	0.353708643166724	8.00787899193588	4.14260506422751	9.7015905249395e-05	0.00107891168525564	1.1566187060858
MAGEH1	0.348014454925849	8.44717951959909	4.14200884812173	9.72173551482004e-05	0.00108050807886871	1.15469221504159
COG6	-0.605104867740723	8.62003773394673	-4.14111802260178	9.7519100064329e-05	0.00108228763235465	1.15181408410816
ZFP69	-0.54419745194109	7.81442642801569	-4.14107579867069	9.75334247745077e-05	0.00108228763235465	1.1516776735233
AHCY	0.626719416775483	10.2728625151898	4.14102264562059	9.75514601372126e-05	0.00108228763235465	1.15150595597274
ILRUN	0.484782685202847	7.78858159165634	4.14002103367341	9.78919193195205e-05	0.00108541955224098	1.14827036382795
NICN1	0.650986474748231	10.2390357112321	4.13973409599598	9.79896637271126e-05	0.00108585814418744	1.14734352869879
ZSWIM4	0.405156878261037	9.24902020518673	4.13936193916577	9.81165780369726e-05	0.00108661926572578	1.14614148360894
CYFIP1	0.366142513818764	7.8217428188246	4.13903851282865	9.82270028783634e-05	0.00108719697551195	1.14509688634136
NEXN	0.471234310795007	9.13976846799935	4.13809488343936	9.85498642887372e-05	0.00109012389892835	1.14204943891886
ARNT	0.516041631473948	8.35305425889737	4.13757473651498	9.87282692546332e-05	0.00109145037473976	1.14036979961563
ZBTB45	0.656108211953452	9.0590109873443	4.13738171487438	9.87945528954184e-05	0.00109153650182439	1.13974653255125
MPL	1.07308626438047	8.79192047300784	4.13582101161966	9.93320776989667e-05	0.00109682597747954	1.13470764300667
RCE1	0.476576310522973	7.97644425662291	4.13563759217017	9.93954345070941e-05	0.00109687652474091	1.13411552742554
USP16	-0.264759389152276	9.3002216419067	-4.13507320556716	9.95906297432445e-05	0.00109754810244835	1.13229366786389
QPCT	-0.371066105542081	9.65449987732512	-4.13505434554622	9.95971589336075e-05	0.00109754810244835	1.13223278956561
LSM4	0.339752248018105	10.7266684861585	4.13495159981118	9.96327359491723e-05	0.00109754810244835	1.13190113925242
TMC4	0.538792165607039	7.36715909403503	4.13467337114404	9.97291377178214e-05	0.00109796191088629	1.13100307623711
UBE2L3	0.474868285412064	8.96990685133871	4.13416756817149	9.99046208592558e-05	0.00109924535958406	1.12937054203499
UBE2U	0.706193244250161	6.74802087909046	4.1337129146581	0.000100062612401831	0.00110033494992963	1.12790319774778
TXNL1	0.819725686567175	9.7227721877138	4.13290168145409	0.000100345113842551	0.00110279161920839	1.12528526562529
ITIH4	0.799662923897479	7.94943157071176	4.13216336783104	0.0001006028906099	0.00110367988452266	1.12290291312089
NUP42	-0.335282617913757	9.76683314045265	-4.13211721584884	0.000100619025430213	0.00110367988452266	1.12275400052553
PLEKHG4	-0.53313922866969	8.22071572365705	-4.13193562205312	0.000100682535201757	0.00110367988452266	1.12216808488268
SMARCD1	0.480369129322115	9.28870102598658	4.13188985002952	0.000100698549397596	0.00110367988452266	1.12202040299899
LRATD1	0.345267803104739	6.98991690423659	4.13182381557899	0.000100721657110663	0.00110367988452266	1.12180734676432
HJURP	0.477801302685954	6.9078477999043	4.13138808719469	0.000100874261656873	0.00110470340186556	1.12040154484359
TRAF1	0.32068631695566	8.87944295768342	4.13002755494765	0.000101352195741377	0.00110928640746618	1.11601258125394
HS1BP3	0.752240466603054	9.86613812686717	4.12919224510383	0.000101646708641856	0.00111185769634565	1.11331835975816
DNAJC13	-0.486912667501267	9.42347762268475	-4.12888181626596	0.000101756369654089	0.00111240516351198	1.11231717886661
CCDC197	0.438294704337413	6.77062111387646	4.12783510362573	0.000102126969433004	0.00111559928010209	1.10894169336725
UBTF	0.261611486042749	7.87143408929007	4.12769775435819	0.000102175695923751	0.00111559928010209	1.10849880046509
EPB41L4A	0.452895160250376	9.22853199419004	4.12741887691406	0.000102274700425344	0.00111559928010209	1.107599565963
PAM16	0.530866394836989	10.5432194960784	4.12738233940871	0.00010228767848747	0.00111559928010209	1.10748175417067
EIF2D	0.524032911419575	9.152433929675	4.12710552568109	0.0001023860538868	0.0011158489611636	1.10658921382551
DPP3	0.520565649209304	8.02704760522601	4.12698149268365	0.000102430162931957	0.0011158489611636	1.10618930117603
TMEM42	-0.331049863411561	9.89758208287725	-4.12533748488104	0.000103016544954637	0.00112158211516831	1.10088928285664
ZNF318	-0.301803286974531	9.62861564591386	-4.12453813598164	0.000103302823926355	0.00112404314710771	1.09831275610789
ENDOU	0.70624018957902	7.22035497627034	4.12408007777369	0.000103467218643962	0.00112499356745691	1.09683643709251
CCDC25	0.587463530815786	9.28929838947	4.12364232127365	0.000103624562954893	0.00112499356745691	1.09542564002984
PTPRK	-0.383548098427034	7.40286314534657	-4.12355045621971	0.000103657611607227	0.00112499356745691	1.09512958942213
AGAP2	0.585685151306908	7.32961352684694	4.12347385789374	0.000103685175792548	0.00112499356745691	1.09488274136747
LY6G6C	0.681442698026369	7.72876785353597	4.12339018510747	0.000103715293826635	0.00112499356745691	1.09461309801252
SEC61G	0.471061408634746	12.4557208017097	4.12328855987703	0.000103751885193362	0.00112499356745691	1.09428560553921
UGGT1	0.566437210152595	8.27144563074269	4.12275925809383	0.000103942667950145	0.00112632477448036	1.09257998000823
EDDM3B	0.584971865643593	6.75045341839507	4.12261321026612	0.000103995369295839	0.00112632477448036	1.09210937709443
SMN2	0.460424755029372	6.88596326160581	4.12116446888046	0.000104519545110299	0.00113134526177684	1.08744169583032
TRMT2A	0.27229512912164	7.13969839692173	4.12083356996046	0.00010463962613207	0.00113188585780244	1.08637571162428
ABCG1	0.323101703743353	8.34722117325345	4.12069266912812	0.000104690798487059	0.00113188585780244	1.08592181764879
SLC6A17	0.408726101250068	7.49193223597796	4.11905964996453	0.000105285641780892	0.00113729933538555	1.08066191900244
SPNS3	0.532012304626877	8.77987966490801	4.11898367850442	0.00010531339432754	0.00113729933538555	1.08041724727496
SECISBP2	-0.483982420783544	10.3692248015251	-4.11758003295079	0.000105827420261646	0.00114218940977593	1.07589717842111
ZDHHC6	-0.320713983493025	10.6143119513621	-4.11673690184132	0.000106137343638821	0.00114456061826643	1.07318253208767
MVK	0.730052217517418	7.62967086543703	4.11656462536413	0.000106200777697572	0.00114456061826643	1.07262789012481
DOCK11	-0.574110606185799	11.784231894644	-4.11648224693559	0.000106231123242991	0.00114456061826643	1.07236267861496
STOML2	0.577971714028358	9.2989796736702	4.11603661732305	0.00010639542376946	0.00114499993906556	1.07092805963
TMEM9B	0.293085986729258	11.4882321239601	4.11580793053005	0.000106479834104593	0.00114499993906556	1.07019188176863
MANEA	-0.333049594788799	7.20490156305243	-4.11579547021845	0.000106484435171372	0.00114499993906556	1.07015177080368
NUP35	-0.300748505280422	8.2849266267904	-4.11570640182361	0.000106517329951118	0.00114499993906556	1.06986505298024
OR4F3	0.554326834790774	6.90644917025178	4.11527010279026	0.000106678605717172	0.00114607338013135	1.06846062634367
RMI1	-0.392878125385859	8.01480984893647	-4.11471215029803	0.000106885193195995	0.00114763210024768	1.06666473005073
CXCR4	-0.593552322452645	9.57486082205034	-4.11418240229671	0.000107081694651677	0.00114908079579928	1.06495974850464
ZNF768	0.369494972736863	7.90328945199029	4.11316157077243	0.000107461338430197	0.0011514031449949	1.06167458942721
VEGFD	0.576400508313342	7.39645675252709	4.11313876806444	0.000107469833480963	0.0011514031449949	1.06160121302324
PCMTD1	-1.00812078742492	9.8085027918023	-4.11296427005657	0.000107534863403914	0.0011514031449949	1.06103970707949
SCLY	0.569412745847907	8.05925490295507	4.11293730389798	0.000107544916227753	0.0011514031449949	1.06095293565526
BORCS8-MEF2B	0.44311321020299	8.3138954003156	4.11208607658497	0.000107862714891377	0.00115348742906067	1.05821403693468
AGAP4	-0.29608095828203	8.43025204846732	-4.11208472337995	0.000107863220819402	0.00115348742906067	1.05820968314351
LRRTM2	0.624698891325655	6.74395941311864	4.11176874686867	0.00010798141885175	0.00115409006712057	1.05719308583729
SLC25A38	0.600018888962714	9.24536910319957	4.1114868287099	0.000108086982011706	0.00115455705284513	1.05628610384274
SLITRK4	0.779061950962666	8.30419683167343	4.11044105260734	0.000108479438643774	0.00115808627261525	1.05292197091657
DGAT2	0.817425163009981	9.14171814853648	4.10934632716342	0.000108891736648885	0.00116182315471975	1.04940091253182
TRIR	0.317718128642777	12.336014076883	4.10746060204492	0.000109605487968162	0.00116877029198507	1.04333698709009
MAP10	-0.383400899614101	7.50783293433567	-4.10716468325159	0.000109717902566258	0.00116930084511076	1.04238554966507
ZNF668	0.853725275255043	9.22840673224514	4.10682770124527	0.000109846051755382	0.0011699983857347	1.04130213496889
HARBI1	0.37997496685419	7.68824778338304	4.10634231952265	0.000110030888768189	0.00117129858260306	1.0397416993217
E2F5	-0.505411917367791	8.85110573154995	-4.10457578184298	0.000110706134440802	0.00117781480889385	1.03406343886491
OR52N2	0.732186513281757	8.14817275779392	4.10425261573285	0.000110830093735892	0.00117846175453304	1.03302482721681
SKA2	0.410129890714117	8.1122330148527	4.10385903623435	0.000110981242753062	0.00117847167440021	1.03175998156013
BUD31	0.235720224048034	12.5093769493955	4.10376781916776	0.000111016301819102	0.00117847167440021	1.03146684764153
GATD3A	0.359490490621818	10.0391587451436	4.10362448966233	0.000111071411748426	0.00117847167440021	1.0310062536473
MCC	0.60059431297644	6.60150919592487	4.10359271402702	0.000111083632992336	0.00117847167440021	1.03090414289914
ATF6B	0.475231589342552	8.80895764571849	4.10330031311699	0.000111196154326747	0.00117899513402922	1.02996453677148
FBXO42	0.557028675337467	8.3143028872888	4.10309448187716	0.00011127542792135	0.00117916567884174	1.02930313874735
CARD19	0.385712165647558	10.7063703357644	4.10281896808326	0.000111381624244035	0.0011796211634608	1.02841786016592
OR2C3	0.824905066701849	6.20270574825977	4.10153897429622	0.000111876278319512	0.00118418787845741	1.024305453969
HCFC1R1	0.33598225211732	10.2557208040485	4.09947572458241	0.000112678082812214	0.00119199869804916	1.01767816812818
TANC1	-0.339772768830895	6.82978909452944	-4.09826721472458	0.000113150294177046	0.00119580820331665	1.01379727200691
RHEB	-0.428687294751539	10.773388660537	-4.09822620520682	0.000113166351591941	0.00119580820331665	1.01366558968603
RPS29	0.413857144773214	12.6863870006156	4.09757819546971	0.000113420373743509	0.00119781414512033	1.01158492151619
SPATA13	1.20817815047405	9.38499053687725	4.09708601595611	0.000113613677042338	0.00119917693851079	1.01000473188312
CAMK2A	0.725979702301784	6.93033040314695	4.09648269976403	0.000113851062447463	0.00120100320878017	1.00806787992714
CHD1	-0.562033298750467	10.757392290491	-4.09630747441948	0.000113920097492829	0.00120105250808682	1.00750537797269
CYB5R4	-0.597317754952051	10.896291924749	-4.09575618085524	0.000114137558648959	0.00120231478102554	1.00573572820052
CXCL10	0.59094145195397	8.04367874783043	4.09567735943093	0.000114168682920383	0.00120231478102554	1.00548272327291
CSDE1	0.434294420452272	8.85219846289397	4.09476021883106	0.000114531436768284	0.00120486937400685	1.00253905088623
PORCN	0.356830331953644	7.5822018241549	4.09452530867082	0.000114624528632337	0.00120486937400685	1.00178514120616
OR1D2	0.521959313235716	6.77712675657037	4.09442054942834	0.000114666066876903	0.00120486937400685	1.00144894002048
VENTX	0.639780500756396	9.78461879735376	4.09441182940996	0.000114669525118491	0.00120486937400685	1.00142095531498
TEK	-0.434004916341497	7.69724517840181	-4.09396014904953	0.000114848792975886	0.00120568962467569	0.999971448900646
ADGRL1	0.510204753051999	8.34959400082897	4.09365136978855	0.000114971500090105	0.00120568962467569	0.998980586706532
SCAMP3	0.328772319105177	9.55413681678189	4.0936491118611	0.00011497239784277	0.00120568962467569	0.998973341256232
NECAP1	-0.561418552623426	10.4434121077809	-4.09356453542673	0.000115006030326495	0.00120568962467569	0.998701946124325
PEX11G	0.445566121866189	8.85556712587932	4.09224564414849	0.000115531726256556	0.00121004230585524	0.994470218209896
GOLGA1	0.596237766642007	8.9844535900519	4.09219764361677	0.000115550902365041	0.00121004230585524	0.994316221309362
FAM214B	0.542876251920784	11.6365502437927	4.09191178832512	0.000115665164480171	0.0012105595257232	0.993399152950854
RPS5	0.367894893385355	14.4827400062567	4.09158095400868	0.000115797541561192	0.0012110489948417	0.992337832082827
ZNF592	0.578644590847559	7.53495526357749	4.09147060929371	0.0001158417263701	0.0012110489948417	0.991983856043563
TNFAIP1	-0.250209981936775	9.50708352763136	-4.08940738662222	0.000116670891222012	0.00121903443510301	0.985366259358331
BORA	-0.475756639002382	8.89860193923066	-4.08919898021156	0.000116754962615793	0.0012192301943891	0.984697924633058
LAMC2	0.246870978562332	6.39713870522815	4.08782123151887	0.000117312218585773	0.00122436426791338	0.980280153763679
EIF2AK2	0.598000059592255	11.815093648486	4.08712957327195	0.000117592938041794	0.00122660805857904	0.978062673442608
ZNF706	0.325963219706988	8.16623143661124	4.08678421562198	0.000117733348612212	0.00122738660248742	0.976955527872086
CMTM6	-0.68369897421409	11.7359882309098	-4.08496141395787	0.000118477118008109	0.00123382326433086	0.971112917334629
SQSTM1	-0.343971606891371	13.2972799958438	-4.08485460313428	0.000118520840850754	0.00123382326433086	0.970770605330615
PLAAT3	0.326314512311921	8.89011756019694	4.08478554204277	0.000118549119176101	0.00123382326433086	0.970549278139123
GML	0.671699472758029	6.34602867713918	4.08449349639431	0.000118668774496455	0.00123438015656541	0.969613353848755
SOX30	0.54078359592138	7.60867198065481	4.08347524246069	0.000119086878751141	0.00123752796473401	0.96635044560452
KRT7	0.522808939562631	6.87997126343272	4.08328197165493	0.0001191663976061	0.00123752796473401	0.965731180078722
TRAPPC2L	0.392370856663703	11.3133640036231	4.08316093224032	0.000119216223810808	0.00123752796473401	0.965343362429296
LPIN3	0.524515712470715	7.24841004348274	4.08311130621092	0.000119236658302971	0.00123752796473401	0.965184359577954
CENPV	0.402443501052566	9.36693609570353	4.08227850814897	0.000119580083225236	0.00124040240859707	0.962516227565403
ZNF416	0.714659815660553	8.16376916261728	4.08209745321515	0.000119654871740348	0.00124048864530368	0.96193620344764
GPR78	0.573444236835294	7.18545326193532	4.08161717707407	0.000119853478222551	0.00124185772188286	0.960397673782396
CLN6	0.779925284874379	8.09498470928125	4.08141814474499	0.000119935876243669	0.00124202185714934	0.959760119611032
ITGBL1	0.579510479483811	7.04463225614669	4.0808337618655	0.000120178122274118	0.00124384023281049	0.957888290183199
ZNF562	0.785033311691564	9.26217177165888	4.08056388808304	0.000120290152946322	0.00124430961426348	0.957023914449412
MAGEF1	-0.404343973870414	7.50624782283156	-4.08038319609305	0.000120365218485835	0.00124439631144829	0.95644519700753
RPL36	0.421389947757168	10.4211232368748	4.08014002239946	0.000120466312276216	0.00124475185680313	0.955666388113031
INSR	0.706776346791996	7.50191869687286	4.07957874929528	0.000120699960898895	0.00124647591053363	0.953868911765973
GPAT2	-0.330931610766432	7.07481820916667	-4.07914282951074	0.000120881728208478	0.00124766257195708	0.952472980318558
RPL39	0.439715635389081	14.1251401964671	4.07884436482575	0.000121006332359696	0.00124825824663587	0.951517267739573
SPTLC1	-0.285449484813766	9.74405258330191	-4.07773866292154	0.000121469024216426	0.00125233892867554	0.947977065188626
TUBE1	-0.514249744409374	7.57937835759363	-4.07754398271569	0.000121550666350554	0.00125248867187614	0.947353802950845
PRNP	-0.844722367790167	10.51321442553	-4.07612353225028	0.00012214795622207	0.00125794868160047	0.94280681167446
ADNP	-0.42598837443704	9.08882280994	-4.07575737462637	0.000122302380844612	0.00125809898410766	0.941634860053584
PLEKHA8	0.798339261381929	6.84354595707147	4.07573354397962	0.000122312437782882	0.00125809898410766	0.94155858805764
WNT9A	0.331520748702926	6.82871912637847	4.07560133486337	0.000122368246751434	0.00125809898410766	0.941135446427644
PIKFYVE	-0.259508371652607	7.19872683364189	-4.07544984395279	0.000122432225236563	0.00125809898410766	0.940650602495512
RAB40B	-0.485882626772526	8.76319875399685	-4.07511295369666	0.000122574618144617	0.00125886898689967	0.939572429608855
TRIM9	0.32609657982718	7.745595663379	4.0736004035069	0.000123215894070719	0.00126475896548608	0.934732363540961
B9D1	0.334806297788152	6.65492860123599	4.07292230284433	0.000123504436581656	0.00126670440219915	0.932562829913787
OR1L6	0.533545133115163	6.28458411154795	4.07266701029895	0.000123613236153071	0.00126670440219915	0.93174609556593
DCAF1	0.535455428807912	7.73223444777225	4.07254973542109	0.000123663246842652	0.00126670440219915	0.93137091884196
ACBD4	0.351907053402861	7.92194923591415	4.07251762752583	0.000123676942329288	0.00126670440219915	0.931268202863405
ELL	-0.375608304018197	10.7097409098443	-4.07224388946614	0.000123793763483625	0.001267205386927	0.930392510272016
CEP120	-0.450102905761526	7.28890743315013	-4.07132123258056	0.000124188302374056	0.00127001675825024	0.927441172969286
SSC4D	0.684967255115914	6.94112276661538	4.07128336245726	0.000124204521933802	0.00127001675825024	0.927320044863079
ZNF503	0.31611666423769	7.28776961385895	4.07105564007295	0.000124302097181214	0.00127031842031689	0.926591685814953
TMEM151A	0.25661273999656	7.07418216187172	4.07059742047625	0.000124498660473684	0.00127038287955442	0.925126165877289
KIZ	0.6269997326671	8.85779795891972	4.07055103754724	0.000124518574123167	0.00127038287955442	0.924977825199533
PIK3R1	0.318638277080899	8.10294590926595	4.07031764117072	0.000124618825098336	0.00127038287955442	0.924231398209447
TPSB2	0.469028794838391	7.81996455157052	4.07025456558342	0.000124645931359818	0.00127038287955442	0.924029679985559
TBC1D4	-0.634480634334649	9.22128188398609	-4.07014831614564	0.000124691604102062	0.00127038287955442	0.923689894277019
RNF183	0.641520638163183	6.68163488234797	4.07008956510975	0.000124716865942002	0.00127038287955442	0.923502010722387
LMAN1L	0.717399592396935	6.64186119558625	4.06941972662977	0.000125005232635749	0.00127162961201776	0.921360006888761
MAFK	0.690257443807845	7.2985644659585	4.06939044438122	0.000125017853338335	0.00127162961201776	0.921266373139015
HMGCL	0.814549341001404	9.13754805176887	4.06917775805447	0.000125109558374158	0.00127162961201776	0.920586293310398
ALG8	0.270155096652283	8.97342979043869	4.0691724780849	0.000125111835789326	0.00127162961201776	0.920569410496519
ADAMTSL4	0.348984618667283	7.40178802401098	4.06838119535642	0.000125453592464437	0.00127440908490955	0.918039414438764
BCORL1	0.410490047360652	8.80297999391144	4.06768190732521	0.000125756364781486	0.0012767897296993	0.915803799611719
KCNMB3	-0.296485546771446	7.19828736737871	-4.06714666623063	0.000125988584742277	0.00127845186507647	0.914092795036322
POLR2J2	0.52251019279923	10.5024737685622	4.06620875213327	0.000126396505002851	0.00128167707873759	0.911094888899396
LMAN2L	0.4075298473321	9.71016337565309	4.06597478877193	0.000126498459088641	0.00128167707873759	0.91034712306759
APOM	0.580510330022321	7.34141945010785	4.06584512231657	0.000126554997879333	0.00128167707873759	0.909932709603563
EOGT	-0.404070203054238	7.83004344775797	-4.06578516177252	0.00012658115085544	0.00128167707873759	0.909741078605694
TMEM258	0.240888441648787	13.2483943714181	4.06547526335622	0.000126716402173603	0.00128177873742082	0.908750685047248
ZSCAN22	0.450768768470994	6.78154755403293	4.06544740820993	0.000126728566022261	0.00128177873742082	0.908661665953957
FER1L6	0.40192560546499	7.42681929816556	4.06500733868532	0.000126920885883885	0.00128301957157417	0.907255345952726
GOLGA8K	-0.434888982484253	7.38499596462642	-4.06485219376873	0.000126988754552141	0.00128301957157417	0.906759574517355
UMPS	-0.564961467845182	8.06652049092811	-4.0646374189369	0.000127082766219909	0.00128327462144466	0.906073272011463
CYSLTR2	0.651046877124489	6.19026572843735	4.06423664763165	0.000127258371914984	0.00128435288172283	0.904792684518766
APH1B	0.343902681805005	10.4837530309724	4.06354991538095	0.000127559820414686	0.00128669935608565	0.902598538556246
SLC1A5	0.767369687943095	10.6504717426337	4.06320617294123	0.000127710968017703	0.00128721594645884	0.901500346075838
ZFP69B	-0.292391038721388	7.50067777720998	-4.06311976067772	0.000127748991631841	0.00128721594645884	0.90122428383189
LRRC46	0.736488741126685	7.61438700861149	4.06171322056048	0.000128369440646552	0.00129276963405575	0.896731285382923
ZFAND6	-0.538035246388837	9.3872082423849	-4.06150168218123	0.00012846300456008	0.00129301409282397	0.896055635301277
NR2C2	-0.326679521012073	8.31388092409586	-4.06073141794121	0.000128804249506435	0.00129574991915881	0.893595601096226
SIK2	0.336389673135051	6.82417806930419	4.06033810122344	0.000128978834480548	0.00129655731673459	0.892339551554141
SLITRK2	0.335674375043557	6.5423312660748	4.06023763004026	0.000129023468044377	0.00129655731673459	0.892018710337126
ACAD9	0.593424952570887	9.2626581012829	4.05973065065426	0.000129248916806992	0.00129812380868421	0.890399811944602
LUZP2	0.642106484170538	7.42730755109974	4.05931325253278	0.000129434814366227	0.00129929159273167	0.889067056904387
PPP1R15A	-0.490379227293028	11.626275544062	-4.05854491908542	0.000129777682253759	0.00130203297233193	0.886613976411391
BDKRB1	0.918292483490156	8.71060818084576	4.05764811203724	0.000130178987645868	0.00130499986626449	0.883751064453425
GFRA4	0.390755677654169	7.18189061395081	4.05757163351515	0.000130213265686966	0.00130499986626449	0.883506936544402
HUNK	-0.422192934178417	7.03876950728916	-4.05734769995443	0.000130313683778143	0.0013052947157576	0.882792131597809
RRAS	0.395436575260627	10.8567716810732	4.05713977442161	0.000130406990186771	0.0013052947157576	0.882128445971746
DMAC1	0.717974054399251	8.61925949890334	4.0566478935363	0.000130627977515537	0.0013052947157576	0.880558472875104
GHITM	-0.421142220282311	12.9248399506414	-4.056639999095	0.000130631527189905	0.0013052947157576	0.880533276520111
FANCL	-0.414283383536919	7.37911828059403	-4.05662815857498	0.000130636851362137	0.0013052947157576	0.880495485687041
MMEL1	0.294831463902993	7.0978419225885	4.05657140861949	0.000130662372275612	0.0013052947157576	0.880314360425419
PTTG1IP	-0.316558238013345	12.5021205249605	-4.05582367394219	0.000130999083308491	0.00130795820953437	0.877928003784072
SELENOI	0.516139280723521	7.52201847134862	4.05520370943991	0.000131278891831459	0.00131005101629243	0.87594961795291
HSPA4	0.450628316079898	8.99963146571133	4.05496542556978	0.000131386589505087	0.00131039216202941	0.875189271698082
ZNF827	0.654492732644504	9.56648806309623	4.05480767304078	0.000131457936056939	0.00131039216202941	0.874685909672243
RBX1	0.463332949851409	12.443899156625	4.05466224783201	0.000131523740393392	0.00131039216202941	0.874221892416277
TMEM127	0.711793685831449	9.35105774754316	4.05447812228879	0.000131607101984302	0.00131052301501017	0.87363440583604
NUP160	-0.543384534887782	9.90317647143252	-4.05431488865662	0.000131681047447982	0.00131056001409429	0.873113592066274
ZNF213	0.717549850994972	9.04412859796808	4.05411792681921	0.000131770325180453	0.0013107494873094	0.87248518162313
BIN2	0.620256334964308	9.12834038871544	4.05325287077651	0.000132163123436295	0.00131395633800997	0.869725419713537
THAP12	-0.617486017109551	10.9386117830284	-4.05292929664589	0.000132310339129601	0.00131456416066997	0.86869322132886
SRRM5	0.372296855036554	7.57679066541499	4.05280891386497	0.000132365149665017	0.00131456416066997	0.86830921395739
HOXC9	0.665579091252198	6.91813642708492	4.05235509623931	0.000132571970421231	0.0013159178404418	0.866861648570397
PRPF4B	-0.390061715989662	8.3092376522497	-4.05117860893935	0.000133109587303141	0.00132055183873679	0.863109397129371
AHNAK	0.359265801471897	9.65575379552175	4.0504074709107	0.000133463110854916	0.0013232052234757	0.860650306730841
ITGAD	0.56207458318288	6.92802364281892	4.05028604656185	0.000133518859429009	0.0013232052234757	0.86026312078246
EIF3A	-0.600749784316065	10.8884102648585	-4.04989813960899	0.000133697106261525	0.00132387245486791	0.859026247915748
CORO1C	0.77734455281621	10.5706586733651	4.04983079865275	0.000133728073384385	0.00132387245486791	0.858811533006589
BATF3	0.552288748742078	7.54648657036203	4.04901812132466	0.00013410233268059	0.00132668159040467	0.856220500363009
RAD51AP1	-0.523180611337226	7.88405538528733	-4.04876451296501	0.000134219332321396	0.00132668159040467	0.855411992680063
PTCH1	0.575102391139951	7.03577963177321	4.04875198724392	0.000134225113481808	0.00132668159040467	0.855372061256148
RHAG	0.660885259924641	7.1693098035035	4.0484497176277	0.000134364696667517	0.0013273581813195	0.854408461972104
SPAG7	0.472943690924263	9.54156284248177	4.04813854953353	0.000134508535008806	0.0013280760697351	0.85341654030412
PSRC1	0.48199073279514	7.65506736103698	4.04745969908195	0.000134822850262042	0.00133047552022209	0.85125270252979
CISD1	0.314456990644249	11.3879058459165	4.04694413210582	0.000135062035808041	0.00133213142188893	0.849609476194864
NAT9	0.47886524950043	9.27340012342062	4.04615620805492	0.000135428364645626	0.00133503893959431	0.847098429148959
P3H2	0.410963395651189	8.06329095916281	4.04550134471156	0.00013573355741904	0.00133734103220523	0.845011657693015
C1ORF159	0.589227158855668	7.91457994312841	4.04451654027018	0.00013619376298366	0.00134070841139849	0.841873884260447
ZNF341	0.67530525690252	9.15987683969023	4.04446258317332	0.000136219020846232	0.00134070841139849	0.841701979933155
NAA40	0.737886741817069	7.32610717896469	4.043805128358	0.000136527144557168	0.00134303270668493	0.839607475423048
SCN7A	0.738451303379199	8.05268389871396	4.04361097852134	0.000136618263349391	0.00134319704288047	0.838988996268117
ZC3H12A	0.504924973874102	9.06149308744788	4.04346288136173	0.00013668780796474	0.00134319704288047	0.838517233381322
HERPUD1	-0.481172078746329	11.3024365438284	-4.04324078564299	0.000136792165280227	0.00134351505068122	0.837809767765728
ATF7IP2	0.736075733355314	9.15636369224177	4.04256634258675	0.000137109539809491	0.00134592378873483	0.835661533547105
MIF	0.368756440468044	12.7845203981909	4.04166537170081	0.000137534618307993	0.00134938670465061	0.832792098078071
ITCH	0.490301548773823	9.27036790498493	4.04070069727588	0.000137991158461903	0.00135305396461829	0.829720202298507
ASNS	0.363481385047935	10.047725455622	4.04056938987329	0.00013805341346301	0.00135305396461829	0.829302102779771
JPH2	0.273591939020331	7.91572046586272	4.04034516060481	0.000138159786761631	0.00135331760371078	0.828588146993295
ACTL6A	-0.365640418632909	10.1255772889215	-4.04020702867262	0.000138225355161714	0.00135331760371078	0.828148340694871
ATP5ME	0.242857070561694	10.2846548793045	4.03878368149624	0.00013890273583131	0.00135923647265237	0.82361698720594
PTTG1	0.288979420314215	9.53075790590239	4.03837613998501	0.000139097275327671	0.00136042675832792	0.822319718333195
FRS3	-0.393978861199178	8.871811244101	-4.03742546643117	0.000139552098292769	0.00136416013946641	0.819293879406708
POC5	-0.353189887283346	9.96425173890206	-4.03711468031527	0.000139701095383158	0.00136490164447388	0.818304790449329
ZNF688	0.298844767306646	8.73594405572048	4.03630721663697	0.000140088925724601	0.00136797459076231	0.815735219024321
LPIN2	-0.397612491032046	9.73432169264467	-4.03569518013872	0.000140383581291909	0.00137013494272401	0.813787755872561
CHMP4A	0.401831052008557	11.5224974497339	4.03547204824253	0.000140491153025436	0.00137046806409183	0.813077807698787
MEA1	0.337074623207139	10.017900001885	4.03452866495713	0.00014094683491786	0.00137419482048181	0.810076465377014
C8B	-0.575331466947191	7.39528616395085	-4.03329888365551	0.000141542991784412	0.00137889318458885	0.806164589211447
ACAP2	-0.675152283963349	9.69870138518579	-4.03322987899639	0.000141576514745847	0.00137889318458885	0.80594510984877
CCNQ	0.720997674413004	9.89137900636021	4.03276342218084	0.000141803323331271	0.00138038175100931	0.80446153513026
ZNF70	0.567681256863924	7.14474471247074	4.03197806119897	0.000142185985220944	0.00138266545675584	0.801963912271931
CRADD	-0.368827384807306	9.45288734641397	-4.03197780403259	0.000142186110686162	0.00138266545675584	0.801963094473372
WDR43	-0.292446642491017	8.82718799178139	-4.0316580664667	0.000142342185311831	0.0013834622500542	0.800946341442272
RPS6KA4	0.351961083397311	10.9156272545577	4.0314315139244	0.000142452872993734	0.00138381731542742	0.800225942454437
HOXB7	0.566339731324418	6.49929130246902	4.03058910809427	0.000142865177710212	0.0013871004585069	0.797547446724188
TINCR	0.55316883596514	7.07716205748799	4.02954739831787	0.000143376617535773	0.00139134220480242	0.794235713090422
KRT18	-0.467876370115812	7.51144096305659	-4.02850844563413	0.00014388845851246	0.00139558343258889	0.790933256623679
SUV39H1	0.674041972004598	9.52684426969566	4.02800346949091	0.000144137870066745	0.00139727625626781	0.789328304019405
CAPN7	-0.309894125381818	7.98485634226801	-4.02773884631311	0.000144268735545982	0.00139781873002262	0.788487307285043
RBM12B	1.04682995672548	9.57856181160009	4.02701800843283	0.000144625795467325	0.0014005510997487	0.78619658674565
SARAF	-0.625045261763621	13.6966646291683	-4.02647176685621	0.000144896937064893	0.00140244903660165	0.784460872575748
IPMK	0.634636624382056	7.44864377068935	4.02595713562632	0.00014515283550434	0.00140292099562258	0.782825731565691
RIC8B	0.56439849567454	9.37557369889542	4.02591973571173	0.000145171449412351	0.00140292099562258	0.782706905480466
PHETA2	0.543577026600142	7.00643292663763	4.0258390661411	0.000145211606414882	0.00140292099562258	0.782450606371331
HILPDA	0.821260665828238	7.85173669983805	4.02576915670583	0.000145246415708848	0.00140292099562258	0.782228496293983
DLL1	-0.385584665701961	7.45724812122651	-4.02533273302364	0.000145463901307711	0.00140417285625821	0.7808419819668
CYP4V2	-0.591134808376708	9.67068070341519	-4.02507707735267	0.000145591449230378	0.00140417285625821	0.780029808045225
ECE2	0.263122070281797	6.99622297130221	4.02505641637802	0.000145601761795169	0.00140417285625821	0.779964173050757
RGS2	-0.56226838099513	13.9286999909812	-4.02455298611209	0.000145853257558777	0.0014056323346382	0.778364957624565
MTR	-0.436823932817866	9.30261327603692	-4.02445201882742	0.000145903747505182	0.0014056323346382	0.778044235648437
MPV17L2	0.419037663133579	6.57645989434231	4.02320771075193	0.000146527361685039	0.00141091181445022	0.774092095758841
TRDN	0.520671331676038	7.61401278115983	4.0229234685445	0.00014667017577039	0.00141155861271339	0.773189395971728
KCTD3	-0.402746762917041	7.92379089464498	-4.02272062732643	0.000146772172789953	0.00141181212187285	0.772545233873815
FOXI3	0.366508010303133	8.13060245005116	4.02251402867698	0.000146876129360156	0.00141204583887683	0.771889159400675
EIF3J	-0.537861129685943	8.9305631253402	-4.02231185871917	0.0001469779260807	0.00141204583887683	0.771247168300661
CD1B	-0.551600202565285	8.01061110592336	-4.02222144166118	0.000147023474890825	0.00141204583887683	0.770960055037031
KRTAP5-1	0.737740634442092	7.75312514999087	4.02161215887986	0.000147330763620248	0.0014142692283526	0.769025419949451
TRAPPC6A	0.407155862542471	10.1028874735877	4.02034738308382	0.000147970621055874	0.00141968111029495	0.765009983062034
SHC3	0.516186280373124	6.56706665973564	4.02018206115771	0.000148054455709601	0.00141975549742901	0.764485171702289
MRPS17	0.431389008503984	10.114559640932	4.019860485832	0.000148217657294323	0.00142059049962473	0.763464374063782
PNKD	0.501750453044569	8.12952842255522	4.01934551924952	0.000148479366799796	0.00142236830793172	0.761829784280132
SRC	0.414042171704953	7.82507209515421	4.01916606342534	0.000148570671887111	0.00142242715225915	0.761260191202425
NMNAT3	0.388841950095676	7.86799722863686	4.01903388232307	0.000148637958678813	0.00142242715225915	0.760840657962643
ZNF254	-0.313995770534304	7.28393859183379	-4.01773617444153	0.000149300115718066	0.00142803150149402	0.756722268448172
IL22RA1	0.432373392330383	6.37995269635352	4.01751516518707	0.000149413168421319	0.00142826735620081	0.756020956074773
RMND5B	0.358508012594854	8.65131705662843	4.01738879134706	0.000149477849346776	0.00142826735620081	0.755619953728851
NCK1	-0.511900181018385	10.6124738530275	-4.01700247629967	0.000149675741018043	0.00142942630662114	0.754394167717645
EVX1	0.642154792297043	6.83070633554326	4.0160850387225	0.000150146713249939	0.00143315955735882	0.751483403045143
SYNGR1	0.339359354238735	7.17831120230497	4.01594204070066	0.00015022025047928	0.00143315955735882	0.751029747679872
LIN9	-0.47566768056683	7.63845822038564	-4.01498789293857	0.000150711811957386	0.00143701415108629	0.748003002210629
AHSP	0.961776980104489	13.7973067972106	4.01485908134788	0.000150778292043671	0.00143701415108629	0.74759441957497
SPOCK2	-0.36127016405225	13.2474897240704	-4.01426848712728	0.000151083461040202	0.00143918757859684	0.745721191331366
RBP2	0.505010937596277	6.87839883241178	4.01394398783636	0.000151251387589175	0.00144005211418449	0.744692025373809
CAMSAP3	0.344818764098874	6.04185927748144	4.01373076859134	0.000151361825081062	0.00144036869854039	0.744015817036271
C12ORF57	0.562042022677886	12.0090827873334	4.01243969097019	0.000152032201085768	0.00144601065466948	0.739921727003065
FN3K	0.650770292637318	7.08285795998965	4.01166216606448	0.000152437298247845	0.00144826744019278	0.73745652892933
NRXN2	0.275138393535646	7.21777992167812	4.01165310537192	0.000152442025061634	0.00144826744019278	0.737427803057449
GABRG3	0.503152637667462	6.44670552661643	4.01153757954228	0.000152502305341558	0.00144826744019278	0.73706154528319
SPIN1	0.833742507429624	8.35798667669161	4.01029103136398	0.00015315420261093	0.0014537185019952	0.733109951170352
SEC24B	-0.267094026887992	8.32509440272766	-4.00998032920908	0.000153317104874548	0.00145452490801421	0.732125131667558
CCT5	0.738872406544516	8.58754210206986	4.0075695197729	0.000154586777226786	0.00146582512694566	0.724485256370889
SMARCA1	-0.421471302410637	7.25741994824944	-4.0073521153832	0.000154701770864061	0.00146594453669772	0.723796436431212
CCDC65	0.412386081442527	8.57323888557461	4.0072487315999	0.00015475648343039	0.00146594453669772	0.723468885134641
AKR1C3	0.981431476887032	10.2803935724444	4.00573465351517	0.000155559896303465	0.00147280731857887	0.718672409765626
PTPN22	-0.461987184178787	7.91121850145273	-4.00521222265611	0.000155838042751174	0.0014746925536408	0.717017645765263
GMPPA	0.313487912195205	8.52310471444099	4.00462001793435	0.000156153915819166	0.00147622129226767	0.715142035575309
RSC1A1	0.859560659769073	8.47343275144281	4.00461273041359	0.000156157806705771	0.00147622129226767	0.715118955837314
MTF2	0.794458586710686	10.0716138017627	4.00430823658038	0.000156320462645037	0.00147680672035262	0.714154639885169
SIRPB1	0.725398240573586	9.37794746597828	4.00420057674032	0.000156378011865215	0.00147680672035262	0.713813697442167
CNTD1	-0.432429420520279	6.88045040817156	-4.00285672316228	0.000157098081332501	0.00148285649759524	0.709558382645955
VMO1	0.636616879712732	7.49058036842326	4.00246267402749	0.000157309826371438	0.00148410448428584	0.708310789120864
TAF10	0.309724360118942	12.622152870354	4.00213078859986	0.000157488380235553	0.00148480713219016	0.707260068883536
SLC12A4	0.654613865733666	7.51325847329228	4.00202852095049	0.000157543439351402	0.00148480713219016	0.706936309071982
CASP5	0.802998837784013	8.35322285867305	4.00187029150604	0.000157628663801807	0.00148486042160803	0.706435394785716
TSEN2	-0.281364410721316	9.69861256096975	-4.0015329197305	0.000157810524737441	0.00148582351267679	0.705367401325283
PLCE1	0.600618777112697	6.9085563004927	4.00110632140858	0.000158040772337572	0.00148654394128062	0.704017027821379
BHLHA15	-0.392193898312618	5.7103655894262	-4.00109597061528	0.000158046362976301	0.00148654394128062	0.703984264037392
SGO2	-0.399699816100232	6.67304974222682	-3.99974170156101	0.000158779469309432	0.00149268699082282	0.699697983891642
CD109	0.655257739872669	6.55346438481008	3.99767671721886	0.000159903605638176	0.00150249807895972	0.693163970951108
PLP1	0.331858272153845	7.35304984702677	3.99684899468264	0.000160356346686688	0.00150599385280336	0.690545469196691
SERPINA10	0.464788216793357	9.03841659426894	3.99603662459478	0.000160801888821119	0.00150940633902149	0.687975854313771
VAC14	0.324406402922073	7.76046963150729	3.99589174033228	0.000160881475178916	0.00150940633902149	0.687517602896379
MCAT	0.420297102428535	7.68705349471334	3.99551553162373	0.000161088307251952	0.0015105873877531	0.686327747214037
CIAO1	-0.194853243208337	11.2482564742547	-3.9953448760718	0.000161182214563067	0.00151070884277318	0.685788028027088
IFI35	0.423235531015129	11.2966645373982	3.9936292937034	0.000162129184152884	0.00151882163929567	0.680363063891253
AP2S1	0.319930402280576	13.6803896952691	3.99345561608771	0.000162225348625898	0.00151895997526737	0.679813944370228
NFKBIB	0.401439947057774	8.51249058962244	3.99306017540442	0.00016244450690213	0.00152024921930824	0.678563726737717
KRTCAP3	0.528350366963596	6.96530825759578	3.99266034919384	0.000162666385118872	0.00152100777936155	0.677299720230693
STK39	-0.507564681256952	9.86732067703184	-3.99241552919225	0.000162802388520504	0.00152100777936155	0.676525786660735
NFATC1	0.279118495956065	7.98200498812803	3.99230396477911	0.000162864401494917	0.00152100777936155	0.67617311487346
ARRB1	0.503992826600388	10.6182353291955	3.9922190441511	0.000162911619769618	0.00152100777936155	0.675904672080114
AMACR	-0.269134931486434	7.60732961651478	-3.99218042315588	0.00016293309849117	0.00152100777936155	0.675782588308539
[truncated: 16,662 more rows]
