# Supplementary material for: Contribution of FOS in neutrophils to venous thromboembolism via miR‐144 based on bioinformatic prediction and validation
Source: J Cell Mol Med. 2024 May 31;28(11):e18370. doi: 10.1111/jcmm.18370 (PMC11140234; doi:10.1111/jcmm.18370)
Supplement: Supplementary file 7 — Appendix S7. [file JCMM-28-e18370-s003.zip]

Archive with 2 entries (2 files):
- supplementary file 7_1.pdf
- supplementary file 7_2.tiff
