# Supplementary material for: Contribution of FOS in neutrophils to venous thromboembolism via miR‐144 based on bioinformatic prediction and validation
Source: J Cell Mol Med. 2024 May 31;28(11):e18370. doi: 10.1111/jcmm.18370 (PMC11140234; doi:10.1111/jcmm.18370)
Supplement: Supplementary file 9 — Appendix S9. [file JCMM-28-e18370-s004.csv]

ID	Accession	Target	TargetID	Experiment	Literature	Tissue
FOS	2353	ITGA5	3678	Unknown	bav095	Not Applicable
FOS	2353	ZYX	7791	Unknown	bav095	Not Applicable
FOS	2353	ZFP36	7538	Unknown	bav095	Not Applicable
FOS	2353	VGLL3	389136	Unknown	bav095	Not Applicable
FOS	2353	VGF	7425	Unknown	bav095	Not Applicable
FOS	2353	VDR	7421	Unknown	bav095	Not Applicable
FOS	2353	UBC	7316	Unknown	bav095	Not Applicable
FOS	2353	TYSND1	219743	Unknown	bav095	Not Applicable
FOS	2353	TUBB6	84617	Unknown	bav095	Not Applicable
FOS	2353	TUBB3	10381	Unknown	bav095	Not Applicable
FOS	2353	TRIB1	10221	Unknown	bav095	Not Applicable
FOS	2353	TRAF2	7186	Unknown	bav095	Not Applicable
FOS	2353	TNXB	7148	Unknown	bav095	Not Applicable
FOS	2353	TNNI3	7137	Unknown	bav095	Not Applicable
FOS	2353	TCTEX1D4	343521	Unknown	bav095	Not Applicable
FOS	2353	SYTL2	54843	Unknown	bav095	Not Applicable
FOS	2353	STK40	83931	Unknown	bav095	Not Applicable
FOS	2353	STBD1	8987	Unknown	bav095	Not Applicable
FOS	2353	STAT5B	6777	Unknown	bav095	Not Applicable
FOS	2353	SPTBN4	57731	Unknown	bav095	Not Applicable
FOS	2353	SNAR-F	100126781	Unknown	bav095	Not Applicable
FOS	2353	SMARCA2	6595	Unknown	bav095	Not Applicable
FOS	2353	SLC50A1	55974	Unknown	bav095	Not Applicable
FOS	2353	SLC3A2	6520	Unknown	bav095	Not Applicable
FOS	2353	SLC22A18	5002	Unknown	bav095	Not Applicable
FOS	2353	SLC1A5	6510	Unknown	bav095	Not Applicable
FOS	2353	SHC3	53358	Unknown	bav095	Not Applicable
FOS	2353	SGK110	100130827	Unknown	bav095	Not Applicable
FOS	2353	SERTAD1	29950	Unknown	bav095	Not Applicable
FOS	2353	S100A2	6273	Unknown	bav095	Not Applicable
FOS	2353	RXRB	6257	Unknown	bav095	Not Applicable
FOS	2353	RIN1	9610	Unknown	bav095	Not Applicable
FOS	2353	RHOBTB2	23221	Unknown	bav095	Not Applicable
FOS	2353	RFFL	117584	Unknown	bav095	Not Applicable
FOS	2353	RARA	5914	Unknown	bav095	Not Applicable
FOS	2353	PTPN4	5775	Unknown	bav095	Not Applicable
FOS	2353	PSMC6	5706	Unknown	bav095	Not Applicable
FOS	2353	PRX	57716	Unknown	bav095	Not Applicable
FOS	2353	POLD4	57804	Unknown	bav095	Not Applicable
FOS	2353	PLEKHM2	23207	Unknown	bav095	Not Applicable
FOS	2353	PLEKHG4	25894	Unknown	bav095	Not Applicable
FOS	2353	PLEC	5339	Unknown	bav095	Not Applicable
FOS	2353	PHLDA2	7262	Unknown	bav095	Not Applicable
FOS	2353	PDE4DIP	9659	Unknown	bav095	Not Applicable
FOS	2353	P2RY6	5031	Unknown	bav095	Not Applicable
FOS	2353	OSBPL10	114884	Unknown	bav095	Not Applicable
FOS	2353	NUAK1	9891	Unknown	bav095	Not Applicable
FOS	2353	NTS	4922	Unknown	bav095	Not Applicable
FOS	2353	NPAS4	266743	Unknown	bav095	Not Applicable
FOS	2353	NDRG4	65009	Unknown	bav095	Not Applicable
FOS	2353	MMP9	4318	+	bav095	Not Applicable
FOS	2353	MMP3	4314	Unknown	bav095	Not Applicable
FOS	2353	MMP2	4313	+	bav095	Not Applicable
FOS	2353	MKL1	57591	Unknown	bav095	Not Applicable
FOS	2353	MIR661	724031	Unknown	bav095	Not Applicable
FOS	2353	MIR5702	100847053	Unknown	bav095	Not Applicable
FOS	2353	MIR5008	100847072	Unknown	bav095	Not Applicable
FOS	2353	MIR4479	100616480	Unknown	bav095	Not Applicable
FOS	2353	MFSD11	79157	Unknown	bav095	Not Applicable
FOS	2353	MDC1	9656	Unknown	bav095	Not Applicable
FOS	2353	MBNL1	4154	Unknown	bav095	Not Applicable
FOS	2353	MAP7D1	55700	Unknown	bav095	Not Applicable
FOS	2353	MAD2L1BP	9587	Unknown	bav095	Not Applicable
FOS	2353	MACC1	346389	Unknown	bav095	Not Applicable
FOS	2353	LOC541471	541471	Unknown	bav095	Not Applicable
FOS	2353	LOC440028	440028	Unknown	bav095	Not Applicable
FOS	2353	LOC284751	284751	Unknown	bav095	Not Applicable
FOS	2353	LOC154092	154092	Unknown	bav095	Not Applicable
FOS	2353	LOC100128126	100128126	Unknown	bav095	Not Applicable
FOS	2353	LMNA	4000	Unknown	bav095	Not Applicable
FOS	2353	LINC00152	112597	Unknown	bav095	Not Applicable
FOS	2353	LDB3	11155	Unknown	bav095	Not Applicable
FOS	2353	KRT8	3856	Unknown	bav095	Not Applicable
FOS	2353	KRT16	3868	Unknown	bav095	Not Applicable
FOS	2353	KLHL21	9903	Unknown	bav095	Not Applicable
FOS	2353	KDM3A	55818	Unknown	bav095	Not Applicable
FOS	2353	KCNK9	51305	Unknown	bav095	Not Applicable
FOS	2353	KBTBD5	131377	Unknown	bav095	Not Applicable
FOS	2353	HSP90AB1	3326	Unknown	bav095	Not Applicable
FOS	2353	HSD52	729467	Unknown	bav095	Not Applicable
FOS	2353	HLA-DPA1	3113	Unknown	bav095	Not Applicable
FOS	2353	HEPH	9843	Unknown	bav095	Not Applicable
FOS	2353	HELZ	9931	Unknown	bav095	Not Applicable
FOS	2353	HBP1	26959	Unknown	bav095	Not Applicable
FOS	2353	GSTP1	2950	Unknown	bav095	Not Applicable
FOS	2353	GPR111	222611	Unknown	bav095	Not Applicable
FOS	2353	GLTSCR2	29997	Unknown	bav095	Not Applicable
FOS	2353	FOSL1	8061	Unknown	bav095	Not Applicable
FOS	2353	FAM71D	161142	Unknown	bav095	Not Applicable
FOS	2353	FAM131C	348487	Unknown	bav095	Not Applicable
FOS	2353	FAM100A	124402	Unknown	bav095	Not Applicable
FOS	2353	F3	2152	Unknown	bav095	Not Applicable
FOS	2353	EXD1	161829	Unknown	bav095	Not Applicable
FOS	2353	ERBB3	2065	Unknown	bav095	Not Applicable
FOS	2353	EIF4E	1977	Unknown	bav095	Not Applicable
FOS	2353	EIF3J	8669	Unknown	bav095	Not Applicable
FOS	2353	DTNA	1837	Unknown	bav095	Not Applicable
FOS	2353	CTTNBP2NL	55917	Unknown	bav095	Not Applicable
FOS	2353	CSRNP1	64651	Unknown	bav095	Not Applicable
FOS	2353	COL7A1	1294	Unknown	bav095	Not Applicable
FOS	2353	CLU	1191	Unknown	bav095	Not Applicable
FOS	2353	CLIC1	1192	Unknown	bav095	Not Applicable
FOS	2353	CLDN6	9074	Unknown	bav095	Not Applicable
FOS	2353	CIRBP	1153	Unknown	bav095	Not Applicable
FOS	2353	CIC	23152	Unknown	bav095	Not Applicable
FOS	2353	CCND1	595	+	bav095	Not Applicable
FOS	2353	CCDC70	83446	Unknown	bav095	Not Applicable
FOS	2353	CAST	831	Unknown	bav095	Not Applicable
FOS	2353	CAPN2	824	Unknown	bav095	Not Applicable
FOS	2353	CAMTA1	23261	Unknown	bav095	Not Applicable
FOS	2353	C2CD2	25966	Unknown	bav095	Not Applicable
FOS	2353	C19orf33	64073	Unknown	bav095	Not Applicable
FOS	2353	C14orf43	91748	Unknown	bav095	Not Applicable
FOS	2353	BCL9	607	Unknown	bav095	Not Applicable
FOS	2353	BCAR1	9564	Unknown	bav095	Not Applicable
FOS	2353	BACH1	571	Unknown	bav095	Not Applicable
FOS	2353	ATP1B1	481	Unknown	bav095	Not Applicable
FOS	2353	ASB9	140462	Unknown	bav095	Not Applicable
FOS	2353	ASB5	140458	Unknown	bav095	Not Applicable
FOS	2353	ALDH3A1	218	Unknown	bav095	Not Applicable
FOS	2353	ADRA1B	147	Unknown	bav095	Not Applicable
FOS	2353	ADCK4	79934	Unknown	bav095	Not Applicable
FOS	2353	ZXDB	158586	Unknown	bav095	Not Applicable
FOS	2353	ZXDA	7789	Unknown	bav095	Not Applicable
FOS	2353	ZSWIM7	125150	Unknown	bav095	Not Applicable
FOS	2353	ZNRF3-AS1	100874123	Unknown	bav095	Not Applicable
FOS	2353	ZNF774	342132	Unknown	bav095	Not Applicable
FOS	2353	ZNF771	51333	Unknown	bav095	Not Applicable
FOS	2353	ZNF718	255403	Unknown	bav095	Not Applicable
FOS	2353	ZNF710	374655	Unknown	bav095	Not Applicable
FOS	2353	ZNF703	80139	Unknown	bav095	Not Applicable
FOS	2353	ZNF595	152687	Unknown	bav095	Not Applicable
FOS	2353	ZNF574	64763	Unknown	bav095	Not Applicable
FOS	2353	ZNF532	55205	Unknown	bav095	Not Applicable
FOS	2353	ZNF512	84450	Unknown	bav095	Not Applicable
FOS	2353	ZNF335	63925	Unknown	bav095	Not Applicable
FOS	2353	ZNF295	49854	Unknown	bav095	Not Applicable
FOS	2353	ZNF280A	129025	Unknown	bav095	Not Applicable
FOS	2353	ZNF233	353355	Unknown	bav095	Not Applicable
FOS	2353	ZNF219	51222	Unknown	bav095	Not Applicable
FOS	2353	ZNF207	7756	Unknown	bav095	Not Applicable
FOS	2353	ZKSCAN1	7586	Unknown	bav095	Not Applicable
FOS	2353	ZG16	653808	Unknown	bav095	Not Applicable
FOS	2353	ZFYVE9	9372	Unknown	bav095	Not Applicable
FOS	2353	ZFYVE26	23503	Unknown	bav095	Not Applicable
FOS	2353	ZFP91-CNTF	386607	Unknown	bav095	Not Applicable
FOS	2353	ZFP91	80829	Unknown	bav095	Not Applicable
FOS	2353	ZFAND6	54469	Unknown	bav095	Not Applicable
FOS	2353	ZDHHC2	51201	Unknown	bav095	Not Applicable
FOS	2353	ZCWPW1	55063	Unknown	bav095	Not Applicable
FOS	2353	ZC3H12A	80149	Unknown	bav095	Not Applicable
FOS	2353	ZBTB43	23099	Unknown	bav095	Not Applicable
FOS	2353	ZBTB32	27033	Unknown	bav095	Not Applicable
FOS	2353	ZBTB20	26137	Unknown	bav095	Not Applicable
FOS	2353	YWHAG	7532	Unknown	bav095	Not Applicable
FOS	2353	YOD1	55432	Unknown	bav095	Not Applicable
FOS	2353	XYLT1	64131	Unknown	bav095	Not Applicable
FOS	2353	XIRP1	165904	Unknown	bav095	Not Applicable
FOS	2353	WRAP53	55135	Unknown	bav095	Not Applicable
FOS	2353	WNT2B	7482	Unknown	bav095	Not Applicable
FOS	2353	WNT11	7481	Unknown	bav095	Not Applicable
FOS	2353	WNT10B	7480	Unknown	bav095	Not Applicable
FOS	2353	WNT1	7471	Unknown	bav095	Not Applicable
FOS	2353	WFIKKN1	117166	Unknown	bav095	Not Applicable
FOS	2353	WDR81	124997	Unknown	bav095	Not Applicable
FOS	2353	WDR59	79726	Unknown	bav095	Not Applicable
FOS	2353	WDR45	11152	Unknown	bav095	Not Applicable
FOS	2353	WDR13	64743	Unknown	bav095	Not Applicable
FOS	2353	WASF2	10163	Unknown	bav095	Not Applicable
FOS	2353	VWA5A	4013	Unknown	bav095	Not Applicable
FOS	2353	VPS13D	55187	Unknown	bav095	Not Applicable
FOS	2353	VIT	5212	Unknown	bav095	Not Applicable
FOS	2353	VIP	7432	Unknown	bav095	Not Applicable
FOS	2353	VIM	7431	Unknown	bav095	Not Applicable
FOS	2353	VEGFC	7424	+	bav095	Not Applicable
FOS	2353	VEGFB	7423	+	bav095	Not Applicable
FOS	2353	VEGFA	7422	+	bav095	Not Applicable
FOS	2353	VAV3	10451	Unknown	bav095	Not Applicable
FOS	2353	VAT1	10493	Unknown	bav095	Not Applicable
FOS	2353	VASP	7408	Unknown	bav095	Not Applicable
FOS	2353	VAPA	9218	Unknown	bav095	Not Applicable
FOS	2353	UXT	8409	Unknown	bav095	Not Applicable
FOS	2353	UTS2	10911	Unknown	bav095	Not Applicable
FOS	2353	USP53	54532	Unknown	bav095	Not Applicable
FOS	2353	USP33	23032	Unknown	bav095	Not Applicable
FOS	2353	USP3	9960	Unknown	bav095	Not Applicable
FOS	2353	USO1	8615	Unknown	bav095	Not Applicable
FOS	2353	UPRT	139596	Unknown	bav095	Not Applicable
FOS	2353	UNKL	64718	Unknown	bav095	Not Applicable
FOS	2353	UNK	85451	Unknown	bav095	Not Applicable
FOS	2353	ULBP3	79465	Unknown	bav095	Not Applicable
FOS	2353	UCN2	90226	Unknown	bav095	Not Applicable
FOS	2353	UBXN6	80700	Unknown	bav095	Not Applicable
FOS	2353	UBXN4	23190	Unknown	bav095	Not Applicable
FOS	2353	UBXN10	127733	Unknown	bav095	Not Applicable
FOS	2353	UBQLNL	143630	Unknown	bav095	Not Applicable
FOS	2353	UBP1	7342	Unknown	bav095	Not Applicable
FOS	2353	UBE2L3	7332	Unknown	bav095	Not Applicable
FOS	2353	UBA3	9039	Unknown	bav095	Not Applicable
FOS	2353	TUBB4B	10383	Unknown	bav095	Not Applicable
FOS	2353	TUBB2A	7280	Unknown	bav095	Not Applicable
FOS	2353	TUBA4A	7277	Unknown	bav095	Not Applicable
FOS	2353	TTLL2	83887	Unknown	bav095	Not Applicable
FOS	2353	TTC31	64427	Unknown	bav095	Not Applicable
FOS	2353	TTC22	55001	Unknown	bav095	Not Applicable
FOS	2353	TTC1	7265	Unknown	bav095	Not Applicable
FOS	2353	TSPAN18	90139	Unknown	bav095	Not Applicable
FOS	2353	TSPAN1	10103	Unknown	bav095	Not Applicable
FOS	2353	TSHB	7252	Unknown	bav095	Not Applicable
FOS	2353	TSGA10IP	254187	Unknown	bav095	Not Applicable
FOS	2353	TRPV3	162514	Unknown	bav095	Not Applicable
FOS	2353	TRPV1	7442	Unknown	bav095	Not Applicable
FOS	2353	TRPC5	7224	Unknown	bav095	Not Applicable
FOS	2353	TROVE2	6738	Unknown	bav095	Not Applicable
FOS	2353	TRIM65	201292	Unknown	bav095	Not Applicable
FOS	2353	TRIM63	84676	Unknown	bav095	Not Applicable
FOS	2353	TRIM33	51592	Unknown	bav095	Not Applicable
FOS	2353	TRAPPC3	27095	Unknown	bav095	Not Applicable
FOS	2353	TRAF3	7187	Unknown	bav095	Not Applicable
FOS	2353	TRAF1	7185	Unknown	bav095	Not Applicable
FOS	2353	TPRG1	285386	Unknown	bav095	Not Applicable
FOS	2353	TPPP2	122664	Unknown	bav095	Not Applicable
FOS	2353	TPM1	7168	Unknown	bav095	Not Applicable
FOS	2353	TPD52L2	7165	Unknown	bav095	Not Applicable
FOS	2353	TP73	7161	Unknown	bav095	Not Applicable
FOS	2353	TP63	8626	Unknown	bav095	Not Applicable
FOS	2353	TP53TG5	27296	Unknown	bav095	Not Applicable
FOS	2353	TP53INP2	58476	Unknown	bav095	Not Applicable
FOS	2353	TP53	7157	+	bav095	Not Applicable
FOS	2353	TOPORS	10210	Unknown	bav095	Not Applicable
FOS	2353	TOB2P1	222699	Unknown	bav095	Not Applicable
FOS	2353	TOB1	10140	Unknown	bav095	Not Applicable
FOS	2353	TNXA	7146	Unknown	bav095	Not Applicable
FOS	2353	TNPO1	3842	Unknown	bav095	Not Applicable
FOS	2353	TNFRSF1B	7133	Unknown	bav095	Not Applicable
FOS	2353	TNFRSF12A	51330	Unknown	bav095	Not Applicable
FOS	2353	TNFAIP6	7130	Unknown	bav095	Not Applicable
FOS	2353	TNFAIP3	7128	Unknown	bav095	Not Applicable
FOS	2353	TMPRSS13	84000	Unknown	bav095	Not Applicable
FOS	2353	TMEM40	55287	Unknown	bav095	Not Applicable
FOS	2353	TMEM221	100130519	Unknown	bav095	Not Applicable
FOS	2353	TMEM200A	114801	Unknown	bav095	Not Applicable
FOS	2353	TMEM170B	100113407	Unknown	bav095	Not Applicable
FOS	2353	TMEM144	55314	Unknown	bav095	Not Applicable
FOS	2353	TMEM100	55273	Unknown	bav095	Not Applicable
FOS	2353	TM4SF19-TCTEX1D2	100534611	Unknown	bav095	Not Applicable
FOS	2353	TM4SF19	116211	Unknown	bav095	Not Applicable
FOS	2353	TM2D2	83877	Unknown	bav095	Not Applicable
FOS	2353	TLL1	7092	Unknown	bav095	Not Applicable
FOS	2353	TINAGL1	64129	Unknown	bav095	Not Applicable
FOS	2353	TIMP1	7076	Unknown	bav095	Not Applicable
FOS	2353	THOC6	79228	Unknown	bav095	Not Applicable
FOS	2353	THAP9	79725	Unknown	bav095	Not Applicable
FOS	2353	THAP10	56906	Unknown	bav095	Not Applicable
FOS	2353	TGIF1	7050	Unknown	bav095	Not Applicable
FOS	2353	TGFBR2	7048	Unknown	bav095	Not Applicable
FOS	2353	TGFB1	7040	Unknown	bav095	Not Applicable
FOS	2353	TFPI2	7980	Unknown	bav095	Not Applicable
FOS	2353	TEX19	400629	Unknown	bav095	Not Applicable
FOS	2353	TES	26136	Unknown	bav095	Not Applicable
FOS	2353	TEPP	374739	Unknown	bav095	Not Applicable
FOS	2353	TEF	7008	Unknown	bav095	Not Applicable
FOS	2353	TDRD3	81550	Unknown	bav095	Not Applicable
FOS	2353	TCOF1	6949	Unknown	bav095	Not Applicable
FOS	2353	TCIRG1	10312	Unknown	bav095	Not Applicable
FOS	2353	TCF3	6929	Unknown	bav095	Not Applicable
FOS	2353	TCEANC	170082	Unknown	bav095	Not Applicable
FOS	2353	TCEA2	6919	Unknown	bav095	Not Applicable
FOS	2353	TBL1XR1	79718	Unknown	bav095	Not Applicable
FOS	2353	TBC1D8	11138	Unknown	bav095	Not Applicable
FOS	2353	TBC1D17	79735	Unknown	bav095	Not Applicable
FOS	2353	TBC1D15	64786	Unknown	bav095	Not Applicable
FOS	2353	TAZ	6901	Unknown	bav095	Not Applicable
FOS	2353	TAGLN2	8407	Unknown	bav095	Not Applicable
FOS	2353	TAF4	6874	Unknown	bav095	Not Applicable
FOS	2353	TAF15	8148	Unknown	bav095	Not Applicable
FOS	2353	TAF10	6881	Unknown	bav095	Not Applicable
FOS	2353	SYNPO	11346	Unknown	bav095	Not Applicable
FOS	2353	SYNGAP1	8831	Unknown	bav095	Not Applicable
FOS	2353	SUN1	23353	Unknown	bav095	Not Applicable
FOS	2353	SUMF2	25870	Unknown	bav095	Not Applicable
FOS	2353	SULT1A4	445329	Unknown	bav095	Not Applicable
FOS	2353	SULT1A3	6818	Unknown	bav095	Not Applicable
FOS	2353	STX3	6809	Unknown	bav095	Not Applicable
FOS	2353	STX17	55014	Unknown	bav095	Not Applicable
FOS	2353	STX16-NPEPL1	100534593	Unknown	bav095	Not Applicable
FOS	2353	STX16	8675	Unknown	bav095	Not Applicable
FOS	2353	STOML2	30968	Unknown	bav095	Not Applicable
FOS	2353	STK3	6788	Unknown	bav095	Not Applicable
FOS	2353	STARD13	90627	Unknown	bav095	Not Applicable
FOS	2353	ST8SIA6	338596	Unknown	bav095	Not Applicable
FOS	2353	ST7L	54879	Unknown	bav095	Not Applicable
FOS	2353	ST7-OT4	338069	Unknown	bav095	Not Applicable
FOS	2353	ST7	7982	Unknown	bav095	Not Applicable
FOS	2353	SSH2	85464	Unknown	bav095	Not Applicable
FOS	2353	SSBP3	23648	Unknown	bav095	Not Applicable
FOS	2353	SRXN1	140809	Unknown	bav095	Not Applicable
FOS	2353	SRR	63826	Unknown	bav095	Not Applicable
FOS	2353	SRPK2	6733	Unknown	bav095	Not Applicable
FOS	2353	SRI	6717	Unknown	bav095	Not Applicable
FOS	2353	SREBF1	6720	Unknown	bav095	Not Applicable
FOS	2353	SPTBN5	51332	Unknown	bav095	Not Applicable
FOS	2353	SPRY3	10251	Unknown	bav095	Not Applicable
FOS	2353	SPRR3	6707	Unknown	bav095	Not Applicable
FOS	2353	SPRR2A	6700	Unknown	bav095	Not Applicable
FOS	2353	SPRR1A	6698	Unknown	bav095	Not Applicable
FOS	2353	SPRED3	399473	Unknown	bav095	Not Applicable
FOS	2353	SPRED2	200734	Unknown	bav095	Not Applicable
FOS	2353	SPRED1	161742	Unknown	bav095	Not Applicable
FOS	2353	SPINK13	153218	Unknown	bav095	Not Applicable
FOS	2353	SPATC1	375686	Unknown	bav095	Not Applicable
FOS	2353	SPATA12	353324	Unknown	bav095	Not Applicable
FOS	2353	SP7	121340	Unknown	bav095	Not Applicable
FOS	2353	SOX9	6662	Unknown	bav095	Not Applicable
FOS	2353	SOS2	6655	Unknown	bav095	Not Applicable
FOS	2353	SOLH	6650	Unknown	bav095	Not Applicable
FOS	2353	SOCS6	9306	Unknown	bav095	Not Applicable
FOS	2353	SOAT2	8435	Unknown	bav095	Not Applicable
FOS	2353	SNX29	92017	Unknown	bav095	Not Applicable
FOS	2353	SNX27	81609	Unknown	bav095	Not Applicable
FOS	2353	SNPH	9751	Unknown	bav095	Not Applicable
FOS	2353	SNORD62B	692093	Unknown	bav095	Not Applicable
FOS	2353	SNORD62A	26786	Unknown	bav095	Not Applicable
FOS	2353	SNORD114-26	767606	Unknown	bav095	Not Applicable
FOS	2353	SNORD114-25	767605	Unknown	bav095	Not Applicable
FOS	2353	SNORD114-24	767604	Unknown	bav095	Not Applicable
FOS	2353	SNORD114-23	767603	Unknown	bav095	Not Applicable
FOS	2353	SNORD114-22	767600	Unknown	bav095	Not Applicable
FOS	2353	SNORD114-21	767599	Unknown	bav095	Not Applicable
FOS	2353	SNORA74B	677841	Unknown	bav095	Not Applicable
FOS	2353	SNORA70E	100379250	Unknown	bav095	Not Applicable
FOS	2353	SNHG3	8420	Unknown	bav095	Not Applicable
FOS	2353	SNCG	6623	Unknown	bav095	Not Applicable
FOS	2353	SMO	6608	Unknown	bav095	Not Applicable
FOS	2353	SMG6	23293	Unknown	bav095	Not Applicable
FOS	2353	SMCR5	140771	Unknown	bav095	Not Applicable
FOS	2353	SMARCB1	6598	Unknown	bav095	Not Applicable
FOS	2353	SMARCA5	8467	Unknown	bav095	Not Applicable
FOS	2353	SMAD4	4089	Unknown	bav095	Not Applicable
FOS	2353	SLMO1	10650	Unknown	bav095	Not Applicable
FOS	2353	SLFN12	55106	Unknown	bav095	Not Applicable
FOS	2353	SLC9A8	23315	Unknown	bav095	Not Applicable
FOS	2353	SLC9A5	6553	Unknown	bav095	Not Applicable
FOS	2353	SLC9A3R2	9351	Unknown	bav095	Not Applicable
FOS	2353	SLC6A8	6535	Unknown	bav095	Not Applicable
FOS	2353	SLC5A11	115584	Unknown	bav095	Not Applicable
FOS	2353	SLC4A8	9498	Unknown	bav095	Not Applicable
FOS	2353	SLC4A4	8671	Unknown	bav095	Not Applicable
FOS	2353	SLC4A1	6521	Unknown	bav095	Not Applicable
FOS	2353	SLC47A1	55244	Unknown	bav095	Not Applicable
FOS	2353	SLC41A3	54946	Unknown	bav095	Not Applicable
FOS	2353	SLC38A3	10991	Unknown	bav095	Not Applicable
FOS	2353	SLC35E4	339665	Unknown	bav095	Not Applicable
FOS	2353	SLC35C2	51006	Unknown	bav095	Not Applicable
FOS	2353	SLC34A3	142680	Unknown	bav095	Not Applicable
FOS	2353	SLC34A2	10568	Unknown	bav095	Not Applicable
FOS	2353	SLC26A1	10861	Unknown	bav095	Not Applicable
FOS	2353	SLC25A45	283130	Unknown	bav095	Not Applicable
FOS	2353	SLC25A44	9673	Unknown	bav095	Not Applicable
FOS	2353	SLC25A42	284439	Unknown	bav095	Not Applicable
FOS	2353	SLC25A25	114789	Unknown	bav095	Not Applicable
FOS	2353	SLC25A19	60386	Unknown	bav095	Not Applicable
FOS	2353	SLC25A12	8604	Unknown	bav095	Not Applicable
FOS	2353	SLC24A2	25769	Unknown	bav095	Not Applicable
FOS	2353	SLC22A2	6582	Unknown	bav095	Not Applicable
FOS	2353	SLAMF9	89886	Unknown	bav095	Not Applicable
FOS	2353	SIX4	51804	Unknown	bav095	Not Applicable
FOS	2353	SIT1	27240	Unknown	bav095	Not Applicable
FOS	2353	SIRT7	51547	Unknown	bav095	Not Applicable
FOS	2353	SHOC2	8036	Unknown	bav095	Not Applicable
FOS	2353	SHISA5	51246	Unknown	bav095	Not Applicable
FOS	2353	SHC4	399694	Unknown	bav095	Not Applicable
FOS	2353	SHC1	6464	Unknown	bav095	Not Applicable
FOS	2353	SH3KBP1	30011	Unknown	bav095	Not Applicable
FOS	2353	SH3BP5L	80851	Unknown	bav095	Not Applicable
FOS	2353	SH2D5	400745	Unknown	bav095	Not Applicable
FOS	2353	SGSM2	9905	Unknown	bav095	Not Applicable
FOS	2353	SGK494	124923	Unknown	bav095	Not Applicable
FOS	2353	SGK2	10110	Unknown	bav095	Not Applicable
FOS	2353	SFTPC	6440	Unknown	bav095	Not Applicable
FOS	2353	SFT2D3	84826	Unknown	bav095	Not Applicable
FOS	2353	SFRP4	6424	Unknown	bav095	Not Applicable
FOS	2353	SFN	2810	Unknown	bav095	Not Applicable
FOS	2353	SERPINE1	5054	Unknown	bav095	Not Applicable
FOS	2353	SERPINB1	1992	Unknown	bav095	Not Applicable
FOS	2353	SERINC5	256987	Unknown	bav095	Not Applicable
FOS	2353	SEPT9	10801	Unknown	bav095	Not Applicable
FOS	2353	SEPT4	5414	Unknown	bav095	Not Applicable
FOS	2353	SEMA5A	9037	Unknown	bav095	Not Applicable
FOS	2353	SEMA3F	6405	Unknown	bav095	Not Applicable
FOS	2353	SDSL	113675	Unknown	bav095	Not Applicable
FOS	2353	SDCBP2	27111	Unknown	bav095	Not Applicable
FOS	2353	SCYL3	57147	Unknown	bav095	Not Applicable
FOS	2353	SCARF1	8578	Unknown	bav095	Not Applicable
FOS	2353	SASH1	23328	Unknown	bav095	Not Applicable
FOS	2353	SAMD4A	23034	Unknown	bav095	Not Applicable
FOS	2353	SAMD3	154075	Unknown	bav095	Not Applicable
FOS	2353	SALL1	6299	Unknown	bav095	Not Applicable
FOS	2353	SAAL1	113174	Unknown	bav095	Not Applicable
FOS	2353	S100P	6286	Unknown	bav095	Not Applicable
FOS	2353	S100A8	6279	Unknown	bav095	Not Applicable
FOS	2353	S100A4	6275	Unknown	bav095	Not Applicable
FOS	2353	S100A3	6274	Unknown	bav095	Not Applicable
FOS	2353	RTN4RL2	349667	Unknown	bav095	Not Applicable
FOS	2353	RTN4RL1	146760	Unknown	bav095	Not Applicable
FOS	2353	RTN4	57142	Unknown	bav095	Not Applicable
FOS	2353	RPS6KA6	27330	Unknown	bav095	Not Applicable
FOS	2353	RPP40	10799	Unknown	bav095	Not Applicable
FOS	2353	RPP21	79897	Unknown	bav095	Not Applicable
FOS	2353	RPN2	6185	Unknown	bav095	Not Applicable
FOS	2353	RPL36A-HNRNPH2	100529097	Unknown	bav095	Not Applicable
FOS	2353	RPL36A	6173	Unknown	bav095	Not Applicable
FOS	2353	RPL26L1	51121	Unknown	bav095	Not Applicable
FOS	2353	RPL13AP20	387841	Unknown	bav095	Not Applicable
FOS	2353	RPAP3	79657	Unknown	bav095	Not Applicable
FOS	2353	RPAP1	26015	Unknown	bav095	Not Applicable
FOS	2353	RP1L1	94137	Unknown	bav095	Not Applicable
FOS	2353	ROM1	6094	Unknown	bav095	Not Applicable
FOS	2353	ROCK2	9475	Unknown	bav095	Not Applicable
FOS	2353	RNF34	80196	Unknown	bav095	Not Applicable
FOS	2353	RNF224	643596	Unknown	bav095	Not Applicable
FOS	2353	RNF217	154214	Unknown	bav095	Not Applicable
FOS	2353	RNF208	727800	Unknown	bav095	Not Applicable
FOS	2353	RNF183	138065	Unknown	bav095	Not Applicable
FOS	2353	RNF115	27246	Unknown	bav095	Not Applicable
FOS	2353	RNF10	9921	Unknown	bav095	Not Applicable
FOS	2353	RIT1	6016	Unknown	bav095	Not Applicable
FOS	2353	RIMS3	9783	Unknown	bav095	Not Applicable
FOS	2353	RIMBP3C	150221	Unknown	bav095	Not Applicable
FOS	2353	RILP	83547	Unknown	bav095	Not Applicable
FOS	2353	RHPN2	85415	Unknown	bav095	Not Applicable
FOS	2353	RHOV	171177	Unknown	bav095	Not Applicable
FOS	2353	REXO2	25996	Unknown	bav095	Not Applicable
FOS	2353	REPIN1	29803	Unknown	bav095	Not Applicable
FOS	2353	RELT	84957	Unknown	bav095	Not Applicable
FOS	2353	REEP3	221035	Unknown	bav095	Not Applicable
FOS	2353	RCC1	1104	Unknown	bav095	Not Applicable
FOS	2353	RBPJL	11317	Unknown	bav095	Not Applicable
FOS	2353	RBP4	5950	Unknown	bav095	Not Applicable
FOS	2353	RBMXL1	494115	Unknown	bav095	Not Applicable
FOS	2353	RBM25	58517	Unknown	bav095	Not Applicable
FOS	2353	RBM15	64783	Unknown	bav095	Not Applicable
FOS	2353	RBBP7	5931	Unknown	bav095	Not Applicable
FOS	2353	RB1CC1	9821	Unknown	bav095	Not Applicable
FOS	2353	RASSF5	83593	Unknown	bav095	Not Applicable
FOS	2353	RASSF3	283349	Unknown	bav095	Not Applicable
FOS	2353	RASSF1	11186	Unknown	bav095	Not Applicable
FOS	2353	RASA2	5922	Unknown	bav095	Not Applicable
FOS	2353	RARG	5916	Unknown	bav095	Not Applicable
FOS	2353	RAPGEF2	9693	Unknown	bav095	Not Applicable
FOS	2353	RANGAP1	5905	Unknown	bav095	Not Applicable
FOS	2353	RALGPS1	9649	Unknown	bav095	Not Applicable
FOS	2353	RALGDS	5900	Unknown	bav095	Not Applicable
FOS	2353	RAI14	26064	Unknown	bav095	Not Applicable
FOS	2353	RAET1L	154064	Unknown	bav095	Not Applicable
FOS	2353	RAD23B	5887	Unknown	bav095	Not Applicable
FOS	2353	RABL2B	11158	Unknown	bav095	Not Applicable
FOS	2353	RABL2A	11159	Unknown	bav095	Not Applicable
FOS	2353	RABGAP1L	9910	Unknown	bav095	Not Applicable
FOS	2353	RABGAP1	23637	Unknown	bav095	Not Applicable
FOS	2353	RAB9A	9367	Unknown	bav095	Not Applicable
FOS	2353	RAB5B	5869	Unknown	bav095	Not Applicable
FOS	2353	RAB3D	9545	Unknown	bav095	Not Applicable
FOS	2353	RAB37	326624	Unknown	bav095	Not Applicable
FOS	2353	RAB30	27314	Unknown	bav095	Not Applicable
FOS	2353	RAB27B	5874	Unknown	bav095	Not Applicable
FOS	2353	RAB26	25837	Unknown	bav095	Not Applicable
FOS	2353	RAB13	5872	Unknown	bav095	Not Applicable
FOS	2353	RAB11FIP1	80223	Unknown	bav095	Not Applicable
FOS	2353	QSER1	79832	Unknown	bav095	Not Applicable
FOS	2353	PUSL1	126789	Unknown	bav095	Not Applicable
FOS	2353	PTPRR	5801	Unknown	bav095	Not Applicable
FOS	2353	PTPN3	5774	Unknown	bav095	Not Applicable
FOS	2353	PTPN1	5770	Unknown	bav095	Not Applicable
FOS	2353	PTN	5764	Unknown	bav095	Not Applicable
FOS	2353	PTH1R	5745	Unknown	bav095	Not Applicable
FOS	2353	PTGS2	5743	Unknown	bav095	Not Applicable
FOS	2353	PTGR1	22949	Unknown	bav095	Not Applicable
FOS	2353	PTGDS	5730	Unknown	bav095	Not Applicable
FOS	2353	PSORS1C1	170679	Unknown	bav095	Not Applicable
FOS	2353	PSMG3	84262	Unknown	bav095	Not Applicable
FOS	2353	PSMD9	5715	Unknown	bav095	Not Applicable
FOS	2353	PSMC2	5701	Unknown	bav095	Not Applicable
FOS	2353	PSMC1	5700	Unknown	bav095	Not Applicable
FOS	2353	PSCA	8000	Unknown	bav095	Not Applicable
FOS	2353	PRSS54	221191	Unknown	bav095	Not Applicable
FOS	2353	PRSS53	339105	Unknown	bav095	Not Applicable
FOS	2353	PRSS41	360226	Unknown	bav095	Not Applicable
FOS	2353	PRSS36	146547	Unknown	bav095	Not Applicable
FOS	2353	PRR21	643905	Unknown	bav095	Not Applicable
FOS	2353	PRPS1	5631	Unknown	bav095	Not Applicable
FOS	2353	PRPF8	10594	Unknown	bav095	Not Applicable
FOS	2353	PROSC	11212	Unknown	bav095	Not Applicable
FOS	2353	PROK2	60675	Unknown	bav095	Not Applicable
FOS	2353	PROCR	10544	Unknown	bav095	Not Applicable
FOS	2353	PRKRIP1	79706	Unknown	bav095	Not Applicable
FOS	2353	PRKAR2A	5576	Unknown	bav095	Not Applicable
FOS	2353	PRDX6	9588	Unknown	bav095	Not Applicable
FOS	2353	PRAF2	11230	Unknown	bav095	Not Applicable
FOS	2353	PPP2R5A	5525	Unknown	bav095	Not Applicable
FOS	2353	PPP2R1B	5519	Unknown	bav095	Not Applicable
FOS	2353	PPP1R9A	55607	Unknown	bav095	Not Applicable
FOS	2353	PPP1R1C	151242	Unknown	bav095	Not Applicable
FOS	2353	PPP1R13L	10848	Unknown	bav095	Not Applicable
FOS	2353	POU4F3	5459	Unknown	bav095	Not Applicable
FOS	2353	PORCN	64840	Unknown	bav095	Not Applicable
FOS	2353	POLR2J3	548644	Unknown	bav095	Not Applicable
FOS	2353	POLR2H	5437	Unknown	bav095	Not Applicable
FOS	2353	POLL	27343	Unknown	bav095	Not Applicable
FOS	2353	PNPLA8	50640	Unknown	bav095	Not Applicable
FOS	2353	PNPLA3	80339	Unknown	bav095	Not Applicable
FOS	2353	PLXNA1	5361	Unknown	bav095	Not Applicable
FOS	2353	PLXDC1	57125	Unknown	bav095	Not Applicable
FOS	2353	PLP2	5355	Unknown	bav095	Not Applicable
FOS	2353	PLIN3	10226	Unknown	bav095	Not Applicable
FOS	2353	PLEKHH3	79990	Unknown	bav095	Not Applicable
FOS	2353	PLEKHG6	55200	Unknown	bav095	Not Applicable
FOS	2353	PLEKHA4	57664	Unknown	bav095	Not Applicable
FOS	2353	PLEKHA2	59339	Unknown	bav095	Not Applicable
FOS	2353	PLEK2	26499	Unknown	bav095	Not Applicable
FOS	2353	PLCL2	23228	Unknown	bav095	Not Applicable
FOS	2353	PLCD1	5333	Unknown	bav095	Not Applicable
FOS	2353	PLAUR	5329	Unknown	bav095	Not Applicable
FOS	2353	PLAA	9373	Unknown	bav095	Not Applicable
FOS	2353	PLA2G2E	30814	Unknown	bav095	Not Applicable
FOS	2353	PIWIL4	143689	Unknown	bav095	Not Applicable
FOS	2353	PIM2	11040	Unknown	bav095	Not Applicable
FOS	2353	PICK1	9463	Unknown	bav095	Not Applicable
FOS	2353	PHKA1	5255	Unknown	bav095	Not Applicable
FOS	2353	PHF20L1	51105	Unknown	bav095	Not Applicable
FOS	2353	PHF10	55274	Unknown	bav095	Not Applicable
FOS	2353	PGR	5241	Unknown	bav095	Not Applicable
FOS	2353	PGM5	5239	Unknown	bav095	Not Applicable
FOS	2353	PGF	5228	+	bav095	Not Applicable
FOS	2353	PFN1	5216	Unknown	bav095	Not Applicable
FOS	2353	PFKFB2	5208	Unknown	bav095	Not Applicable
FOS	2353	PEX11A	8800	Unknown	bav095	Not Applicable
FOS	2353	PENK	5179	Unknown	bav095	Not Applicable
FOS	2353	PDK1	5163	Unknown	bav095	Not Applicable
FOS	2353	PDIA3	2923	Unknown	bav095	Not Applicable
FOS	2353	PDHA1	5160	Unknown	bav095	Not Applicable
FOS	2353	PDGFRB	5159	Unknown	bav095	Not Applicable
FOS	2353	PDE8A	5151	Unknown	bav095	Not Applicable
FOS	2353	PDE4A	5141	Unknown	bav095	Not Applicable
FOS	2353	PCYT2	5833	Unknown	bav095	Not Applicable
FOS	2353	PCSK6	5046	Unknown	bav095	Not Applicable
FOS	2353	PCGF5	84333	Unknown	bav095	Not Applicable
FOS	2353	PCDHGB1	56104	Unknown	bav095	Not Applicable
FOS	2353	PCDHGA4	56111	Unknown	bav095	Not Applicable
FOS	2353	PCDH17	27253	Unknown	bav095	Not Applicable
FOS	2353	PCDH10	57575	Unknown	bav095	Not Applicable
FOS	2353	PAWR	5074	Unknown	bav095	Not Applicable
FOS	2353	PARP15	165631	Unknown	bav095	Not Applicable
FOS	2353	PAPSS2	9060	Unknown	bav095	Not Applicable
FOS	2353	PAK6	56924	Unknown	bav095	Not Applicable
FOS	2353	OXT	5020	Unknown	bav095	Not Applicable
FOS	2353	OVOL1	5017	Unknown	bav095	Not Applicable
FOS	2353	OR8G1	26494	Unknown	bav095	Not Applicable
FOS	2353	OR8B3	390271	Unknown	bav095	Not Applicable
FOS	2353	OR6B3	150681	Unknown	bav095	Not Applicable
FOS	2353	OR52B2	255725	Unknown	bav095	Not Applicable
FOS	2353	OR4C45	403257	Unknown	bav095	Not Applicable
FOS	2353	OR1Q1	158131	Unknown	bav095	Not Applicable
FOS	2353	OR1E2	8388	Unknown	bav095	Not Applicable
FOS	2353	OR1E1	8387	Unknown	bav095	Not Applicable
FOS	2353	OR13J1	392309	Unknown	bav095	Not Applicable
FOS	2353	OPA1	4976	Unknown	bav095	Not Applicable
FOS	2353	OLR1	4973	Unknown	bav095	Not Applicable
FOS	2353	OCIAD2	132299	Unknown	bav095	Not Applicable
FOS	2353	NUP98	4928	Unknown	bav095	Not Applicable
FOS	2353	NUBP1	4682	Unknown	bav095	Not Applicable
FOS	2353	NTF3	4908	Unknown	bav095	Not Applicable
FOS	2353	NT5C2	22978	Unknown	bav095	Not Applicable
FOS	2353	NRAP	4892	Unknown	bav095	Not Applicable
FOS	2353	NR4A3	8013	Unknown	bav095	Not Applicable
FOS	2353	NR2F6	2063	Unknown	bav095	Not Applicable
FOS	2353	NR0B1	190	Unknown	bav095	Not Applicable
FOS	2353	NQO1	1728	Unknown	bav095	Not Applicable
FOS	2353	NPTXR	23467	Unknown	bav095	Not Applicable
FOS	2353	NPTX2	4885	Unknown	bav095	Not Applicable
FOS	2353	NPTN	27020	Unknown	bav095	Not Applicable
FOS	2353	NPR2	4882	Unknown	bav095	Not Applicable
FOS	2353	NPPA	4878	Unknown	bav095	Not Applicable
FOS	2353	NPB	256933	Unknown	bav095	Not Applicable
FOS	2353	NOS1	4842	Unknown	bav095	Not Applicable
FOS	2353	NMT1	4836	Unknown	bav095	Not Applicable
FOS	2353	NME1-NME2	654364	Unknown	bav095	Not Applicable
FOS	2353	NME1	4830	Unknown	bav095	Not Applicable
FOS	2353	NLK	51701	Unknown	bav095	Not Applicable
FOS	2353	NKX2-8	26257	Unknown	bav095	Not Applicable
FOS	2353	NISCH	11188	Unknown	bav095	Not Applicable
FOS	2353	NINJ2	4815	Unknown	bav095	Not Applicable
FOS	2353	NGF	4803	Unknown	bav095	Not Applicable
FOS	2353	NFX1	4799	Unknown	bav095	Not Applicable
FOS	2353	NFATC2	4773	Unknown	bav095	Not Applicable
FOS	2353	NEURL	9148	Unknown	bav095	Not Applicable
FOS	2353	NEU1	4758	Unknown	bav095	Not Applicable
FOS	2353	NEK2	4751	Unknown	bav095	Not Applicable
FOS	2353	NEDD4L	23327	Unknown	bav095	Not Applicable
FOS	2353	NEDD4	4734	Unknown	bav095	Not Applicable
FOS	2353	NECAP1	25977	Unknown	bav095	Not Applicable
FOS	2353	NECAB3	63941	Unknown	bav095	Not Applicable
FOS	2353	NDUFS8	4728	Unknown	bav095	Not Applicable
FOS	2353	NDRG1	10397	Unknown	bav095	Not Applicable
FOS	2353	NDFIP2-AS1	100874208	Unknown	bav095	Not Applicable
FOS	2353	NBL1	4681	Unknown	bav095	Not Applicable
FOS	2353	NAV2-AS5	100874012	Unknown	bav095	Not Applicable
FOS	2353	NAP1L2	4674	Unknown	bav095	Not Applicable
FOS	2353	NAA25	80018	Unknown	bav095	Not Applicable
FOS	2353	N4BP2	55728	Unknown	bav095	Not Applicable
FOS	2353	MYO1E	4643	Unknown	bav095	Not Applicable
FOS	2353	MYH9	4627	Unknown	bav095	Not Applicable
FOS	2353	MYCBP2	23077	Unknown	bav095	Not Applicable
FOS	2353	MUC20	200958	Unknown	bav095	Not Applicable
FOS	2353	MUC17	140453	Unknown	bav095	Not Applicable
FOS	2353	MTUS1	57509	Unknown	bav095	Not Applicable
FOS	2353	MTMR9LP	339483	Unknown	bav095	Not Applicable
FOS	2353	MTMR4	9110	Unknown	bav095	Not Applicable
FOS	2353	MTMR2	8898	Unknown	bav095	Not Applicable
FOS	2353	MTMR11	10903	Unknown	bav095	Not Applicable
FOS	2353	MTFP1	51537	Unknown	bav095	Not Applicable
FOS	2353	MTCH2	23788	Unknown	bav095	Not Applicable
FOS	2353	MT2A	4502	Unknown	bav095	Not Applicable
FOS	2353	MT1A	4489	Unknown	bav095	Not Applicable
FOS	2353	MSR1	4481	Unknown	bav095	Not Applicable
FOS	2353	MSANTD3	91283	Unknown	bav095	Not Applicable
FOS	2353	MRPS36	92259	Unknown	bav095	Not Applicable
FOS	2353	MRPS24	64951	Unknown	bav095	Not Applicable
FOS	2353	MRPS16	51021	Unknown	bav095	Not Applicable
FOS	2353	MPP5	64398	Unknown	bav095	Not Applicable
FOS	2353	MMP7	4316	Unknown	bav095	Not Applicable
FOS	2353	MMP13	4322	Unknown	bav095	Not Applicable
FOS	2353	MMP1	4312	+	bav095	Not Applicable
FOS	2353	MLLT11	10962	Unknown	bav095	Not Applicable
FOS	2353	MLL4	9757	Unknown	bav095	Not Applicable
FOS	2353	MKS1	54903	Unknown	bav095	Not Applicable
FOS	2353	MKLN1	4289	Unknown	bav095	Not Applicable
FOS	2353	MIR942	100126331	Unknown	bav095	Not Applicable
FOS	2353	MIR9-3	407051	Unknown	bav095	Not Applicable
FOS	2353	MIR802	768219	Unknown	bav095	Not Applicable
FOS	2353	MIR711	100313843	Unknown	bav095	Not Applicable
FOS	2353	MIR632	693217	Unknown	bav095	Not Applicable
FOS	2353	MIR592	693177	Unknown	bav095	Not Applicable
FOS	2353	MIR578	693163	Unknown	bav095	Not Applicable
FOS	2353	MIR548Z	100500856	Unknown	bav095	Not Applicable
FOS	2353	MIR548O2	100616190	Unknown	bav095	Not Applicable
FOS	2353	MIR548G	100313938	Unknown	bav095	Not Applicable
FOS	2353	MIR5188	100847004	Unknown	bav095	Not Applicable
FOS	2353	MIR4743	100616366	Unknown	bav095	Not Applicable
FOS	2353	MIR4669	100616236	Unknown	bav095	Not Applicable
FOS	2353	MIR4665	100616288	Unknown	bav095	Not Applicable
FOS	2353	MIR4659B	100616372	Unknown	bav095	Not Applicable
FOS	2353	MIR4653	100616117	Unknown	bav095	Not Applicable
FOS	2353	MIR4648	100616116	Unknown	bav095	Not Applicable
FOS	2353	MIR4645	100616285	Unknown	bav095	Not Applicable
FOS	2353	MIR4505	100616158	Unknown	bav095	Not Applicable
FOS	2353	MIR4435-2	100616341	Unknown	bav095	Not Applicable
FOS	2353	MIR4435-1	100616499	Unknown	bav095	Not Applicable
FOS	2353	MIR4322	100422925	Unknown	bav095	Not Applicable
FOS	2353	MIR4289	100423015	Unknown	bav095	Not Applicable
FOS	2353	MIR4281	100422962	Unknown	bav095	Not Applicable
FOS	2353	MIR4276	100423042	Unknown	bav095	Not Applicable
FOS	2353	MIR4263	100422965	Unknown	bav095	Not Applicable
FOS	2353	MIR4260	100422894	Unknown	bav095	Not Applicable
FOS	2353	MIR4258	100423020	Unknown	bav095	Not Applicable
FOS	2353	MIR3973	100616311	Unknown	bav095	Not Applicable
FOS	2353	MIR3926-1	100500870	Unknown	bav095	Not Applicable
FOS	2353	MIR3675	100500876	Unknown	bav095	Not Applicable
FOS	2353	MIR3661	100500905	Unknown	bav095	Not Applicable
FOS	2353	MIR3654	100500804	Unknown	bav095	Not Applicable
FOS	2353	MIR3614	100500827	Unknown	bav095	Not Applicable
FOS	2353	MIR3545	100616173	Unknown	bav095	Not Applicable
FOS	2353	MIR330	442902	Unknown	bav095	Not Applicable
FOS	2353	MIR3165	100422953	Unknown	bav095	Not Applicable
FOS	2353	MIR3148	100422876	Unknown	bav095	Not Applicable
FOS	2353	MIR3117	100422871	Unknown	bav095	Not Applicable
FOS	2353	MIR30A	407029	Unknown	bav095	Not Applicable
FOS	2353	MIR301B	100126318	Unknown	bav095	Not Applicable
FOS	2353	MIR29C	407026	Unknown	bav095	Not Applicable
FOS	2353	MIR29B2	407025	Unknown	bav095	Not Applicable
FOS	2353	MIR22HG	84981	Unknown	bav095	Not Applicable
FOS	2353	MIR22	407004	Unknown	bav095	Not Applicable
FOS	2353	MIR212	406994	Unknown	bav095	Not Applicable
FOS	2353	MIR203	406986	Unknown	bav095	Not Applicable
FOS	2353	MIR200C	406985	Unknown	bav095	Not Applicable
FOS	2353	MIR155	406947	Unknown	bav095	Not Applicable
FOS	2353	MIR153-2	406945	Unknown	bav095	Not Applicable
FOS	2353	MIR141	406933	Unknown	bav095	Not Applicable
FOS	2353	MIR139	406931	Unknown	bav095	Not Applicable
FOS	2353	MIR132	406921	Unknown	bav095	Not Applicable
FOS	2353	MIR130B	406920	Unknown	bav095	Not Applicable
FOS	2353	MIR1266	100302202	Unknown	bav095	Not Applicable
FOS	2353	MIR125B2	406912	Unknown	bav095	Not Applicable
FOS	2353	MIR1253	100302208	Unknown	bav095	Not Applicable
FOS	2353	MIR1247	100302145	Unknown	bav095	Not Applicable
FOS	2353	MIR1208	100302281	Unknown	bav095	Not Applicable
FOS	2353	MIR1207	100302175	Unknown	bav095	Not Applicable
FOS	2353	MIOS	54468	Unknown	bav095	Not Applicable
FOS	2353	MID1	4281	Unknown	bav095	Not Applicable
FOS	2353	MICALL2	79778	Unknown	bav095	Not Applicable
FOS	2353	MICAL2	9645	Unknown	bav095	Not Applicable
FOS	2353	MGC32805	153163	Unknown	bav095	Not Applicable
FOS	2353	MGC16703	113691	Unknown	bav095	Not Applicable
FOS	2353	MGC12916	84815	Unknown	bav095	Not Applicable
FOS	2353	MFSD6	54842	Unknown	bav095	Not Applicable
FOS	2353	MFSD12	126321	Unknown	bav095	Not Applicable
FOS	2353	MFN2	9927	Unknown	bav095	Not Applicable
FOS	2353	MFI2	4241	Unknown	bav095	Not Applicable
FOS	2353	METRN	79006	Unknown	bav095	Not Applicable
FOS	2353	MEF2D	4209	Unknown	bav095	Not Applicable
FOS	2353	ME1	4199	Unknown	bav095	Not Applicable
FOS	2353	MBLAC1	255374	Unknown	bav095	Not Applicable
FOS	2353	MBD6	114785	Unknown	bav095	Not Applicable
FOS	2353	MATN1	4146	Unknown	bav095	Not Applicable
FOS	2353	MAST2	23139	Unknown	bav095	Not Applicable
FOS	2353	MARK1	4139	Unknown	bav095	Not Applicable
FOS	2353	MAPRE2	10982	Unknown	bav095	Not Applicable
FOS	2353	MAPK10	5602	Unknown	bav095	Not Applicable
FOS	2353	MAP4K5	11183	Unknown	bav095	Not Applicable
FOS	2353	MAP4K3	8491	Unknown	bav095	Not Applicable
FOS	2353	MAP3K14	9020	Unknown	bav095	Not Applicable
FOS	2353	MAP2K3	5606	Unknown	bav095	Not Applicable
FOS	2353	MAP2	4133	Unknown	bav095	Not Applicable
FOS	2353	MAP1LC3B	81631	Unknown	bav095	Not Applicable
FOS	2353	MAN1B1	11253	Unknown	bav095	Not Applicable
FOS	2353	MALT1	10892	Unknown	bav095	Not Applicable
FOS	2353	MAGEF1	64110	Unknown	bav095	Not Applicable
FOS	2353	MAFG-AS1	92659	Unknown	bav095	Not Applicable
FOS	2353	MAFG	4097	Unknown	bav095	Not Applicable
FOS	2353	MADD	8567	Unknown	bav095	Not Applicable
FOS	2353	MAB21L3	126868	Unknown	bav095	Not Applicable
FOS	2353	LYPLA2	11313	Unknown	bav095	Not Applicable
FOS	2353	LYPD1	116372	Unknown	bav095	Not Applicable
FOS	2353	LY9	4063	Unknown	bav095	Not Applicable
FOS	2353	LY6K	54742	Unknown	bav095	Not Applicable
FOS	2353	LTBP2	4053	Unknown	bav095	Not Applicable
FOS	2353	LSP1	4046	Unknown	bav095	Not Applicable
FOS	2353	LRRN4CL	221091	Unknown	bav095	Not Applicable
FOS	2353	LRRC27	80313	Unknown	bav095	Not Applicable
FOS	2353	LRFN1	57622	Unknown	bav095	Not Applicable
FOS	2353	LPXN	9404	Unknown	bav095	Not Applicable
FOS	2353	LPIN2	9663	Unknown	bav095	Not Applicable
FOS	2353	LPHN2	23266	Unknown	bav095	Not Applicable
FOS	2353	LPAR5	57121	Unknown	bav095	Not Applicable
FOS	2353	LOR	4014	Unknown	bav095	Not Applicable
FOS	2353	LONRF1	91694	Unknown	bav095	Not Applicable
FOS	2353	LOC729013	729013	Unknown	bav095	Not Applicable
FOS	2353	LOC727710	727710	Unknown	bav095	Not Applicable
FOS	2353	LOC646329	646329	Unknown	bav095	Not Applicable
FOS	2353	LOC645212	645212	Unknown	bav095	Not Applicable
FOS	2353	LOC401109	401109	Unknown	bav095	Not Applicable
FOS	2353	LOC400891	400891	Unknown	bav095	Not Applicable
FOS	2353	LOC399715	399715	Unknown	bav095	Not Applicable
FOS	2353	LOC392364	392364	Unknown	bav095	Not Applicable
FOS	2353	LOC388553	388553	Unknown	bav095	Not Applicable
FOS	2353	LOC387895	387895	Unknown	bav095	Not Applicable
FOS	2353	LOC340073	340073	Unknown	bav095	Not Applicable
FOS	2353	LOC339894	339894	Unknown	bav095	Not Applicable
FOS	2353	LOC338758	338758	Unknown	bav095	Not Applicable
FOS	2353	LOC286238	286238	Unknown	bav095	Not Applicable
FOS	2353	LOC285762	285762	Unknown	bav095	Not Applicable
FOS	2353	LOC284950	284950	Unknown	bav095	Not Applicable
FOS	2353	LOC284080	284080	Unknown	bav095	Not Applicable
FOS	2353	LOC283624	283624	Unknown	bav095	Not Applicable
FOS	2353	LOC257358	257358	Unknown	bav095	Not Applicable
FOS	2353	LOC158376	158376	Unknown	bav095	Not Applicable
FOS	2353	LOC151534	151534	Unknown	bav095	Not Applicable
FOS	2353	LOC148696	148696	Unknown	bav095	Not Applicable
FOS	2353	LOC100862671	100862671	Unknown	bav095	Not Applicable
FOS	2353	LOC100652739	100652739	Unknown	bav095	Not Applicable
FOS	2353	LOC100507605	100507605	Unknown	bav095	Not Applicable
FOS	2353	LOC100507589	100507589	Unknown	bav095	Not Applicable
FOS	2353	LOC100507410	100507410	Unknown	bav095	Not Applicable
FOS	2353	LOC100507254	100507254	Unknown	bav095	Not Applicable
FOS	2353	LOC100507091	100507091	Unknown	bav095	Not Applicable
FOS	2353	LOC100507032	100507032	Unknown	bav095	Not Applicable
FOS	2353	LOC100506963	100506963	Unknown	bav095	Not Applicable
FOS	2353	LOC100506939	100506939	Unknown	bav095	Not Applicable
FOS	2353	LOC100506779	100506779	Unknown	bav095	Not Applicable
FOS	2353	LOC100506746	100506746	Unknown	bav095	Not Applicable
FOS	2353	LOC100506713	100506713	Unknown	bav095	Not Applicable
FOS	2353	LOC100506233	100506233	Unknown	bav095	Not Applicable
FOS	2353	LOC100506190	100506190	Unknown	bav095	Not Applicable
FOS	2353	LOC100287314	100287314	Unknown	bav095	Not Applicable
FOS	2353	LOC100188947	100188947	Unknown	bav095	Not Applicable
FOS	2353	LOC100132891	100132891	Unknown	bav095	Not Applicable
FOS	2353	LOC100132078	100132078	Unknown	bav095	Not Applicable
FOS	2353	LOC100131257	100131257	Unknown	bav095	Not Applicable
FOS	2353	LOC100130197	100130197	Unknown	bav095	Not Applicable
FOS	2353	LOC100130155	100130155	Unknown	bav095	Not Applicable
FOS	2353	LOC100128788	100128788	Unknown	bav095	Not Applicable
FOS	2353	LOC100128750	100128750	Unknown	bav095	Not Applicable
FOS	2353	LOC100128338	100128338	Unknown	bav095	Not Applicable
FOS	2353	LOC100128288	100128288	Unknown	bav095	Not Applicable
FOS	2353	LOC100125556	100125556	Unknown	bav095	Not Applicable
FOS	2353	LOC100093631	100093631	Unknown	bav095	Not Applicable
FOS	2353	LMO1	4004	Unknown	bav095	Not Applicable
FOS	2353	LINC00592	283404	Unknown	bav095	Not Applicable
FOS	2353	LINC00589	619351	Unknown	bav095	Not Applicable
FOS	2353	LINC00578	100505566	Unknown	bav095	Not Applicable
FOS	2353	LINC00568	100874054	Unknown	bav095	Not Applicable
FOS	2353	LINC00499	100874047	Unknown	bav095	Not Applicable
FOS	2353	LINC00467	84791	Unknown	bav095	Not Applicable
FOS	2353	LINC00256A	286333	Unknown	bav095	Not Applicable
FOS	2353	LINC00239	145200	Unknown	bav095	Not Applicable
FOS	2353	LINC00167	440072	Unknown	bav095	Not Applicable
FOS	2353	LINC00114	400866	Unknown	bav095	Not Applicable
FOS	2353	LINC00111	54090	Unknown	bav095	Not Applicable
FOS	2353	LIMS1	3987	Unknown	bav095	Not Applicable
FOS	2353	LIMK1	3984	Unknown	bav095	Not Applicable
FOS	2353	LIMA1	51474	Unknown	bav095	Not Applicable
FOS	2353	LIFR	3977	Unknown	bav095	Not Applicable
FOS	2353	LHX6	26468	Unknown	bav095	Not Applicable
FOS	2353	LHX2	9355	Unknown	bav095	Not Applicable
FOS	2353	LGR6	59352	Unknown	bav095	Not Applicable
FOS	2353	LGALSL	29094	Unknown	bav095	Not Applicable
FOS	2353	LGALS3	3958	Unknown	bav095	Not Applicable
FOS	2353	LEPR	3953	Unknown	bav095	Not Applicable
FOS	2353	LEKR1	389170	Unknown	bav095	Not Applicable
FOS	2353	LDLRAP1	26119	Unknown	bav095	Not Applicable
FOS	2353	LCNL1	401562	Unknown	bav095	Not Applicable
FOS	2353	LCE3A	353142	Unknown	bav095	Not Applicable
FOS	2353	LBX2	85474	Unknown	bav095	Not Applicable
FOS	2353	LAPTM5	7805	Unknown	bav095	Not Applicable
FOS	2353	LAMC1	3915	Unknown	bav095	Not Applicable
FOS	2353	LAMB3	3914	Unknown	bav095	Not Applicable
FOS	2353	LAMA3	3909	Unknown	bav095	Not Applicable
FOS	2353	KY	339855	Unknown	bav095	Not Applicable
FOS	2353	KRTAP4-1	85285	Unknown	bav095	Not Applicable
FOS	2353	KRTAP2-4	85294	Unknown	bav095	Not Applicable
FOS	2353	KRTAP15-1	254950	Unknown	bav095	Not Applicable
FOS	2353	KRT72	140807	Unknown	bav095	Not Applicable
FOS	2353	KRT7	3855	Unknown	bav095	Not Applicable
FOS	2353	KRT6A	3853	Unknown	bav095	Not Applicable
FOS	2353	KRT5	3852	Unknown	bav095	Not Applicable
FOS	2353	KRT4	3851	Unknown	bav095	Not Applicable
FOS	2353	KRT3	3850	Unknown	bav095	Not Applicable
FOS	2353	KPNA7	402569	Unknown	bav095	Not Applicable
FOS	2353	KLKP1	606293	Unknown	bav095	Not Applicable
FOS	2353	KLK9	284366	Unknown	bav095	Not Applicable
FOS	2353	KLF5	688	Unknown	bav095	Not Applicable
FOS	2353	KLF4	9314	Unknown	bav095	Not Applicable
FOS	2353	KLF15	28999	Unknown	bav095	Not Applicable
FOS	2353	KLF12	11278	Unknown	bav095	Not Applicable
FOS	2353	KLF10	7071	Unknown	bav095	Not Applicable
FOS	2353	KLC1	3831	Unknown	bav095	Not Applicable
FOS	2353	KIFC3	3801	Unknown	bav095	Not Applicable
FOS	2353	KIF5A	3798	Unknown	bav095	Not Applicable
FOS	2353	KIF20B	9585	Unknown	bav095	Not Applicable
FOS	2353	KIF20A	10112	Unknown	bav095	Not Applicable
FOS	2353	KIF14	9928	Unknown	bav095	Not Applicable
FOS	2353	KIAA1683	80726	Unknown	bav095	Not Applicable
FOS	2353	KIAA1598	57698	Unknown	bav095	Not Applicable
FOS	2353	KIAA1524	57650	Unknown	bav095	Not Applicable
FOS	2353	KIAA1199	57214	Unknown	bav095	Not Applicable
FOS	2353	KIAA0922	23240	Unknown	bav095	Not Applicable
FOS	2353	KIAA0664	23277	Unknown	bav095	Not Applicable
FOS	2353	KIAA0368	23392	Unknown	bav095	Not Applicable
FOS	2353	KIAA0319L	79932	Unknown	bav095	Not Applicable
FOS	2353	KHDC1L	100129128	Unknown	bav095	Not Applicable
FOS	2353	KDM6A	7403	Unknown	bav095	Not Applicable
FOS	2353	KDM4C	23081	Unknown	bav095	Not Applicable
FOS	2353	KDM3B	51780	Unknown	bav095	Not Applicable
FOS	2353	KDM2A	22992	Unknown	bav095	Not Applicable
FOS	2353	KDELC2	143888	Unknown	bav095	Not Applicable
FOS	2353	KCTD20	222658	Unknown	bav095	Not Applicable
FOS	2353	KCNN4	3783	Unknown	bav095	Not Applicable
FOS	2353	KCNN3	3782	Unknown	bav095	Not Applicable
FOS	2353	KCNN2	3781	Unknown	bav095	Not Applicable
FOS	2353	KCNMB2	10242	Unknown	bav095	Not Applicable
FOS	2353	KCNK10	54207	Unknown	bav095	Not Applicable
FOS	2353	KCNJ18	100134444	Unknown	bav095	Not Applicable
FOS	2353	KCNH4	23415	Unknown	bav095	Not Applicable
FOS	2353	KCNH3	23416	Unknown	bav095	Not Applicable
FOS	2353	KCNAB2	8514	Unknown	bav095	Not Applicable
FOS	2353	KAZN	23254	Unknown	bav095	Not Applicable
FOS	2353	KAT7	11143	Unknown	bav095	Not Applicable
FOS	2353	JRK	8629	Unknown	bav095	Not Applicable
FOS	2353	JAK2	3717	Unknown	bav095	Not Applicable
FOS	2353	ITPKA	3706	Unknown	bav095	Not Applicable
FOS	2353	ITGA7	3679	Unknown	bav095	Not Applicable
FOS	2353	ITGA3	3675	Unknown	bav095	Not Applicable
FOS	2353	ITGA2	3673	Unknown	bav095	Not Applicable
FOS	2353	ISG20	3669	Unknown	bav095	Not Applicable
FOS	2353	ISCA2	122961	Unknown	bav095	Not Applicable
FOS	2353	IRF6	3664	Unknown	bav095	Not Applicable
FOS	2353	IQUB	154865	Unknown	bav095	Not Applicable
FOS	2353	INPP5A	3632	Unknown	bav095	Not Applicable
FOS	2353	INF2	64423	Unknown	bav095	Not Applicable
FOS	2353	INADL	10207	Unknown	bav095	Not Applicable
FOS	2353	INA	9118	Unknown	bav095	Not Applicable
FOS	2353	IL8	3576	+	bav095	Not Applicable
FOS	2353	IL6ST	3572	Unknown	bav095	Not Applicable
FOS	2353	IL3	3562	Unknown	bav095	Not Applicable
FOS	2353	IL28RA	163702	Unknown	bav095	Not Applicable
FOS	2353	IL23R	149233	Unknown	bav095	Not Applicable
FOS	2353	IL2	3558	+	bav095	Not Applicable
FOS	2353	IL1RL1	9173	Unknown	bav095	Not Applicable
FOS	2353	IL12B	3593	+	bav095	Not Applicable
FOS	2353	IL11	3589	Unknown	bav095	Not Applicable
FOS	2353	IKZF3	22806	Unknown	bav095	Not Applicable
FOS	2353	IKBKG	8517	Unknown	bav095	Not Applicable
FOS	2353	IGFBP3	3486	Unknown	bav095	Not Applicable
FOS	2353	IFRD1	3475	Unknown	bav095	Not Applicable
FOS	2353	ICOSLG	23308	Unknown	bav095	Not Applicable
FOS	2353	ICA1	3382	Unknown	bav095	Not Applicable
FOS	2353	HTR3A	3359	Unknown	bav095	Not Applicable
FOS	2353	HTATIP2	10553	Unknown	bav095	Not Applicable
FOS	2353	HSPBAP1	79663	Unknown	bav095	Not Applicable
FOS	2353	HSPB6	126393	Unknown	bav095	Not Applicable
FOS	2353	HSPB1	3315	Unknown	bav095	Not Applicable
FOS	2353	HSPA5	3309	Unknown	bav095	Not Applicable
FOS	2353	HSPA1A	3303	Unknown	bav095	Not Applicable
FOS	2353	HSPA12A	259217	Unknown	bav095	Not Applicable
FOS	2353	HSF5	124535	Unknown	bav095	Not Applicable
FOS	2353	HS3ST3B1	9953	Unknown	bav095	Not Applicable
FOS	2353	HS3ST2	9956	Unknown	bav095	Not Applicable
FOS	2353	HRH1	3269	Unknown	bav095	Not Applicable
FOS	2353	HRASLS2	54979	Unknown	bav095	Not Applicable
FOS	2353	HPS5	11234	Unknown	bav095	Not Applicable
FOS	2353	HPDL	84842	Unknown	bav095	Not Applicable
FOS	2353	HPCAL4	51440	Unknown	bav095	Not Applicable
FOS	2353	HPCA	3208	Unknown	bav095	Not Applicable
FOS	2353	HOXD10	3236	Unknown	bav095	Not Applicable
FOS	2353	HOOK2	29911	Unknown	bav095	Not Applicable
FOS	2353	HNRNPA0	10949	Unknown	bav095	Not Applicable
FOS	2353	HNF4A	3172	Unknown	bav095	Not Applicable
FOS	2353	HMGCS1	3157	Unknown	bav095	Not Applicable
FOS	2353	HMGA1	3159	Unknown	bav095	Not Applicable
FOS	2353	HM13-AS1	100874042	Unknown	bav095	Not Applicable
FOS	2353	HLA-DRA	3122	Unknown	bav095	Not Applicable
FOS	2353	HK2	3099	Unknown	bav095	Not Applicable
FOS	2353	HIVEP3	59269	Unknown	bav095	Not Applicable
FOS	2353	HIST1H3G	8355	Unknown	bav095	Not Applicable
FOS	2353	HIP1R	9026	Unknown	bav095	Not Applicable
FOS	2353	HIC1	3090	Unknown	bav095	Not Applicable
FOS	2353	HEXB	3074	Unknown	bav095	Not Applicable
FOS	2353	HDAC3	8841	Unknown	bav095	Not Applicable
FOS	2353	GUCA1B	2979	Unknown	bav095	Not Applicable
FOS	2353	GTF2IRD1	9569	Unknown	bav095	Not Applicable
FOS	2353	GTF2IP1	2970	Unknown	bav095	Not Applicable
FOS	2353	GTF2H4	2968	Unknown	bav095	Not Applicable
FOS	2353	GSTM4	2948	Unknown	bav095	Not Applicable
FOS	2353	GSN	2934	Unknown	bav095	Not Applicable
FOS	2353	GSG1	83445	Unknown	bav095	Not Applicable
FOS	2353	GRSF1	2926	Unknown	bav095	Not Applicable
FOS	2353	GRPR	2925	Unknown	bav095	Not Applicable
FOS	2353	GRIN2D	2906	Unknown	bav095	Not Applicable
FOS	2353	GRHL3	57822	Unknown	bav095	Not Applicable
FOS	2353	GPX4	2879	Unknown	bav095	Not Applicable
FOS	2353	GPR87	53836	Unknown	bav095	Not Applicable
FOS	2353	GPR68	8111	Unknown	bav095	Not Applicable
FOS	2353	GPR3	2827	Unknown	bav095	Not Applicable
FOS	2353	GPR20	2843	Unknown	bav095	Not Applicable
FOS	2353	GPR115	221393	Unknown	bav095	Not Applicable
FOS	2353	GPR110	266977	Unknown	bav095	Not Applicable
FOS	2353	GPR108	56927	Unknown	bav095	Not Applicable
FOS	2353	GPC1	2817	Unknown	bav095	Not Applicable
FOS	2353	GPATCH1	55094	Unknown	bav095	Not Applicable
FOS	2353	GNL1	2794	Unknown	bav095	Not Applicable
FOS	2353	GNG5	2787	Unknown	bav095	Not Applicable
FOS	2353	GNAT2	2780	Unknown	bav095	Not Applicable
FOS	2353	GNAL	2774	Unknown	bav095	Not Applicable
FOS	2353	GLI4	2738	Unknown	bav095	Not Applicable
FOS	2353	GKN1	56287	Unknown	bav095	Not Applicable
FOS	2353	GJA1	2697	Unknown	bav095	Not Applicable
FOS	2353	GIP	2695	Unknown	bav095	Not Applicable
FOS	2353	GIGYF2	26058	Unknown	bav095	Not Applicable
FOS	2353	GDPD3	79153	Unknown	bav095	Not Applicable
FOS	2353	GDNF	2668	Unknown	bav095	Not Applicable
FOS	2353	GBE1	2632	Unknown	bav095	Not Applicable
FOS	2353	GATSL1	389523	Unknown	bav095	Not Applicable
FOS	2353	GATA4	2626	Unknown	bav095	Not Applicable
FOS	2353	GAN	8139	Unknown	bav095	Not Applicable
FOS	2353	GADD45B	4616	Unknown	bav095	Not Applicable
FOS	2353	GABARAPL2	11345	Unknown	bav095	Not Applicable
FOS	2353	GABARAPL1	23710	Unknown	bav095	Not Applicable
FOS	2353	GAB2	9846	Unknown	bav095	Not Applicable
FOS	2353	FXYD2	486	Unknown	bav095	Not Applicable
FOS	2353	FUNDC2	65991	Unknown	bav095	Not Applicable
FOS	2353	FUBP3	8939	Unknown	bav095	Not Applicable
FOS	2353	FTL	2512	Unknown	bav095	Not Applicable
FOS	2353	FTH1	2495	Unknown	bav095	Not Applicable
FOS	2353	FRMD8	83786	Unknown	bav095	Not Applicable
FOS	2353	FPGS	2356	Unknown	bav095	Not Applicable
FOS	2353	FOSL2	2355	Unknown	bav095	Not Applicable
FOS	2353	FLNC	2318	Unknown	bav095	Not Applicable
FOS	2353	FLNB	2317	Unknown	bav095	Not Applicable
FOS	2353	FLJ42969	441374	Unknown	bav095	Not Applicable
FOS	2353	FLJ39051	399972	Unknown	bav095	Not Applicable
FOS	2353	FLJ27354	400761	Unknown	bav095	Not Applicable
FOS	2353	FLJ14107	80094	Unknown	bav095	Not Applicable
FOS	2353	FLI1	2313	Unknown	bav095	Not Applicable
FOS	2353	FIGF	2277	+	bav095	Not Applicable
FOS	2353	FGF16	8823	Unknown	bav095	Not Applicable
FOS	2353	FERMT3	83706	Unknown	bav095	Not Applicable
FOS	2353	FDXR	2232	Unknown	bav095	Not Applicable
FOS	2353	FCRLB	127943	Unknown	bav095	Not Applicable
FOS	2353	FCGR2A	2212	Unknown	bav095	Not Applicable
FOS	2353	FBRS	64319	Unknown	bav095	Not Applicable
FOS	2353	FASN	2194	Unknown	bav095	Not Applicable
FOS	2353	FAS	355	+	bav095	Not Applicable
FOS	2353	FAM96A	84191	Unknown	bav095	Not Applicable
FOS	2353	FAM86EP	348926	Unknown	bav095	Not Applicable
FOS	2353	FAM86C2P	645332	Unknown	bav095	Not Applicable
FOS	2353	FAM83H	286077	Unknown	bav095	Not Applicable
FOS	2353	FAM69B	138311	Unknown	bav095	Not Applicable
FOS	2353	FAM65A	79567	Unknown	bav095	Not Applicable
FOS	2353	FAM46B	115572	Unknown	bav095	Not Applicable
FOS	2353	FAM46A	55603	Unknown	bav095	Not Applicable
FOS	2353	FAM214A	56204	Unknown	bav095	Not Applicable
FOS	2353	FAM198B	51313	Unknown	bav095	Not Applicable
FOS	2353	FAM190B	54462	Unknown	bav095	Not Applicable
FOS	2353	FAM180A	389558	Unknown	bav095	Not Applicable
FOS	2353	FAM178A	55719	Unknown	bav095	Not Applicable
FOS	2353	FAM173B	134145	Unknown	bav095	Not Applicable
FOS	2353	FAM138F	641702	Unknown	bav095	Not Applicable
FOS	2353	FAM138E	100124412	Unknown	bav095	Not Applicable
FOS	2353	FAM138D	677784	Unknown	bav095	Not Applicable
FOS	2353	FAM138C	654835	Unknown	bav095	Not Applicable
FOS	2353	FAM138B	654412	Unknown	bav095	Not Applicable
FOS	2353	FAM138A	645520	Unknown	bav095	Not Applicable
FOS	2353	FAM131A	131408	Unknown	bav095	Not Applicable
FOS	2353	FAM122C	159091	Unknown	bav095	Not Applicable
FOS	2353	FAM117A	81558	Unknown	bav095	Not Applicable
FOS	2353	FAM111B	374393	Unknown	bav095	Not Applicable
FOS	2353	FAM108B1	51104	Unknown	bav095	Not Applicable
FOS	2353	FAM102A	399665	Unknown	bav095	Not Applicable
FOS	2353	FAM100B	283991	Unknown	bav095	Not Applicable
FOS	2353	FAF1	11124	Unknown	bav095	Not Applicable
FOS	2353	FADS3	3995	Unknown	bav095	Not Applicable
FOS	2353	FADD	8772	Unknown	bav095	Not Applicable
FOS	2353	F2RL1	2150	Unknown	bav095	Not Applicable
FOS	2353	EYA1	2138	Unknown	bav095	Not Applicable
FOS	2353	EWSR1	2130	Unknown	bav095	Not Applicable
FOS	2353	ETS1	2113	Unknown	bav095	Not Applicable
FOS	2353	ETFDH	2110	Unknown	bav095	Not Applicable
FOS	2353	ESR2	2100	Unknown	bav095	Not Applicable
FOS	2353	ERRFI1	54206	Unknown	bav095	Not Applicable
FOS	2353	ERCC1	2067	Unknown	bav095	Not Applicable
FOS	2353	EPT1	85465	Unknown	bav095	Not Applicable
FOS	2353	EPSTI1	94240	Unknown	bav095	Not Applicable
FOS	2353	EPS8L3	79574	Unknown	bav095	Not Applicable
FOS	2353	EPS8L2	64787	Unknown	bav095	Not Applicable
FOS	2353	EPS15	2060	Unknown	bav095	Not Applicable
FOS	2353	ENO4	387712	Unknown	bav095	Not Applicable
FOS	2353	ENO1-AS1	100505975	Unknown	bav095	Not Applicable
FOS	2353	ENO1	2023	Unknown	bav095	Not Applicable
FOS	2353	ENKUR	219670	Unknown	bav095	Not Applicable
FOS	2353	EMP3	2014	Unknown	bav095	Not Applicable
FOS	2353	EML2	24139	Unknown	bav095	Not Applicable
FOS	2353	EMCN-IT3	100874275	Unknown	bav095	Not Applicable
FOS	2353	ELN	2006	Unknown	bav095	Not Applicable
FOS	2353	ELL2	22936	Unknown	bav095	Not Applicable
FOS	2353	EIF1AX	1964	Unknown	bav095	Not Applicable
FOS	2353	EFTUD2	9343	Unknown	bav095	Not Applicable
FOS	2353	EFHB	151651	Unknown	bav095	Not Applicable
FOS	2353	EEF1A1	1915	Unknown	bav095	Not Applicable
FOS	2353	EDN2	1907	Unknown	bav095	Not Applicable
FOS	2353	ECH1	1891	Unknown	bav095	Not Applicable
FOS	2353	ECE1	1889	Unknown	bav095	Not Applicable
FOS	2353	E2F6	1876	Unknown	bav095	Not Applicable
FOS	2353	DYRK1A	1859	Unknown	bav095	Not Applicable
FOS	2353	DYNC1I2	1781	Unknown	bav095	Not Applicable
FOS	2353	DVL2	1856	Unknown	bav095	Not Applicable
FOS	2353	DUSP4	1846	Unknown	bav095	Not Applicable
FOS	2353	DUS4L	11062	Unknown	bav095	Not Applicable
FOS	2353	DTL	51514	Unknown	bav095	Not Applicable
FOS	2353	DRAP1	10589	Unknown	bav095	Not Applicable
FOS	2353	DPCD	25911	Unknown	bav095	Not Applicable
FOS	2353	DOT1L	84444	Unknown	bav095	Not Applicable
FOS	2353	DOK3	79930	Unknown	bav095	Not Applicable
FOS	2353	DOCK9	23348	Unknown	bav095	Not Applicable
FOS	2353	DOCK5	80005	Unknown	bav095	Not Applicable
FOS	2353	DNASE1L3	1776	Unknown	bav095	Not Applicable
FOS	2353	DNASE1L1	1774	Unknown	bav095	Not Applicable
FOS	2353	DNAJC6	9829	Unknown	bav095	Not Applicable
FOS	2353	DNAJA2	10294	Unknown	bav095	Not Applicable
FOS	2353	DNAH1	25981	Unknown	bav095	Not Applicable
FOS	2353	DMPK	1760	Unknown	bav095	Not Applicable
FOS	2353	DLG3	1741	Unknown	bav095	Not Applicable
FOS	2353	DKFZP686I15217	401232	Unknown	bav095	Not Applicable
FOS	2353	DIRC2	84925	Unknown	bav095	Not Applicable
FOS	2353	DHRS9	10170	Unknown	bav095	Not Applicable
FOS	2353	DHRS3	9249	Unknown	bav095	Not Applicable
FOS	2353	DGKG	1608	Unknown	bav095	Not Applicable
FOS	2353	DGKD	8527	Unknown	bav095	Not Applicable
FOS	2353	DENND1A	57706	Unknown	bav095	Not Applicable
FOS	2353	DDR1	780	Unknown	bav095	Not Applicable
FOS	2353	DDI2	84301	Unknown	bav095	Not Applicable
FOS	2353	DCSTAMP	81501	Unknown	bav095	Not Applicable
FOS	2353	DCLRE1B	64858	Unknown	bav095	Not Applicable
FOS	2353	DAGLB	221955	Unknown	bav095	Not Applicable
FOS	2353	CYP3A5	1577	Unknown	bav095	Not Applicable
FOS	2353	CYMP	643160	Unknown	bav095	Not Applicable
FOS	2353	CXCR5	643	Unknown	bav095	Not Applicable
FOS	2353	CXCL14	9547	Unknown	bav095	Not Applicable
FOS	2353	CTPS2	56474	Unknown	bav095	Not Applicable
FOS	2353	CTNNA1	1495	Unknown	bav095	Not Applicable
FOS	2353	CSNK2B	1460	Unknown	bav095	Not Applicable
FOS	2353	CSNK1E	1454	Unknown	bav095	Not Applicable
FOS	2353	CSF2	1437	+	bav095	Not Applicable
FOS	2353	CRK	1398	Unknown	bav095	Not Applicable
FOS	2353	CRABP2	1382	Unknown	bav095	Not Applicable
FOS	2353	CPNE8	144402	Unknown	bav095	Not Applicable
FOS	2353	CPEB4	80315	Unknown	bav095	Not Applicable
FOS	2353	CPA6	57094	Unknown	bav095	Not Applicable
FOS	2353	COTL1	23406	Unknown	bav095	Not Applicable
FOS	2353	CORO6	84940	Unknown	bav095	Not Applicable
FOS	2353	COQ10B	80219	Unknown	bav095	Not Applicable
FOS	2353	COL5A1	1289	Unknown	bav095	Not Applicable
FOS	2353	COL18A1-AS1	378832	Unknown	bav095	Not Applicable
FOS	2353	CNN1	1264	Unknown	bav095	Not Applicable
FOS	2353	CMIP	80790	Unknown	bav095	Not Applicable
FOS	2353	CMBL	134147	Unknown	bav095	Not Applicable
FOS	2353	CMAS	55907	Unknown	bav095	Not Applicable
FOS	2353	CLOCK	9575	Unknown	bav095	Not Applicable
FOS	2353	CLIC3	9022	Unknown	bav095	Not Applicable
FOS	2353	CLEC4M	10332	Unknown	bav095	Not Applicable
FOS	2353	CLDN7	1366	Unknown	bav095	Not Applicable
FOS	2353	CLDN10-AS1	100874194	Unknown	bav095	Not Applicable
FOS	2353	CLCN6	1185	Unknown	bav095	Not Applicable
FOS	2353	CLCF1	23529	Unknown	bav095	Not Applicable
FOS	2353	CLCA2	9635	Unknown	bav095	Not Applicable
FOS	2353	CLASP2	23122	Unknown	bav095	Not Applicable
FOS	2353	CKS1B	1163	Unknown	bav095	Not Applicable
FOS	2353	CITED2	10370	Unknown	bav095	Not Applicable
FOS	2353	CHST9-AS1	147429	Unknown	bav095	Not Applicable
FOS	2353	CHST8	64377	Unknown	bav095	Not Applicable
FOS	2353	CHST4	10164	Unknown	bav095	Not Applicable
FOS	2353	CHRNA9	55584	Unknown	bav095	Not Applicable
FOS	2353	CHODL	140578	Unknown	bav095	Not Applicable
FOS	2353	CHI3L1	1116	Unknown	bav095	Not Applicable
FOS	2353	CHEK2	11200	Unknown	bav095	Not Applicable
FOS	2353	CHCHD4	131474	Unknown	bav095	Not Applicable
FOS	2353	CHCHD2	51142	Unknown	bav095	Not Applicable
FOS	2353	CGN	57530	Unknown	bav095	Not Applicable
FOS	2353	CGA	1081	Unknown	bav095	Not Applicable
FOS	2353	CERS2	29956	Unknown	bav095	Not Applicable
FOS	2353	CERK	64781	Unknown	bav095	Not Applicable
FOS	2353	CELF1	10658	Unknown	bav095	Not Applicable
FOS	2353	CDKN1A	1026	Unknown	bav095	Not Applicable
FOS	2353	CDK5	1020	Unknown	bav095	Not Applicable
FOS	2353	CDK4	1019	+	bav095	Not Applicable
FOS	2353	CDHR4	389118	Unknown	bav095	Not Applicable
FOS	2353	CDH17	1015	Unknown	bav095	Not Applicable
FOS	2353	CDC14B	8555	Unknown	bav095	Not Applicable
FOS	2353	CDC14A	8556	Unknown	bav095	Not Applicable
FOS	2353	CD69	969	Unknown	bav095	Not Applicable
FOS	2353	CD59	966	Unknown	bav095	Not Applicable
FOS	2353	CD40LG	959	Unknown	bav095	Not Applicable
FOS	2353	CD247	919	Unknown	bav095	Not Applicable
FOS	2353	CD164	8763	Unknown	bav095	Not Applicable
FOS	2353	CCR10	2826	Unknown	bav095	Not Applicable
FOS	2353	CCNY	219771	Unknown	bav095	Not Applicable
FOS	2353	CCNJL	79616	Unknown	bav095	Not Applicable
FOS	2353	CCNG1	900	Unknown	bav095	Not Applicable
FOS	2353	CCL5	6352	+	bav095	Not Applicable
FOS	2353	CCL28	56477	Unknown	bav095	Not Applicable
FOS	2353	CCDC9	26093	Unknown	bav095	Not Applicable
FOS	2353	CCDC88B	283234	Unknown	bav095	Not Applicable
FOS	2353	CCDC84	338657	Unknown	bav095	Not Applicable
FOS	2353	CCDC64	92558	Unknown	bav095	Not Applicable
FOS	2353	CCDC159	126075	Unknown	bav095	Not Applicable
FOS	2353	CCDC12	151903	Unknown	bav095	Not Applicable
FOS	2353	CCDC115	84317	Unknown	bav095	Not Applicable
FOS	2353	CCBL2	56267	Unknown	bav095	Not Applicable
FOS	2353	CC2D1B	200014	Unknown	bav095	Not Applicable
FOS	2353	CBX6	23466	Unknown	bav095	Not Applicable
FOS	2353	CBX3P2	645158	Unknown	bav095	Not Applicable
FOS	2353	CASKIN2	57513	Unknown	bav095	Not Applicable
FOS	2353	CARS	833	Unknown	bav095	Not Applicable
FOS	2353	CARD8	22900	Unknown	bav095	Not Applicable
FOS	2353	CARD16	114769	Unknown	bav095	Not Applicable
FOS	2353	CAPN12	147968	Unknown	bav095	Not Applicable
FOS	2353	CAP2	10486	Unknown	bav095	Not Applicable
FOS	2353	CAMKV	79012	Unknown	bav095	Not Applicable
FOS	2353	CALHM3	119395	Unknown	bav095	Not Applicable
FOS	2353	CACYBP	27101	Unknown	bav095	Not Applicable
FOS	2353	CACNA2D3	55799	Unknown	bav095	Not Applicable
FOS	2353	CA4	762	Unknown	bav095	Not Applicable
FOS	2353	CA2	760	Unknown	bav095	Not Applicable
FOS	2353	C9orf89	84270	Unknown	bav095	Not Applicable
FOS	2353	C9orf142	286257	Unknown	bav095	Not Applicable
FOS	2353	C9orf139	401563	Unknown	bav095	Not Applicable
FOS	2353	C8orf86	389649	Unknown	bav095	Not Applicable
FOS	2353	C8orf48	157773	Unknown	bav095	Not Applicable
FOS	2353	C7orf73	647087	Unknown	bav095	Not Applicable
FOS	2353	C7orf65	401335	Unknown	bav095	Not Applicable
FOS	2353	C6orf72	116254	Unknown	bav095	Not Applicable
FOS	2353	C6orf62	81688	Unknown	bav095	Not Applicable
FOS	2353	C6orf15	29113	Unknown	bav095	Not Applicable
FOS	2353	C6orf106	64771	Unknown	bav095	Not Applicable
FOS	2353	C21orf56	84221	Unknown	bav095	Not Applicable
FOS	2353	C20orf112	140688	Unknown	bav095	Not Applicable
FOS	2353	C1orf226	400793	Unknown	bav095	Not Applicable
FOS	2353	C16orf79	283870	Unknown	bav095	Not Applicable
FOS	2353	C16orf45	89927	Unknown	bav095	Not Applicable
FOS	2353	C15orf62	643338	Unknown	bav095	Not Applicable
FOS	2353	C14orf159	80017	Unknown	bav095	Not Applicable
FOS	2353	C13orf44-IT1	100874377	Unknown	bav095	Not Applicable
FOS	2353	C12orf65	91574	Unknown	bav095	Not Applicable
FOS	2353	C12orf53	196500	Unknown	bav095	Not Applicable
FOS	2353	C12orf10	60314	Unknown	bav095	Not Applicable
FOS	2353	C11orf86	254439	Unknown	bav095	Not Applicable
FOS	2353	C11orf51	25906	Unknown	bav095	Not Applicable
FOS	2353	C11orf24	53838	Unknown	bav095	Not Applicable
FOS	2353	C10orf95	79946	Unknown	bav095	Not Applicable
FOS	2353	C10orf82	143379	Unknown	bav095	Not Applicable
FOS	2353	C10orf76	79591	Unknown	bav095	Not Applicable
FOS	2353	C10orf46	143384	Unknown	bav095	Not Applicable
FOS	2353	BUD31	8896	Unknown	bav095	Not Applicable
FOS	2353	BTK	695	Unknown	bav095	Not Applicable
FOS	2353	BRD8	10902	Unknown	bav095	Not Applicable
FOS	2353	BRD2	6046	Unknown	bav095	Not Applicable
FOS	2353	BRCC3	79184	Unknown	bav095	Not Applicable
FOS	2353	BRAF	673	Unknown	bav095	Not Applicable
FOS	2353	BPIFB4	149954	Unknown	bav095	Not Applicable
FOS	2353	BLZF1	8548	Unknown	bav095	Not Applicable
FOS	2353	BLMH	642	Unknown	bav095	Not Applicable
FOS	2353	BLCAP	10904	Unknown	bav095	Not Applicable
FOS	2353	BHLHE40	8553	Unknown	bav095	Not Applicable
FOS	2353	BFSP1	631	Unknown	bav095	Not Applicable
FOS	2353	BEST2	54831	Unknown	bav095	Not Applicable
FOS	2353	BEND6	221336	Unknown	bav095	Not Applicable
FOS	2353	BDNF	627	Unknown	bav095	Not Applicable
FOS	2353	BDKRB1	623	Unknown	bav095	Not Applicable
FOS	2353	BCOR	54880	Unknown	bav095	Not Applicable
FOS	2353	BCL9L	283149	Unknown	bav095	Not Applicable
FOS	2353	BCL6	604	Unknown	bav095	Not Applicable
FOS	2353	BAZ2A	11176	Unknown	bav095	Not Applicable
FOS	2353	BATF3	55509	Unknown	bav095	Not Applicable
FOS	2353	B3GALNT2	148789	Unknown	bav095	Not Applicable
FOS	2353	ATXN7L1	222255	Unknown	bav095	Not Applicable
FOS	2353	ATP8B3	148229	Unknown	bav095	Not Applicable
FOS	2353	ATP6V0B	533	Unknown	bav095	Not Applicable
FOS	2353	ATP2A2	488	Unknown	bav095	Not Applicable
FOS	2353	ATP13A4	84239	Unknown	bav095	Not Applicable
FOS	2353	ATG16L1	55054	Unknown	bav095	Not Applicable
FOS	2353	ATF3	467	Unknown	bav095	Not Applicable
FOS	2353	ATF1	466	Unknown	bav095	Not Applicable
FOS	2353	ASXL1	171023	Unknown	bav095	Not Applicable
FOS	2353	ASPSCR1	79058	Unknown	bav095	Not Applicable
FOS	2353	ASPRV1	151516	Unknown	bav095	Not Applicable
FOS	2353	ASCC2	84164	Unknown	bav095	Not Applicable
FOS	2353	ASB2	51676	Unknown	bav095	Not Applicable
FOS	2353	ASAP2	8853	Unknown	bav095	Not Applicable
FOS	2353	ARTN	9048	Unknown	bav095	Not Applicable
FOS	2353	ARSG	22901	Unknown	bav095	Not Applicable
FOS	2353	ARID1B	57492	Unknown	bav095	Not Applicable
FOS	2353	ARHGEF18	23370	Unknown	bav095	Not Applicable
FOS	2353	ARHGAP19-SLIT1	100533184	Unknown	bav095	Not Applicable
FOS	2353	ARHGAP19	84986	Unknown	bav095	Not Applicable
FOS	2353	AQP3	360	Unknown	bav095	Not Applicable
FOS	2353	AQP1	358	Unknown	bav095	Not Applicable
FOS	2353	APOA1BP	128240	Unknown	bav095	Not Applicable
FOS	2353	APBB2	323	Unknown	bav095	Not Applicable
FOS	2353	ANXA9	8416	Unknown	bav095	Not Applicable
FOS	2353	ANXA3	306	Unknown	bav095	Not Applicable
FOS	2353	ANXA2	302	Unknown	bav095	Not Applicable
FOS	2353	ANXA10	11199	Unknown	bav095	Not Applicable
FOS	2353	ANXA1	301	Unknown	bav095	Not Applicable
FOS	2353	ANO1	55107	Unknown	bav095	Not Applicable
FOS	2353	ANKRD32	84250	Unknown	bav095	Not Applicable
FOS	2353	ANKRD28	23243	Unknown	bav095	Not Applicable
FOS	2353	ANK3	288	Unknown	bav095	Not Applicable
FOS	2353	ANK1	286	Unknown	bav095	Not Applicable
FOS	2353	ANAPC5	51433	Unknown	bav095	Not Applicable
FOS	2353	AMPD3	272	Unknown	bav095	Not Applicable
FOS	2353	AMN1	196394	Unknown	bav095	Not Applicable
FOS	2353	ALS2CR12	130540	Unknown	bav095	Not Applicable
FOS	2353	ALOXE3	59344	Unknown	bav095	Not Applicable
FOS	2353	AHNAK2	113146	Unknown	bav095	Not Applicable
FOS	2353	AHI1	54806	Unknown	bav095	Not Applicable
FOS	2353	AHCYL2	23382	Unknown	bav095	Not Applicable
FOS	2353	AHCYL1	10768	Unknown	bav095	Not Applicable
FOS	2353	AHCY	191	Unknown	bav095	Not Applicable
FOS	2353	AGPAT9	84803	Unknown	bav095	Not Applicable
FOS	2353	AGPAT4	56895	Unknown	bav095	Not Applicable
FOS	2353	AGPAT3	56894	Unknown	bav095	Not Applicable
FOS	2353	AGAP11	119385	Unknown	bav095	Not Applicable
FOS	2353	ADRA1A	148	Unknown	bav095	Not Applicable
FOS	2353	ADORA1	134	Unknown	bav095	Not Applicable
FOS	2353	ADM	133	Unknown	bav095	Not Applicable
FOS	2353	ADIPOR1	51094	Unknown	bav095	Not Applicable
FOS	2353	ADARB2	105	Unknown	bav095	Not Applicable
FOS	2353	ADAMTS16	170690	Unknown	bav095	Not Applicable
FOS	2353	ADAMTS14	140766	Unknown	bav095	Not Applicable
FOS	2353	ACTBL2	345651	Unknown	bav095	Not Applicable
FOS	2353	ACRC	93953	Unknown	bav095	Not Applicable
FOS	2353	ACAP2	23527	Unknown	bav095	Not Applicable
FOS	2353	ACADVL	37	Unknown	bav095	Not Applicable
FOS	2353	ABR	29	Unknown	bav095	Not Applicable
FOS	2353	ABHD4	63874	Unknown	bav095	Not Applicable
FOS	2353	ABHD2	11057	Unknown	bav095	Not Applicable
FOS	2353	ABCG5	64240	Unknown	bav095	Not Applicable
FOS	2353	ABCG2	9429	Unknown	bav095	Not Applicable
FOS	2353	ABCF3	55324	Unknown	bav095	Not Applicable
FOS	2353	AARD	441376	Unknown	bav095	Not Applicable
FOS	2353	ATF2	1386	Unknown	bav095	Not Applicable
FOS	2353	ATF7	11016	Unknown	bav095	Not Applicable
FOS	2353	BATF	10538	Unknown	bav095	Not Applicable
FOS	2353	BCL3	602	Unknown	bav095	Not Applicable
FOS	2353	CCL3	6348	+	bav095	Not Applicable
FOS	2353	CCL4	6351	+	bav095	Not Applicable
FOS	2353	CEBPG	1054	Unknown	bav095	Not Applicable
FOS	2353	COBRA1	25920	Unknown	bav095	Not Applicable
FOS	2353	CSNK2A1	1457	Unknown	bav095	Not Applicable
FOS	2353	CSNK2A2	1459	Unknown	bav095	Not Applicable
FOS	2353	DDIT3	1649	Unknown	bav095	Not Applicable
FOS	2353	EEF1D	1936	Unknown	bav095	Not Applicable
FOS	2353	ELK1	2002	Unknown	bav095	Not Applicable
FOS	2353	ELK4	2005	Unknown	bav095	Not Applicable
FOS	2353	EPHB2	2048	Unknown	bav095	Not Applicable
FOS	2353	FOS	2353	Unknown	bav095	Not Applicable
FOS	2353	GTF2F2	2963	Unknown	bav095	Not Applicable
FOS	2353	HNF1A	6927	Unknown	bav095	Not Applicable
FOS	2353	HRAS	3265	Unknown	bav095	Not Applicable
FOS	2353	IL12A	3592	+	bav095	Not Applicable
FOS	2353	IL1B	3553	+	bav095	Not Applicable
FOS	2353	IL6	3569	+	bav095	Not Applicable
FOS	2353	JUN	3725	Unknown	bav095	Not Applicable
FOS	2353	JUNB	3726	Unknown	bav095	Not Applicable
FOS	2353	JUND	3727	Unknown	bav095	Not Applicable
FOS	2353	KRAS	3845	Unknown	bav095	Not Applicable
FOS	2353	MAF	4094	Unknown	bav095	Not Applicable
FOS	2353	MAP3K7	6885	Unknown	bav095	Not Applicable
FOS	2353	MAPK1	5594	Unknown	bav095	Not Applicable
FOS	2353	MAPK11	5600	Unknown	bav095	Not Applicable
FOS	2353	MAPK12	6300	Unknown	bav095	Not Applicable
FOS	2353	MAPK13	5603	Unknown	bav095	Not Applicable
FOS	2353	MAPK14	1432	Unknown	bav095	Not Applicable
FOS	2353	MAPK3	5595	Unknown	bav095	Not Applicable
FOS	2353	MAPK8	5599	Unknown	bav095	Not Applicable
FOS	2353	MAPK9	5601	Unknown	bav095	Not Applicable
FOS	2353	MITF	4286	Unknown	bav095	Not Applicable
FOS	2353	NCOA1	8648	Unknown	bav095	Not Applicable
FOS	2353	NCOR2	9612	Unknown	bav095	Not Applicable
FOS	2353	NFATC3	4775	Unknown	bav095	Not Applicable
FOS	2353	NFKB1	4790	Unknown	bav095	Not Applicable
FOS	2353	NRAS	4893	Unknown	bav095	Not Applicable
FOS	2353	OPTN	10133	Unknown	bav095	Not Applicable
FOS	2353	PRKACA	5566	Unknown	bav095	Not Applicable
FOS	2353	PSMC5	5705	Unknown	bav095	Not Applicable
FOS	2353	RB1	5925	Unknown	bav095	Not Applicable
FOS	2353	RELA	5970	Unknown	bav095	Not Applicable
FOS	2353	RPS6KA1	6195	Unknown	bav095	Not Applicable
FOS	2353	RPS6KA4	8986	Unknown	bav095	Not Applicable
FOS	2353	RUNX1	861	Unknown	bav095	Not Applicable
FOS	2353	RUNX2	860	Unknown	bav095	Not Applicable
FOS	2353	SCHIP1	29970	Unknown	bav095	Not Applicable
FOS	2353	SMAD3	4088	Unknown	bav095	Not Applicable
FOS	2353	SMARCD1	6602	Unknown	bav095	Not Applicable
FOS	2353	STAT1	6772	Unknown	bav095	Not Applicable
FOS	2353	SUMO1	7341	Unknown	bav095	Not Applicable
FOS	2353	SUMO2	6613	Unknown	bav095	Not Applicable
FOS	2353	SUMO3	6612	Unknown	bav095	Not Applicable
FOS	2353	SUMO4	387082	Unknown	bav095	Not Applicable
FOS	2353	TAF1	6872	Unknown	bav095	Not Applicable
FOS	2353	TBP	6908	Unknown	bav095	Not Applicable
FOS	2353	TNF	7124	+	bav095	Not Applicable
FOS	2353	TRO	7216	Unknown	bav095	Not Applicable
FOS	2353	TSC22D3	1831	Unknown	bav095	Not Applicable
FOS	2353	USF2	7392	Unknown	bav095	Not Applicable
FOS	2353	WDR65	149465	Unknown	bav095	Not Applicable
FOS	2353	XBP1	7494	Unknown	bav095	Not Applicable
